# Supplementary material for: The RNA-bound proteome of MRSA reveals post-transcriptional roles for helix-turn-helix DNA-binding and Rossmann-fold proteins
Source: Nat Commun. 2022 May 24;13:2883. doi: 10.1038/s41467-022-30553-8 (PMC9130240; doi:10.1038/s41467-022-30553-8)
Supplement: Supplementary file 4 — Supplementary Data 1 [file 41467_2022_30553_MOESM4_ESM.xlsx]

## Sheet: Pride file sample descriptions
Supplementary Data 1. Sample information of data submitted to Pride
	Dataset	Pride ID:
	JKD6009 2C data	PXD023368
	File name	File type	Experiment	Description
	1.raw	Raw files after mass spectrometer	nCL_1	Non-crosslinked replicate 1 (technical replicate 1, biological replicate 1)
	2.raw	Raw files after mass spectrometer	nCL_2	Non-crosslinked replicate 2 (technical replicate 2, biological replicate 1)
	3.raw	Raw files after mass spectrometer	nCL_3	Non-crosslinked replicate 3 (technical replicate 3, biological replicate 1)
	4.raw	Raw files after mass spectrometer	nCL_4	Non-crosslinked replicate 4 (technical replicate 1, biological replicate 2)
	5.raw	Raw files after mass spectrometer	nCL_5	Non-crosslinked replicate 5 (technical replicate 2, biological replicate 2)
	6.raw	Raw files after mass spectrometer	nCL_6	Non-crosslinked replicate 6 (technical replicate 3, biological replicate 2)
	7.raw	Raw files after mass spectrometer	CL_1	Crosslinked replicate 1 (technical replicate 1, biological replicate 1)
	8.raw	Raw files after mass spectrometer	CL_2	Crosslinked replicate 2 (technical replicate 2, biological replicate 1)
	9.raw	Raw files after mass spectrometer	CL_3	Crosslinked replicate 3 (technical replicate 3, biological replicate 1)
	10.raw	Raw files after mass spectrometer	CL_4	Crosslinked replicate 4 (technical replicate 1, biological replicate 2)
	11.raw	Raw files after mass spectrometer	CL_5	Crosslinked replicate 5 (technical replicate 2, biological replicate 2)
	12.raw	Raw files after mass spectrometer	CL_6	Crosslinked replicate 6 (technical replicate 3, biological replicate 2)
	Dataset	Pride ID:
	USA300 2C data	PXD023427
	File name	File type	Experiment	Description
	2c2502_1_20190313074358.raw	Raw files after mass spectrometer	TnCL_1	Non-crosslinked in TSB replicate 1 (technical replicate 1, biological replicate 1)
	2c2502_2_20190313091800.raw	Raw files after mass spectrometer	TnCL_2	Non-crosslinked in TSB replicate 2 (technical replicate 2, biological replicate 1)
	2c2502_3.raw	Raw files after mass spectrometer	TnCL_3	Non-crosslinked in TSB replicate 3 (technical replicate 3, biological replicate 1)
	2c2502_4.raw	Raw files after mass spectrometer	TCL_1	Crosslinked in TSB replicate 1 (technical replicate 1, biological replicate 1)
	2c2502_5.raw	Raw files after mass spectrometer	TCL_2	Crosslinked in TSB replicate 2 (technical replicate 2, biological replicate 1)
	2c2502_6.raw	Raw files after mass spectrometer	TCL_3	Crosslinked in TSB replicate 3 (technical replicate 3, biological replicate 1)
	2c2502_7.raw	Raw files after mass spectrometer	p7nCL_1	Non-crosslinked in LPM replicate 1 (technical replicate 1, biological replicate 1)
	2c2502_8.raw	Raw files after mass spectrometer	p7nCL_2	Non-crosslinked in LPM replicate 2 (technical replicate 2, biological replicate 1)
	2c2502_9.raw	Raw files after mass spectrometer	p7nCL_3	Non-crosslinked in LPM replicate 3 (technical replicate 3, biological replicate 1)
	2c2502_10.raw	Raw files after mass spectrometer	p7CL_1	Crosslinked in LPM replicate 1 (technical replicate 1, biological replicate 1)
	2c2502_11.raw	Raw files after mass spectrometer	p7CL_2	Crosslinked in LPM replicate 2 (technical replicate 2, biological replicate 1)
	2c2502_12.raw	Raw files after mass spectrometer	p7CL_3	Crosslinked in LPM replicate 3 (technical replicate 3, biological replicate 1)
	2c2502_19.raw	Raw files after mass spectrometer	TnCL_4	Non-crosslinked in TSB replicate 4 (technical replicate 1, biological replicate 2)
	2c2502_20.raw	Raw files after mass spectrometer	TnCL_5	Non-crosslinked in TSB replicate 5 (technical replicate 2, biological replicate 2)
	2c2502_21.raw	Raw files after mass spectrometer	TnCL_6	Non-crosslinked in TSB replicate 6 (technical replicate 3, biological replicate 2)
	2c2502_22.raw	Raw files after mass spectrometer	TCL_4	Crosslinked in TSB replicate 4 (technical replicate 1, biological replicate 2)
	2c2502_23.raw	Raw files after mass spectrometer	TCL_5	Crosslinked in TSB replicate 5 (technical replicate 2, biological replicate 2)
	2c2502_24.raw	Raw files after mass spectrometer	TCL_6	Crosslinked in TSB replicate 6 (technical replicate 3, biological replicate 2)
	2c2502_25.raw	Raw files after mass spectrometer	p7nCL_4	Non-crosslinked in LPM replicate 4 (technical replicate 1, biological replicate 2)
	2c2502_26.raw	Raw files after mass spectrometer	p7nCL_5	Non-crosslinked in LPM replicate 5 (technical replicate 2, biological replicate 2)
	2c2502_27.raw	Raw files after mass spectrometer	p7nCL_6	Non-crosslinked in LPM replicate 6 (technical replicate 3, biological replicate 2)
	2c2502_28.raw	Raw files after mass spectrometer	p7CL_4	Crosslinked in LPM replicate 4 (technical replicate 1, biological replicate 2)
	2c2502_29.raw	Raw files after mass spectrometer	p7CL_5	Crosslinked in LPM replicate 5 (technical replicate 2, biological replicate 2)
	2c2502_30.raw	Raw files after mass spectrometer	p7CL_6	Crosslinked in LPM replicate 6 (technical replicate 3, biological replicate 2)
	Dataset	Pride ID:
	USA300 2C total lysate (input) data	PXD023408
	File name	File type	Experiment	Description
	In2502_1.raw	Raw files after mass spectrometer	TnCL_in_1	Total lysate from non-crosslinked sample in TSB replicate 1 (technical replicate 1, biological replicate 1)
	In2502_2.raw	Raw files after mass spectrometer	TnCL_in_2	Total lysate from non-crosslinked sample in TSB replicate 2 (technical replicate 2, biological replicate 1)
	In2502_3.raw	Raw files after mass spectrometer	TnCL_in_3	Total lysate from non-crosslinked sample in TSB replicate 3 (technical replicate 3, biological replicate 1)
	In2502_4.raw	Raw files after mass spectrometer	TCL_in_1	Total lysate from crosslinked sample in TSB replicate 1 (technical replicate 1, biological replicate 1)
	In2502_5.raw	Raw files after mass spectrometer	TCL_in_2	Total lysate from crosslinked sample in TSB replicate 2 (technical replicate 2, biological replicate 1)
	In2502_6.raw	Raw files after mass spectrometer	TCL_in_3	Total lysate from crosslinked sample in TSB replicate 3 (technical replicate 3, biological replicate 1)
	In2502_7.raw	Raw files after mass spectrometer	p7nCL_in_1	Total lysate from non-crosslinked sample in LPM replicate 1 (technical replicate 1, biological replicate 1)
	In2502_8.raw	Raw files after mass spectrometer	p7nCL_in_2	Total lysate from non-crosslinked sample in LPM replicate 2 (technical replicate 2, biological replicate 1)
	In2502_9.raw	Raw files after mass spectrometer	p7nCL_in_3	Total lysate from non-crosslinked sample in LPM replicate 3 (technical replicate 3, biological replicate 1)
	In2502_10.raw	Raw files after mass spectrometer	p7CL_in_1	Total lysate from crosslinked sample in LPM replicate 1 (technical replicate 1, biological replicate 1)
	In2502_11.raw	Raw files after mass spectrometer	p7CL_in_2	Total lysate from crosslinked sample in LPM replicate 2 (technical replicate 2, biological replicate 1)
	In2502_12.raw	Raw files after mass spectrometer	p7CL_in_3	Total lysate from crosslinked sample in LPM replicate 3 (technical replicate 3, biological replicate 1)
	In2502_19.raw	Raw files after mass spectrometer	TnCL_in_4	Total lysate from non-crosslinked sample in TSB replicate 4 (technical replicate 1, biological replicate 2)
	In2502_20.raw	Raw files after mass spectrometer	TnCL_in_5	Total lysate from non-crosslinked sample in TSB replicate 5 (technical replicate 2, biological replicate 2)
	In2502_21.raw	Raw files after mass spectrometer	TnCL_in_6	Total lysate from non-crosslinked sample in TSB replicate 6 (technical replicate 3, biological replicate 2)
	In2502_22.raw	Raw files after mass spectrometer	TCL_in_4	Total lysate from crosslinked sample in TSB replicate 4 (technical replicate 1, biological replicate 2)
	In2502_23.raw	Raw files after mass spectrometer	TCL_in_5	Total lysate from crosslinked sample in TSB replicate 5 (technical replicate 2, biological replicate 2)
	In2502_24.raw	Raw files after mass spectrometer	TCL_in_6	Total lysate from crosslinked sample in TSB replicate 6 (technical replicate 3, biological replicate 2)
	In2502_25.raw	Raw files after mass spectrometer	p7nCL_in_4	Total lysate from non-crosslinked sample in LPM replicate 4 (technical replicate 1, biological replicate 2)
	In2502_26.raw	Raw files after mass spectrometer	p7nCL_in_5	Total lysate from non-crosslinked sample in LPM replicate 5 (technical replicate 2, biological replicate 2)
	In2502_27.raw	Raw files after mass spectrometer	p7nCL_in_6	Total lysate from non-crosslinked sample in LPM replicate 6 (technical replicate 3, biological replicate 2)
	In2502_28.raw	Raw files after mass spectrometer	p7CL_in_4	Total lysate from crosslinked sample in LPM replicate 4 (technical replicate 1, biological replicate 2)
	In2502_29.raw	Raw files after mass spectrometer	p7CL_in_5	Total lysate from crosslinked sample in LPM replicate 5 (technical replicate 2, biological replicate 2)
	In2502_30.raw	Raw files after mass spectrometer	p7CL_in_6	Total lysate from crosslinked sample in LPM replicate 6 (technical replicate 3, biological replicate 2)
	Dataset	Pride ID:
	USA300 PTex data	PXD023414
	File name	File type	Experiment	Description
	P_01.raw	Raw files after mass spectrometer	PTEX_nCL_1	Non-crosslinked in LPM biological replicate 1
	P_02.raw	Raw files after mass spectrometer	PTEX_nCL_2	Non-crosslinked in LPM biological replicate 2
	P_03.raw	Raw files after mass spectrometer	PTEX_nCL_3	Non-crosslinked in LPM biological replicate 3
	P_04.raw	Raw files after mass spectrometer	PTEX_CL_1	Crosslinked in LPM biological replicate 1
	P_05.raw	Raw files after mass spectrometer	PTEX_CL_2	Crosslinked in LPM biological replicate 2
	P_06.raw	Raw files after mass spectrometer	PTEX_CL_3	Crosslinked in LPM biological replicate 3
	P_07.raw	Raw files after mass spectrometer	PTEX_inpu_nCL_1	Total lysate from non-crosslinked sample in LPM biological replicate 1
	P_08.raw	Raw files after mass spectrometer	PTEX_inpu_nCL_2	Total lysate from non-crosslinked sample in LPM biological replicate 2
	P_09.raw	Raw files after mass spectrometer	PTEX_inpu_nCL_3	Total lysate from non-crosslinked sample in LPM biological replicate 3
	P_10.raw	Raw files after mass spectrometer	PTEX_inpu_CL_1	Total lysate from crosslinked sample in LPM biological replicate 1
	P_11.raw	Raw files after mass spectrometer	PTEX_inpu_CL_2	Total lysate from crosslinked sample in LPM biological replicate 2
	P_12.raw	Raw files after mass spectrometer	PTEX_inpu_CL_3	Total lysate from crosslinked sample in LPM biological replicate 3

## Sheet: JKD6009_RPBs
Supplementary Data 1. RBPs identified in JKD6009 (2C), USA300 LPM (2C), USA300 TSB (2C) and USA300 (PTex).
Protein_ID	USA300_ID	Gene_Name	Description	log2(CL/nCL)	p.adj
SAA6008_RS07930	SAUSA300_RS08055	accB	acetyl-CoA carboxylase biotin carboxyl carrierprotein	6.66784	2.08262e-06
SAA6008_RS07925	SAUSA300_RS08050	accC	acetyl-CoA carboxylase biotin carboxylasesubunit	4.17555	0.000198402
SAA6008_RS08825	SAUSA300_RS08990	accD	acetyl-CoA carboxylase carboxyl transferasesubunit beta	4.47608	0.000486617
SAA6008_RS14545	SAUSA300_RS14115	acsA2	acetyl-CoA synthetase	3.19271	0.00171145
SAA6008_RS04870	SAUSA300_RS04695	addA	ATP-dependent helicase	2.75113	0.00568609
SAA6008_RS04865	SAUSA300_RS04690	addB	ATP-dependent helicase	3.44706	0.0201449
SAA6008_RS01955	SAUSA300_RS02020	ahpF	alkyl hydroperoxide reductase subunit F	2.05195	0.0468315
SAA6008_RS07895	SAUSA300_RS08020	ahrC	arginine repressor	7.39199	3.58497e-06
SAA6008_RS08385	SAUSA300_RS08585	alaS	alanine--tRNA ligase	3.92217	0.00195883
SAA6008_RS08870	SAUSA300_RS09035	ald	alanine dehydrogenase	2.23515	0.0482502
SAA6008_RS10495	SAUSA300_RS10410	aldH	aldehyde dehydrogenase	2.36261	0.0222108
SAA6008_RS07210	SAUSA300_RS07020	alr2	alanine racemase 2	2.99804	0.00170467
SAA6008_RS08470	SAUSA300_RS08670	apt	adenine phosphoribosyltransferase	3.38334	0.00513532
SAA6008_RS03295	SAUSA300_RS03205	argS	arginine--tRNA ligase	4.94975	3.56153e-05
SAA6008_RS07305	SAUSA300_RS07115	arlR	DNA-binding response regulator	2.21653	0.0189246
SAA6008_RS07300	SAUSA300_RS07110	arlS	two-component sensor histidine kinase	7.09081	7.98763e-06
SAA6008_RS07585	SAUSA300_RS07385	aroA	3-phosphoshikimate 1-carboxyvinyltransferase	4.38984	0.000256871
SAA6008_RS07590	SAUSA300_RS07390	aroB	3-dehydroquinate synthase	3.39416	0.000375102
SAA6008_RS07595	SAUSA300_RS07395	aroC	chorismate synthase	2.18316	0.00676805
SAA6008_RS04365	SAUSA300_RS04265	arsC1	arsenate reductase	4.28283	0.00380468
SAA6008_RS08445	SAUSA300_RS08645	aspS	aspartate--tRNA ligase	3.83547	0.00439038
SAA6008_RS05315	SAUSA300_RS05135	atl	mannosyl-glycoproteinendo-beta-N-acetylglucosamidase	5.26404	1.79315e-06
SAA6008_RS11565	SAUSA300_RS11335	atpB	F0F1 ATP synthase subunit beta	2.23124	0.0428565
SAA6008_RS11590	SAUSA300_RS11360	atpC	ATP synthase subunit C	3.84376	0.0013323
SAA6008_RS11560	SAUSA300_RS11330	atpE	ATP synthase epsilon chain	5.48687	0.000113266
SAA6008_RS09835	SAUSA300_RS10070	bcp	thioredoxin-dependent thiol peroxidase	3.53246	0.00462921
SAA6008_RS13510	SAUSA300_RS13160	bcr	Bcr	4.78743	0.000821445
SAA6008_RS07870	SAUSA300_RS07995	bfmB	2-oxo acid dehydrogenase subunit E2	3.75096	0.00582407
SAA6008_RS07875	SAUSA300_RS08000	bfmBAB	alpha-ketoacid dehydrogenase subunit beta	2.63595	0.0136411
SAA6008_RS13455	SAUSA300_RS13105	bioA	adenosylmethionine--8-amino-7-oxononanoateaminotransferase BioA	6.36599	2.05156e-05
SAA6008_RS13450	SAUSA300_RS13100	bioB	biotin synthase	4.37441	0.000253119
SAA6008_RS14345		blaR1	BlaR1 family beta-lactam sensor	2.52749	0.0120999
SAA6008_RS14350		blaZ	BlaZ family penicillin-hydrolyzing class Abeta-lactamase PC1	4.34032	3.82989e-05
SAA6008_RS01445	SAUSA300_RS01630	brnQ	branched-chain amino acid transport system IIcarrier protein	2.17086	0.0395673
SAA6008_RS00835	SAUSA300_RS00985	brnQ1	branched-chain amino acid transport system IIcarrier protein	3.71212	0.00411536
SAA6008_RS12275	SAUSA300_RS11935	budA1	acetolactate decarboxylase	5.26395	0.000518704
SAA6008_RS00255		cadX	transcriptional regulator	4.17272	0.00357097
SAA6008_RS12685	SAUSA300_RS12345	caiA	acyl-CoA dehydrogenase	2.59527	0.00845136
SAA6008_RS10395	SAUSA300_RS10310	camS	CamS family sex pheromone protein	2.42236	0.00618785
SAA6008_RS06120	SAUSA300_RS05940	carB	carbamoyl-phosphate synthase large chain	2.31025	0.0468315
SAA6008_RS09025	SAUSA300_RS09185	ccpA	catabolite control protein A	3.55733	0.00822123
SAA6008_RS14075	SAUSA300_RS13745	cidC	pyruvate oxidase	4.9422	0.000457809
SAA6008_RS06955	SAUSA300_RS06765	citB	aconitate hydratase	3.68417	0.00625302
SAA6008_RS08785	SAUSA300_RS08950	citC	isocitrate dehydrogenase (NADP(+))	2.91985	0.0151774
SAA6008_RS14605	SAUSA300_RS14180	citM	citrate transporter	3.57342	0.0024204
SAA6008_RS06380	SAUSA300_RS06200	clpQ	HslU--HslV peptidase proteolytic subunit	5.23203	2.08424e-05
SAA6008_RS08670	SAUSA300_RS08835	clpX	ATP-dependent Clp protease ATP-binding subunitClpX	2.77251	0.00799787
SAA6008_RS11475	SAUSA300_RS11245	cls2	cardiolipin synthase	2.36504	0.0282232
SAA6008_RS08240	SAUSA300_RS08440	comEB	ComE operon protein 2	2.43043	0.0105892
SAA6008_RS14185	SAUSA300_RS13855	copA	copper-exporting P-type ATPase A	3.54902	0.00145239
SAA6008_RS07365	SAUSA300_RS07165	crr	glucose-specific phosphotransferase enzyme IIAcomponent	2.81637	0.0499742
SAA6008_RS04290	SAUSA300_RS04190	cspC	cold-shock protein	6.18639	7.85703e-06
SAA6008_RS02850	SAUSA300_RS02755	cysE	serine O-acetyltransferase	5.38699	2.94672e-06
SAA6008_RS02855	SAUSA300_RS02760	cysS	cysteine--tRNA ligase	3.64574	0.0010723
SAA6008_RS11785	SAUSA300_RS11555	czrA	ArsR family transcriptional regulator	5.50828	0.000241947
SAA6008_RS11790	SAUSA300_RS11560	czrB	cation transporter	4.38836	0.000313636
SAA6008_RS07200	SAUSA300_RS07010	dapD	2,3,4,5-tetrahydropyridine-2,6-dicarboxylateN-acetyltransferase	2.77316	0.00267573
SAA6008_RS11450	SAUSA300_RS11220	ddl	D-alanine--D-alanine ligase	3.76577	0.0248316
SAA6008_RS07385	SAUSA300_RS07185	dfrA	dihydrofolate reductase	3.51086	0.0039493
SAA6008_RS07540	SAUSA300_RS07340	dinG	ATP-dependent helicase	3.16378	0.0135795
SAA6008_RS11870	SAUSA300_RS11640	disA	TIGR00159 family protein	3.24406	0.00317516
SAA6008_RS02665	SAUSA300_RS02605	divIC	cell division protein DIVIC	5.18397	2.98641e-06
SAA6008_RS04680	SAUSA300_RS04515	dltA	D-alanine--poly(phosphoribitol) ligase	5.27791	3.18771e-06
SAA6008_RS04685	SAUSA300_RS04520	dltB	D-alanyl-lipoteichoic acid biosynthesis proteinDltB	5.02036	9.65317e-05
SAA6008_RS04690	SAUSA300_RS04525	dltC	D-alanine--poly(phosphoribitol) ligase subunit2	4.67409	0.000187578
SAA6008_RS04695	SAUSA300_RS04530	dltD	D-alanyl-lipoteichoic acid biosynthesis proteinDltD	3.85521	0.00937983
SAA6008_RS08835	SAUSA300_RS09000	dnaE	DNA polymerase III subunit alpha	2.8303	0.00419529
SAA6008_RS08730	SAUSA300_RS08895	dnaI	primosomal protein DnaI	2.80443	0.0141557
SAA6008_RS08190	SAUSA300_RS08390	dnaJ	molecular chaperone DnaJ	6.87133	4.10287e-05
SAA6008_RS08195	SAUSA300_RS08395	dnaK	molecular chaperone DnaK	2.22448	0.0141094
SAA6008_RS11755	SAUSA300_RS11525	dps	DNA starvation	4.61102	0.000461903
SAA6008_RS07685	SAUSA300_RS07485	ebpS	elastin-binding protein EbpS	2.73535	0.0129852
SAA6008_RS05855	SAUSA300_RS05670	ecb	fibrinogen-binding protein	4.1846	0.000422923
SAA6008_RS05875	SAUSA300_RS05690	efb	fibrinogen-binding protein	3.96824	0.0012052
SAA6008_RS07935	SAUSA300_RS08135	efp	elongation factor P	5.36048	2.03163e-06
SAA6008_RS08665	SAUSA300_RS08830	engB	GTP-binding protein	2.21607	0.0190458
SAA6008_RS01320	SAUSA300_RS01490	esxA	virulence factor EsxA	3.85028	0.00354207
SAA6008_RS06255	SAUSA300_RS06075	fabD	malonyl CoA-ACP transacylase	4.3601	0.000292929
SAA6008_RS06260	SAUSA300_RS06080	fabG	3-oxoacyl-[acyl-carrier-protein] reductase	4.68883	0.000813859
SAA6008_RS12100	SAUSA300_RS11760	fecB	ABC transporter substrate-binding protein	2.29097	0.00844018
SAA6008_RS07090	SAUSA300_RS06895	femB	glycine glycyltransferase FemB	2.44637	0.0392377
SAA6008_RS07700	SAUSA300_RS07500	fer	ferredoxin	3.9863	0.000100799
SAA6008_RS09005	SAUSA300_RS09165	fhs	formate--tetrahydrofolate ligase	7.311	4.03338e-05
SAA6008_RS12680	SAUSA300_RS12340	fhuD	ferrichrome ABC transporter substrate-bindingprotein	2.81704	0.00110483
SAA6008_RS12555	SAUSA300_RS12215	fmhB	lipid II:glycine glycyltransferase FemX	6.53456	2.90361e-05
SAA6008_RS06185	SAUSA300_RS06005	fmt	methionyl-tRNA formyltransferase	3.13086	0.0141523
SAA6008_RS02705	SAUSA300_RS02645	folB	dihydroneopterin aldolase	3.04756	0.00483475
SAA6008_RS05375	SAUSA300_RS05190	folD	bifunctional methylenetetrahydrofolatedehydrogenase	2.69837	0.00897403
SAA6008_RS08755	SAUSA300_RS08920	fpg	bifunctional DNA-formamidopyrimidineglycosylase	3.6012	0.00112616
SAA6008_RS06420	SAUSA300_RS06240	frr	ribosome-recycling factor	3.4438	0.00328971
SAA6008_RS06030	SAUSA300_RS05850	ftsA	cell division protein FtsA	3.57996	0.00411536
SAA6008_RS02685	SAUSA300_RS02625	ftsH	ATP-dependent metallopeptidase FtsH	4.39995	0.000409069
SAA6008_RS06505	SAUSA300_RS06325	ftsK	DNA translocase FtsK	4.29324	0.00156132
SAA6008_RS05635	SAUSA300_RS05450	ftsW	FtsW	4.60587	0.000335054
SAA6008_RS06285	SAUSA300_RS06105	ftsY	signal recognition particle-docking proteinFtsY	4.85634	0.00224483
SAA6008_RS06035	SAUSA300_RS05855	ftsZ	cell division protein FtsZ	3.1402	0.00213734
SAA6008_RS09610	SAUSA300_RS09855	fumC	class II fumarate hydratase	2.80239	0.0127609
SAA6008_RS07780	SAUSA300_RS07905	fur	transcriptional repressor	5.54727	0.000198402
SAA6008_RS02940	SAUSA300_RS02845	fus	elongation factor G	2.36897	0.0277455
SAA6008_RS12970	SAUSA300_RS12630	galM	galactose mutarotase	3.93818	0.00179854
SAA6008_RS10375	SAUSA300_RS10290	gatB	Asp-tRNA(Asn)	3.90197	0.00101407
SAA6008_RS02620	SAUSA300_RS02560	gcaD	bifunctional N-acetylglucosamine-1-phosphateuridyltransferase	4.98896	0.000208762
SAA6008_RS07970	SAUSA300_RS08170	gcvPA	aminomethyl-transferring glycine dehydrogenase	4.74391	0.000486617
SAA6008_RS07975	SAUSA300_RS08175	gcvT	glycine cleavage system protein T	7.3937	5.76217e-05
SAA6008_RS15115	SAUSA300_RS14685	gidA	tRNA uridine-5-carboxymethylaminomethyl(34)synthesis enzyme MnmG	2.25385	0.029223
SAA6008_RS15110	SAUSA300_RS14680	gidB	ribosomal RNA small subunit methyltransferase G	2.278	0.0168457
SAA6008_RS06625	SAUSA300_RS06445	glpD	aerobic glycerol-3-phosphate dehydrogenase	5.22839	2.07107e-05
SAA6008_RS06620	SAUSA300_RS06440	glpK	glycerol kinase	7.05506	5.34827e-08
SAA6008_RS06610	SAUSA300_RS06430	glpP	glycerol-3-phosphate responsive antiterminator	2.79515	0.0109391
SAA6008_RS01000	SAUSA300_RS01170	glpQ1	glycerophosphoryl diester phosphodiesterase	3.12598	0.0102278
SAA6008_RS01610	SAUSA300_RS01790	glpT	glycerol-3-phosphate transporter	4.13827	0.00251314
SAA6008_RS13000	SAUSA300_RS12660	gltS	sodium	2.02699	0.0386728
SAA6008_RS13220	SAUSA300_RS12870	gltT	proton	3.0731	0.00119335
SAA6008_RS02845	SAUSA300_RS02750	gltX	glutamate--tRNA ligase	4.73424	9.28458e-05
SAA6008_RS08040	SAUSA300_RS08240	gluP	rhomboid family intramembrane serine protease	2.83443	0.00915544
SAA6008_RS06770	SAUSA300_RS06585	gLY1	low specificity L-threonine aldolase	3.40092	0.00173579
SAA6008_RS11615	SAUSA300_RS11385	glyA	serine hydroxymethyltransferase	6.2708	0.000881022
SAA6008_RS08120	SAUSA300_RS08320	glyS	glycine--tRNA ligase	2.78154	0.0179293
SAA6008_RS06150	SAUSA300_RS05970	gmk	guanylate kinase	3.11298	0.00413846
SAA6008_RS08345	SAUSA300_RS08545	greA	transcription elongation factor GreA	2.89039	0.00706479
SAA6008_RS11135	SAUSA300_RS10905	groES	co-chaperone GroES	3.51825	0.0162048
SAA6008_RS04820	SAUSA300_RS04645	gudB	NAD-specific glutamate dehydrogenase	4.37802	0.00517956
SAA6008_RS09545	SAUSA300_RS09790	gvpP	YtxH domain-containing protein	3.63198	0.000782907
SAA6008_RS00025	SAUSA300_RS00030	gyrB	DNA gyrase subunit B	3.40094	0.0125882
SAA6008_RS08640	SAUSA300_RS08805	hemB	delta-aminolevulinic acid dehydratase	3.56922	0.00320819
SAA6008_RS08650	SAUSA300_RS08815	hemC	hydroxymethylbilane synthase	2.06159	0.0278949
SAA6008_RS08635	SAUSA300_RS08800	hemL	glutamate-1-semialdehyde 2,1-aminomutase	2.29025	0.0322418
SAA6008_RS06650	SAUSA300_RS06470	hflX	GTPase HflX	3.22366	0.00116339
SAA6008_RS08450	SAUSA300_RS08650	hisS	histidine--tRNA ligase	8.10323	6.34012e-06
SAA6008_RS11160	SAUSA300_RS10930	hld	delta-lysin family phenol-soluble modulin	6.90188	5.81102e-06
SAA6008_RS13420	SAUSA300_RS13070	hlgA	bi-component gamma-hemolysin HlgAB subunit A	4.07557	6.88585e-05
SAA6008_RS11720	SAUSA300_RS11490	hmrA	amidohydrolase	2.72668	0.0149572
SAA6008_RS04110	SAUSA300_RS04010	hprK	HPr kinase	3.97746	0.0021525
SAA6008_RS02245	SAUSA300_RS02180	hsdS	restriction endonuclease subunit S	3.64578	0.00105655
SAA6008_RS12380	SAUSA300_RS12040	infA	translation initiation factor IF-1	10.8109	2.26329e-08
SAA6008_RS08710	SAUSA300_RS08875	infC	translation initiation factor IF-3	4.74449	2.08424e-05
SAA6008_RS14240	SAUSA300_RS13915	isaA	transglycosylase IsaA	3.07966	0.00395491
SAA6008_RS14740	SAUSA300_RS14315	isaB	hypothetical protein	3.07015	0.00125777
SAA6008_RS05730	SAUSA300_RS05545	isdC	iron-regulated surface determinant protein C	5.30974	3.56153e-05
SAA6008_RS05735	SAUSA300_RS05550	isdD	hypothetical protein	5.45655	0.000241947
SAA6008_RS05740	SAUSA300_RS05555	isdE	heme uptake system protein IsdE	3.64861	0.0145958
SAA6008_RS00735	SAUSA300_RS00885	isdI	staphylobilin-forming heme oxygenase IsdI	2.20228	0.0356984
SAA6008_RS06870	SAUSA300_RS06680	katE	catalase	6.26418	4.03032e-06
SAA6008_RS05695	SAUSA300_RS05510	kdtB	phosphopantetheine adenylyltransferase	4.90506	3.69031e-05
SAA6008_RS02585	SAUSA300_RS02525	ksgA	ribosomal RNA small subunit methyltransferase A	5.88285	1.85784e-06
SAA6008_RS14505	SAUSA300_RS14075	ldh2	L-lactate dehydrogenase	2.87597	0.0176151
SAA6008_RS09155	SAUSA300_RS09305	leuS	leucine--tRNA ligase	3.96864	0.000508178
SAA6008_RS04115	SAUSA300_RS04015	lgt	prolipoprotein diacylglyceryl transferase	2.68637	0.0162445
SAA6008_RS14905	SAUSA300_RS14475	lip	lipase	3.75628	0.00838104
SAA6008_RS02305	SAUSA300_RS02245	lpl2	tandem-type lipoprotein Lpl10	2.75415	0.00348383
SAA6008_RS11725	SAUSA300_RS11495	luxS	S-ribosylhomocysteine lyase	3.49791	0.00166077
SAA6008_RS07215	SAUSA300_RS07025	lysA	diaminopimelate decarboxylase	2.07013	0.0191984
SAA6008_RS08715	SAUSA300_RS08880	lysP	amino acid permease	2.95078	0.00723904
SAA6008_RS02720	SAUSA300_RS02660	lysS	lysine--tRNA ligase	3.86599	0.00149745
SAA6008_RS08455	SAUSA300_RS08655	lytH	cell wall amidase	2.4691	0.0132799
SAA6008_RS11775	SAUSA300_RS11545	manA1	mannose-6-phosphate isomerase	2.65168	0.0483693
SAA6008_RS10585	SAUSA300_RS10500	map	MAP domain-containing protein	4.55042	2.57793e-05
SAA6008_RS11375	SAUSA300_RS11145	mazF	mRNA interferase MazF	3.57969	0.000145317
SAA6008_RS00200	SAUSA300_RS00165	mecA	PBP2a family beta-lactam-resistant peptidoglycantranspeptidase MecA	4.59341	0.000223369
SAA6008_RS05275	SAUSA300_RS05095	menB	1,4-dihydroxy-2-naphthoyl-CoA synthase	5.10923	9.33669e-06
SAA6008_RS02385	SAUSA300_RS02325	metB	cystathionine gamma-synthase	2.73972	0.0449904
SAA6008_RS01715	SAUSA300_RS01895	metE	5-methyltetrahydropteroyltriglutamate--homocysteine methyltransferase	4.27615	0.00258821
SAA6008_RS09335	SAUSA300_RS09465	metK	S-adenosylmethionine synthase	2.65408	0.0147694
SAA6008_RS02570	SAUSA300_RS02510	metS	methionine--tRNA ligase	6.95427	4.34038e-07
SAA6008_RS05070	SAUSA300_RS04895	mgtE	magnesium transporter	5.03838	0.00437095
SAA6008_RS04875	SAUSA300_RS04700	mhpD	FAA hydrolase family protein	2.71033	0.0481601
SAA6008_RS06585	SAUSA300_RS06405	miaB	tRNA (N6-isopentenyladenosine(37)-C2)-methylthiotransferase MiaB	3.2553	0.00320372
SAA6008_RS04790	SAUSA300_RS04615	mnhA	Na+	6.10969	2.70377e-06
SAA6008_RS04780	SAUSA300_RS04605	mnhC		2.25937	0.00895668
SAA6008_RS03415	SAUSA300_RS03325	mntA	metal ABC transporter ATP-binding protein	3.49569	0.0236446
SAA6008_RS12620	SAUSA300_RS12280	mobB	molybdopterin-guanine dinucleotide biosynthesisprotein B	2.59302	0.0191163
SAA6008_RS12625	SAUSA300_RS12285	moeA	molybdopterin molybdenumtransferase	4.30569	0.00403482
SAA6008_RS05995	SAUSA300_RS05815	mraZ	division	3.64514	0.00501837
SAA6008_RS09855	SAUSA300_RS10090	msbA	multidrug ABC transporter ATP-binding protein	3.00688	0.00180412
SAA6008_RS07025	SAUSA300_RS06830	msrR	regulatory protein MsrR	4.11587	0.000606017
SAA6008_RS03985	SAUSA300_RS03890	murB	UDP-N-acetylenolpyruvoylglucosamine reductase	2.7923	0.0270077
SAA6008_RS05120	SAUSA300_RS04940	murE	UDP-N-acetylmuramoyl-L-alanyl-D-glutamate--L-lysine ligase	5.94423	4.20979e-06
SAA6008_RS07340	SAUSA300_RS07140	murG	undecaprenyldiphospho-muramoylpentapeptidebeta-N- acetylglucosaminyltransferase	2.50807	0.029688
SAA6008_RS05835	SAUSA300_RS05650	murI	glutamate racemase	5.18515	5.81102e-06
SAA6008_RS06600	SAUSA300_RS06420	mutS	DNA mismatch repair protein MutS	2.78819	0.0242938
SAA6008_RS14120	SAUSA300_RS13790	mvaA	hydroxymethylglutaryl-CoA reductase,degradative	2.94712	0.0181309
SAA6008_RS14125	SAUSA300_RS13795	mvaS	hydroxymethylglutaryl-CoA synthase	2.10231	0.0305691
SAA6008_RS10450	SAUSA300_RS10365	nadC	nicotinate phosphoribosyltransferase	3.98988	0.0011296
SAA6008_RS03050	SAUSA300_RS02955	nagB	glucosamine-6-phosphate deaminase	4.39857	4.63702e-05
SAA6008_RS07605	SAUSA300_RS07405	ndk	nucleoside-diphosphate kinase	2.44562	0.00896923
SAA6008_RS08080	SAUSA300_RS08280	nfo	endonuclease	3.90786	0.000520697
SAA6008_RS08405	SAUSA300_RS08605	nifS	cysteine desulfurase	3.37112	0.00162445
SAA6008_RS03740	SAUSA300_RS03650	norA	multidrug efflux MFS transporter NorA	2.66988	0.00932404
SAA6008_RS00435	SAUSA300_RS00555	nptA	Na	2.37301	0.0222736
SAA6008_RS06810	SAUSA300_RS06625	nuc	thermonuclease	3.15471	0.00561241
SAA6008_RS07785	SAUSA300_RS07910	nudF	NUDIX hydrolase	5.56858	7.62466e-06
SAA6008_RS02805	SAUSA300_RS02710	nupC	pyrimidine nucleoside transporter NupC	3.64764	0.00614771
SAA6008_RS03470	SAUSA300_RS03380	nupC2	nucleoside permease	2.39545	0.0302494
SAA6008_RS06455	SAUSA300_RS06275	nusA	transcription termination	2.82863	0.016522
SAA6008_RS07915	SAUSA300_RS08040	nusB	N utilization substance protein B	7.31495	4.90304e-05
SAA6008_RS02885	SAUSA300_RS02790	nusG	transcription termination	3.4489	0.00321189
SAA6008_RS08515	SAUSA300_RS08715	obgE	GTPase ObgE	4.45982	0.00409871
SAA6008_RS07290	SAUSA300_RS07100	odhB	dihydrolipoyllysine-residue succinyltransferasecomponent of 2-oxoglutarate dehydrogenase complex	2.39219	0.00994642
SAA6008_RS04960	SAUSA300_RS04785	oppB	ABC transporter permease	3.2714	0.000651202
SAA6008_RS04965	SAUSA300_RS04790	oppC	ABC transporter permease	2.46698	0.0288847
SAA6008_RS13585	SAUSA300_RS13235	opuCC	osmoprotectant ABC transporter substrate-bindingprotein	3.01889	0.00107325
SAA6008_RS06950	SAUSA300_RS06760	opuD	BCCT family transporter	3.92958	0.000558504
SAA6008_RS11495	SAUSA300_RS11265	oxaI	protein translocase component YidC	3.73641	0.000241947
SAA6008_RS03840	SAUSA300_RS03750	pabB	anthranilate synthase component I familyprotein	3.91279	0.000107597
SAA6008_RS14490	SAUSA300_RS14060	panB	3-methyl-2-oxobutanoatehydroxymethyltransferase	3.07965	0.000956872
SAA6008_RS06980	SAUSA300_RS06790	parC	DNA topoisomerase IV subunit A	2.13898	0.0499742
SAA6008_RS07515	SAUSA300_RS07315	pbp2	penicillin-binding protein	5.34658	2.03677e-05
SAA6008_RS08055	SAUSA300_RS08255	pbp3	penicillin-binding protein 2	2.84483	0.00224483
SAA6008_RS03460	SAUSA300_RS03370	pbp4	DUF1958 domain-containing protein	2.74915	0.00143079
SAA6008_RS06010	SAUSA300_RS05830	pbpA	PASTA domain-containing protein	6.17813	2.71812e-06
SAA6008_RS10405	SAUSA300_RS10320	pcrA	DNA helicase PcrA	2.80226	0.0160969
SAA6008_RS05545	SAUSA300_RS05360	pdhC	dihydrolipoyllysine-residue acetyltransferasecomponent of pyruvate dehydrogenase complex	2.56365	0.00916632
SAA6008_RS05550	SAUSA300_RS05365	pdhD	dihydrolipoyl dehydrogenase	2.50674	0.0047265
SAA6008_RS11060		pemK	mRNA interferase PemK	8.46938	4.15356e-08
SAA6008_RS13640	SAUSA300_RS13290	pepA2	M42 family peptidase	4.33377	0.000253119
SAA6008_RS08290	SAUSA300_RS08490	pfs	5'-methylthioadenosine	2.92564	0.00302527
SAA6008_RS06540	SAUSA300_RS06360	pgsA	CDP-diacylglycerol--glycerol-3-phosphate3-phosphatidyltransferase	5.26547	3.83927e-05
SAA6008_RS05775	SAUSA300_RS05590	pheT	phenylalanine--tRNA ligase subunit beta	3.58081	0.001636
SAA6008_RS03575	SAUSA300_RS03485	pitA	inorganic phosphate transporter	2.39703	0.0207812
SAA6008_RS07470	SAUSA300_RS07270	piuB	PepSY domain-containing protein	4.90199	4.90304e-05
SAA6008_RS06205	SAUSA300_RS06025	pknB	serine	6.00533	2.19214e-05
SAA6008_RS08970	SAUSA300_RS09135	plsC	1-acyl-sn-glycerol-3-phosphate acyltransferase	4.69796	1.95882e-05
SAA6008_RS06250	SAUSA300_RS06070	plsX	phosphate acyltransferase	2.24642	0.0125578
SAA6008_RS13620	SAUSA300_RS13270	pnbA	carboxylesterase	2.36522	0.0220428
SAA6008_RS06495	SAUSA300_RS06315	pnpA	polyribonucleotide nucleotidyltransferase	2.81381	0.0246274
SAA6008_RS08760	SAUSA300_RS08925	polA	DNA polymerase I	5.49187	0.0010871
SAA6008_RS06445	SAUSA300_RS06265	polC	DNA polymerase III subunit alpha	7.60205	1.6457e-06
SAA6008_RS05580	SAUSA300_RS05395	potD	spermidine	2.29446	0.0118843
SAA6008_RS05060	SAUSA300_RS04885	ppnK	NAD(+) kinase	2.16685	0.0305377
SAA6008_RS11640	SAUSA300_RS11410	prfA	peptide chain release factor 1	3.68287	0.00516814
SAA6008_RS06165	SAUSA300_RS05985	priA	primosomal protein N'	4.05654	9.97234e-05
SAA6008_RS07805	SAUSA300_RS07930	proC	pyrroline-5-carboxylate reductase	3.04817	0.0104828
SAA6008_RS03070	SAUSA300_RS02975	proP	proline	2.77308	0.00283995
SAA6008_RS06440	SAUSA300_RS06260	proS	proline--tRNA ligase	3.65599	0.00115516
SAA6008_RS09555	SAUSA300_RS09800	prsA	foldase	2.7793	0.00127643
SAA6008_RS08965	SAUSA300_RS09130	ptaA	PTS glucose transporter subunit IIBC	4.32683	0.000777654
SAA6008_RS02640	SAUSA300_RS02580	pth	peptidyl-tRNA hydrolase	3.51472	0.000735478
SAA6008_RS10420	SAUSA300_RS10335	purB	adenylosuccinate lyase	2.45091	0.0352818
SAA6008_RS05390	SAUSA300_RS05205	purC	phosphoribosylaminoimidazolesuccinocarboxamidesynthase	3.18088	0.020631
SAA6008_RS05430	SAUSA300_RS05245	purD	phosphoribosylamine--glycine ligase	7.60597	5.98353e-05
SAA6008_RS05380	SAUSA300_RS05195	purE	5-(carboxyamino)imidazole ribonucleotide mutase	3.14055	0.0247288
SAA6008_RS05425	SAUSA300_RS05240	purH	bifunctionalphosphoribosylaminoimidazolecarboxamideformyltransferase	4.68555	0.000244327
SAA6008_RS05400	SAUSA300_RS05215	purQ	phosphoribosylformylglycinamidine synthasesubunit PurQ	3.54824	0.00119335
SAA6008_RS02600	SAUSA300_RS02540	purR	pur operon repressor	3.61339	0.00612637
SAA6008_RS10390	SAUSA300_RS10305	putP	sodium:proline symporter	3.21287	0.00194466
SAA6008_RS06115	SAUSA300_RS05935	pyrAA	carbamoyl-phosphate synthase small chain	7.48179	3.18771e-06
SAA6008_RS10755		qacA	QacA	2.22581	0.0151299
SAA6008_RS10760		qacR	transcriptional regulator	4.03528	0.000508178
SAA6008_RS05360	SAUSA300_RS05175	qoxA	quinol oxidase subunit 2	3.15419	0.0233782
SAA6008_RS05355	SAUSA300_RS05170	qoxB	cytochrome ubiquinol oxidase subunit I	2.83181	0.046317
SAA6008_RS05350	SAUSA300_RS05165	qoxC	quinol oxidase subunit 3	2.55855	0.0220428
SAA6008_RS08495	SAUSA300_RS08695	queA	tRNA preQ1(34) S-adenosylmethionineribosyltransferase-isomerase QueA	5.78284	5.98983e-05
SAA6008_RS06475	SAUSA300_RS06295	rbfA	ribosome-binding factor A	4.5582	8.15825e-05
SAA6008_RS06330	SAUSA300_RS06150	rbgA	ribosome biogenesis GTPase YlqF	5.13593	0.000839237
SAA6008_RS06550	SAUSA300_RS06370	recA	DNA recombination	3.03364	0.00572056
SAA6008_RS06240	SAUSA300_RS06060	recG	DNA helicase RecG	2.16096	0.0437583
SAA6008_RS07890	SAUSA300_RS08015	recN	DNA repair protein RecN	2.66096	0.00723661
SAA6008_RS07690	SAUSA300_RS07490	recQ	ATP-dependent DNA helicase RecQ	3.00409	0.00357097
SAA6008_RS07510	SAUSA300_RS07310	recU	Holliday junction resolvase RecU	2.48588	0.0369269
SAA6008_RS09895	SAUSA300_RS10130	recX	regulatory protein RecX	2.9737	0.00510189
SAA6008_RS08465	SAUSA300_RS08665	relA	bifunctional (p)ppGppsynthetase	3.30811	0.00320372
SAA6008_RS11220	SAUSA300_RS10990	rex	transcriptional regulator	3.29374	0.0246783
SAA6008_RS11655	SAUSA300_RS11425	rho	transcription termination factor Rho	6.22876	1.74816e-05
SAA6008_RS09215	SAUSA300_RS09365	ribB	riboflavin synthase	5.02939	0.000281385
SAA6008_RS06485	SAUSA300_RS06305	ribC	riboflavin biosynthesis protein RibF	4.4468	0.000631666
SAA6008_RS09220	SAUSA300_RS09370	ribD	bifunctionaldiaminohydroxyphosphoribosylaminopyrimidinedeaminase	3.04038	0.00215347
SAA6008_RS09605	SAUSA300_RS09850	rluA	RluA family pseudouridine synthase	4.2603	0.000228267
SAA6008_RS06275	SAUSA300_RS06095	rnc	ribonuclease 3	5.83926	3.79456e-05
SAA6008_RS05780	SAUSA300_RS05595	rnhC	ribonuclease HIII	3.40346	0.000559547
SAA6008_RS15125	SAUSA300_RS14695	rnpA	ribonuclease P protein component	3.81688	0.00117603
SAA6008_RS04220	SAUSA300_RS04120	rnr	ribonuclease R	5.85653	4.45201e-05
SAA6008_RS06215	SAUSA300_RS06035	rpe	ribulose-phosphate 3-epimerase	2.13344	0.0415917
SAA6008_RS06465	SAUSA300_RS06285	rpl7AE	hypothetical protein	7.12065	1.26582e-05
SAA6008_RS02895	SAUSA300_RS02800	rplA	50S ribosomal protein L1	2.32369	0.0164574
SAA6008_RS12475	SAUSA300_RS12135	rplB	50S ribosomal protein L2	5.31539	6.34012e-06
SAA6008_RS12490	SAUSA300_RS12150	rplC	50S ribosomal protein L3	2.57513	0.00823093
SAA6008_RS12485	SAUSA300_RS12145	rplD	50S ribosomal protein L4	4.80687	3.31121e-05
SAA6008_RS12430	SAUSA300_RS12090	rplE	50S ribosomal protein L5	2.24916	0.0141523
SAA6008_RS12415	SAUSA300_RS12075	rplF	50S ribosomal protein L6	5.12145	0.000253323
SAA6008_RS00075	SAUSA300_RS00080	rplI	50S ribosomal protein L9	7.98192	1.6457e-06
SAA6008_RS02890	SAUSA300_RS02795	rplK	50S ribosomal protein L11	3.791	0.000821445
SAA6008_RS12330	SAUSA300_RS11990	rplM	50S ribosomal protein L13	4.62058	0.000177559
SAA6008_RS12395	SAUSA300_RS12055	rplO	50S ribosomal protein L15	5.10529	1.98715e-05
SAA6008_RS12455	SAUSA300_RS12115	rplP	50S ribosomal protein L16	4.4644	0.000125888
SAA6008_RS12355	SAUSA300_RS12015	rplQ	50S ribosomal protein L17	3.559	0.000437447
SAA6008_RS12410	SAUSA300_RS12070	rplR	50S ribosomal protein L18	5.28971	6.36299e-06
SAA6008_RS08700	SAUSA300_RS08865	rplT	50S ribosomal protein L20	4.18395	0.000276689
SAA6008_RS08530	SAUSA300_RS08730	rplU	50S ribosomal protein L21	2.5174	0.00419529
SAA6008_RS12480	SAUSA300_RS12140	rplW	50S ribosomal protein L23	6.05138	3.58497e-06
SAA6008_RS12435	SAUSA300_RS12095	rplX	50S ribosomal protein L24	2.8912	0.00475952
SAA6008_RS08520	SAUSA300_RS08720	rpmA	50S ribosomal protein L27	9.20502	2.26329e-08
SAA6008_RS12450	SAUSA300_RS12110	rpmC	50S ribosomal protein L29	4.90251	8.22728e-05
SAA6008_RS11650	SAUSA300_RS11420	rpmE2	50S ribosomal protein L31 type B	7.25487	5.98983e-05
SAA6008_RS08705	SAUSA300_RS08870	rpmI	50S ribosomal protein L35	3.16972	0.00044003
SAA6008_RS12375	SAUSA300_RS12035	rpmJ	50S ribosomal protein L36	5.06645	4.63702e-05
SAA6008_RS12360	SAUSA300_RS12020	rpoA	DNA-directed RNA polymerase subunit alpha	2.1188	0.0417905
SAA6008_RS02915	SAUSA300_RS02820	rpoB	DNA-directed RNA polymerase subunit beta	4.93946	0.000241947
SAA6008_RS02920	SAUSA300_RS02825	rpoC	DNA-directed RNA polymerase subunit beta'	4.07953	0.000549945
SAA6008_RS08100	SAUSA300_RS08300	rpoD	RNA polymerase sigma factor SigA	3.68251	0.000631666
SAA6008_RS06155	SAUSA300_RS05975	rpoZ	DNA-directed RNA polymerase subunit omega	4.8335	2.05193e-05
SAA6008_RS07645	SAUSA300_RS07445	rpsA	30S ribosomal protein S1	2.47275	0.0106085
SAA6008_RS12460	SAUSA300_RS12120	rpsC	30S ribosomal protein S3	5.64982	9.58491e-06
SAA6008_RS08925	SAUSA300_RS09090	rpsD	30S ribosomal protein S4	5.47467	4.9533e-06
SAA6008_RS12405	SAUSA300_RS12065	rpsE	30S ribosomal protein S5	3.98328	0.000256871
SAA6008_RS01760	SAUSA300_RS01940	rpsF	30S ribosomal protein S6	2.13287	0.0123994
SAA6008_RS02935	SAUSA300_RS02840	rpsG	30S ribosomal protein S7	6.44326	1.6457e-06
SAA6008_RS12420	SAUSA300_RS12080	rpsH	30S ribosomal protein S8	3.32844	0.00143272
SAA6008_RS12325	SAUSA300_RS11985	rpsI	30S ribosomal protein S9	3.66425	0.000256871
SAA6008_RS12495	SAUSA300_RS12155	rpsJ	30S ribosomal protein S10	2.50091	0.00703125
SAA6008_RS12365	SAUSA300_RS12025	rpsK	30S ribosomal protein S11	4.80566	0.000204898
SAA6008_RS02930	SAUSA300_RS02835	rpsL	30S ribosomal protein S12	4.15308	4.0728e-05
SAA6008_RS12370	SAUSA300_RS12030	rpsM	30S ribosomal protein S13	6.29559	1.81229e-06
SAA6008_RS06490	SAUSA300_RS06310	rpsO	30S ribosomal protein S15	3.53682	0.000284395
SAA6008_RS12445	SAUSA300_RS12105	rpsQ	30S ribosomal protein S17	5.13427	3.99043e-05
SAA6008_RS01770	SAUSA300_RS01950	rpsR	30S ribosomal protein S18	4.70919	1.78176e-05
SAA6008_RS12470	SAUSA300_RS12130	rpsS	30S ribosomal protein S19	2.62692	0.00398145
SAA6008_RS08225	SAUSA300_RS08425	rpsT	30S ribosomal protein S20	3.34231	0.000821445
SAA6008_RS11365	SAUSA300_RS11135	rsbU	serine phosphatase	6.01907	0.000637107
SAA6008_RS09130	SAUSA300_RS09280	rsuA	rRNA pseudouridine synthase	4.30539	0.000518704
SAA6008_RS08505	SAUSA300_RS08705	ruvA	Holliday junction branch migration protein RuvA	4.87786	0.000208762
SAA6008_RS00015	SAUSA300_RS00020	SAA6008_00003	S4 domain-containing protein YaaA	3.11923	0.00128358
SAA6008_RS00070	SAUSA300_RS00075	SAA6008_00014	DHH family phosphoesterase	2.73567	0.00616506
SAA6008_RS00130	SAUSA300_RS00135	SAA6008_00025	23S rRNA(pseudouridine(1915)-N(3))-methyltransferase RlmH	6.28456	2.60172e-06
SAA6008_RS00175		SAA6008_00034	aminoglycoside O-nucleotidyltransferaseANT(4')-Ia	4.12792	0.00320372
SAA6008_RS00345		SAA6008_00068	amidohydrolase	3.11729	0.00133915
SAA6008_RS00450	SAUSA300_RS00580	SAA6008_00088	L-lactate permease	3.64186	0.00250448
SAA6008_RS00530	SAUSA300_RS00665	SAA6008_00104	MFS transporter	5.59004	3.31029e-05
SAA6008_RS00745	SAUSA300_RS00895	SAA6008_00145	aldehyde dehydrogenase	2.62905	0.0499742
SAA6008_RS00775	SAUSA300_RS00925	SAA6008_00151	ABC transporter permease	4.40406	0.000152589
SAA6008_RS00850	SAUSA300_RS01005	SAA6008_00168	PTS glucose EIICBA component	3.80084	0.000381708
SAA6008_RS00920	SAUSA300_RS01090	SAA6008_00181	M23 family peptidase	2.3045	0.00409871
SAA6008_RS00960	SAUSA300_RS01130	SAA6008_00189	membrane protein	3.10836	0.00462921
SAA6008_RS01010		SAA6008_00199	coagulase	2.10353	0.0445162
SAA6008_RS01055	SAUSA300_RS01220	SAA6008_00206	PrsW family intramembrane metalloprotease	3.40685	0.00186577
SAA6008_RS01060	SAUSA300_RS01225	SAA6008_00207	nickel ABC transporter substrate-bindingprotein	2.17724	0.0103139
SAA6008_RS01170	SAUSA300_RS01330	SAA6008_00229	2-C-methyl-D-erythritol 4-phosphatecytidylyltransferase	3.4351	0.00312768
SAA6008_RS01175	SAUSA300_RS01335	SAA6008_00230	ribitol-5-phosphate dehydrogenase	3.49403	0.0337088
SAA6008_RS01180	SAUSA300_RS01340	SAA6008_00231	hypothetical protein	4.71972	0.00403482
SAA6008_RS01185	SAUSA300_RS01345	SAA6008_00232	glycosyltransferase family 2 protein	3.98774	0.00378101
SAA6008_RS01310	SAUSA300_RS01470	SAA6008_00254	hypothetical protein	4.65374	0.000191741
SAA6008_RS01365		SAA6008_00265	DUF5079 domain-containing protein	3.53834	0.00107515
SAA6008_RS01450	SAUSA300_RS01635	SAA6008_00283	5'-nucleotidase, lipoprotein e(P4) family	6.70499	2.04215e-05
SAA6008_RS01460	SAUSA300_RS01645	SAA6008_00284	ABC transporter permease	3.93129	0.000199045
SAA6008_RS01525	SAUSA300_RS01705	SAA6008_00297	lipase 2	2.3609	0.0217003
SAA6008_RS01685	SAUSA300_RS01865	SAA6008_00328	ABC transporter ATP-binding protein	3.17751	0.00177553
SAA6008_RS01740	SAUSA300_RS01920	SAA6008_00338	mechanosensitive ion channel family protein	4.88071	0.000405498
SAA6008_RS01745	SAUSA300_RS01925	SAA6008_00339	DUF951 domain-containing protein	4.35138	0.000114582
SAA6008_RS01785		SAA6008_00347	XRE family transcriptional regulator	3.30734	0.00437095
SAA6008_RS01880		SAA6008_00366	hypothetical protein	4.6378	4.03338e-05
SAA6008_RS01945	SAUSA300_RS02010	SAA6008_00378	NDxxF motif lipoprotein	3.54687	0.000198402
SAA6008_RS01970	SAUSA300_RS02035	SAA6008_00383	L-cystine transporter	3.98477	0.00398145
SAA6008_RS01980	SAUSA300_RS02045	SAA6008_00384	hypothetical protein	3.19274	0.00185573
SAA6008_RS02090		SAA6008_00405	hypothetical protein	3.48411	0.00200218
SAA6008_RS02145	SAUSA300_RS02080	SAA6008_00416	hypothetical protein	2.87146	0.00389779
SAA6008_RS02365	SAUSA300_RS02305	SAA6008_00460	carboxylesterase	2.04524	0.0415653
SAA6008_RS02405	SAUSA300_RS02345	SAA6008_00468	N-acetylmuramoyl-L-alanine amidase	4.81131	0.00056169
SAA6008_RS02430	SAUSA300_RS02370	SAA6008_00473	hypothetical protein	2.36725	0.00469534
SAA6008_RS02485	SAUSA300_RS02425	SAA6008_00483	YbaB	5.82834	0.00107515
SAA6008_RS02655	SAUSA300_RS02595	SAA6008_00510	nucleotide pyrophosphohydrolase	3.05895	0.00116864
SAA6008_RS02660	SAUSA300_RS02600	SAA6008_00511	RNA-binding S4 domain-containing protein	3.86501	0.000518704
SAA6008_RS02670	SAUSA300_RS02610	SAA6008_00513	RNA-binding protein S1	4.97741	6.21838e-05
SAA6008_RS02840	SAUSA300_RS02745	SAA6008_00533	PIN	2.19282	0.0410706
SAA6008_RS02860	SAUSA300_RS02765	SAA6008_00537	Mini-ribonuclease 3	4.59572	2.04802e-05
SAA6008_RS02870	SAUSA300_RS02775	SAA6008_00539	NYN domain-containing protein	4.45289	0.000768259
SAA6008_RS02910	SAUSA300_RS02815	SAA6008_00547	class I SAM-dependent methyltransferase	3.33374	0.00186577
SAA6008_RS03025	SAUSA300_RS02930	SAA6008_00572	glycosyl transferase family 1	4.28189	0.000486617
SAA6008_RS03030	SAUSA300_RS02935	SAA6008_00573	glycosyl transferase family 1	5.75741	5.81102e-06
SAA6008_RS03035	SAUSA300_RS02940	SAA6008_00574	GTP cyclohydrolase I FolE2	2.78916	0.0109901
SAA6008_RS03045	SAUSA300_RS02950	SAA6008_00576	DUF1806 domain-containing protein	3.02901	0.0164574
SAA6008_RS03060	SAUSA300_RS02965	SAA6008_00579	6-phospho-3-hexuloisomerase	3.45737	0.026636
SAA6008_RS03115	SAUSA300_RS03025	SAA6008_00590	DUF423 domain-containing protein	3.71332	0.00149601
SAA6008_RS03120	SAUSA300_RS03030	SAA6008_00591	APC family permease	3.01948	0.0040839
SAA6008_RS03135	SAUSA300_RS03045	SAA6008_00594	heme-binding protein	3.4956	0.00506028
SAA6008_RS03305	SAUSA300_RS03215	SAA6008_00627	ABC transporter substrate-binding protein	6.2954	1.47025e-06
SAA6008_RS03320	SAUSA300_RS03230	SAA6008_00630	alpha	3.32218	0.00106734
SAA6008_RS03325	SAUSA300_RS03235	SAA6008_00631	hypothetical protein	4.28593	0.000172055
SAA6008_RS03360	SAUSA300_RS03270	SAA6008_00639	recombinase	4.06215	0.000457809
SAA6008_RS03420	SAUSA300_RS03330	SAA6008_00651	metal-dependent transcriptional regulator	5.48262	2.21126e-05
SAA6008_RS03480	SAUSA300_RS03390	SAA6008_00662	YitT family protein	4.0433	9.65506e-05
SAA6008_RS03520	SAUSA300_RS03430	SAA6008_00670	membrane protein	6.07511	7.98763e-06
SAA6008_RS03570	SAUSA300_RS03480	SAA6008_00679	DUF47 domain-containing protein	4.88477	0.000780369
SAA6008_RS03600	SAUSA300_RS03510	SAA6008_00685	YebC	6.45087	3.58497e-06
SAA6008_RS03615	SAUSA300_RS03525	SAA6008_00688	DUF402 domain-containing protein	5.729	2.50306e-06
SAA6008_RS03630	SAUSA300_RS03540	SAA6008_00690	MFS transporter	3.75814	0.000718307
SAA6008_RS03675	SAUSA300_RS03585	SAA6008_00699	hypothetical protein	3.76353	0.00309379
SAA6008_RS03695	SAUSA300_RS03605	SAA6008_00703	MarR family transcriptional regulator	4.33132	0.001492
SAA6008_RS03805	SAUSA300_RS03715	SAA6008_00723	DoxX family protein	4.38041	0.000126623
SAA6008_RS03910	SAUSA300_RS03815	SAA6008_00741	lipid kinase	3.94094	0.0163296
SAA6008_RS03920	SAUSA300_RS03825	SAA6008_00742	peptide MFS transporter	4.74877	6.31083e-05
SAA6008_RS03930	SAUSA300_RS03835	SAA6008_00744	EamA	2.57682	0.0147733
SAA6008_RS03975	SAUSA300_RS03880	SAA6008_00751	hypothetical protein	2.80231	0.00133915
SAA6008_RS03995	SAUSA300_RS03900	SAA6008_00754	EMYY motif lipoprotein	6.73147	2.63947e-05
SAA6008_RS04010	SAUSA300_RS03910	SAA6008_00757	glycerate kinase	3.32393	0.0148198
SAA6008_RS04025	SAUSA300_RS03925	SAA6008_00760	membrane protein	2.49405	0.00234706
SAA6008_RS04030	SAUSA300_RS03930	SAA6008_00761	GGDEF domain-containing protein	3.07902	0.00264038
SAA6008_RS04040	SAUSA300_RS03940	SAA6008_00763	YigZ family protein	4.6082	0.000508178
SAA6008_RS04045	SAUSA300_RS03945	SAA6008_00764	hypothetical protein	4.28077	0.000611098
SAA6008_RS04075	SAUSA300_RS03975	SAA6008_00769	peptide chain release factor 2	4.30758	0.000172055
SAA6008_RS04140	SAUSA300_RS04040	SAA6008_00780	RNase adapter RapZ	3.12799	0.00397966
SAA6008_RS04165	SAUSA300_RS04065	SAA6008_00784	epimerase	2.26892	0.0497984
SAA6008_RS04175	SAUSA300_RS04075	SAA6008_00786	sugar-binding transcriptional regulator	2.19918	0.0205347
SAA6008_RS04205	SAUSA300_RS04105	SAA6008_00792	hypothetical protein	4.0566	0.00469534
SAA6008_RS04340	SAUSA300_RS04240	SAA6008_00817	N-acetyltransferase	2.14798	0.0207812
SAA6008_RS04430	SAUSA300_RS04295	SAA6008_00834	thioredoxin	4.88127	9.47175e-05
SAA6008_RS04630	SAUSA300_RS04465	SAA6008_00874	sulfite exporter TauE	2.62765	0.021022
SAA6008_RS04635	SAUSA300_RS04470	SAA6008_00875	bifunctional metallophosphatase	2.85434	0.00676159
SAA6008_RS04660	SAUSA300_RS04495	SAA6008_00880	TIGR01457 family HAD-type hydrolase	6.68136	0.000482646
SAA6008_RS04665	SAUSA300_RS04500	SAA6008_00881	D-glycerate dehydrogenase	5.75303	4.26269e-05
SAA6008_RS04705	SAUSA300_RS04540	SAA6008_00888	DUF1462 domain-containing protein	3.44529	0.00864263
SAA6008_RS04725	SAUSA300_RS04560	SAA6008_00892	NAD(P)	5.72602	1.6457e-06
SAA6008_RS04860	SAUSA300_RS04685	SAA6008_00918	signal peptidase IB	2.12708	0.0480305
SAA6008_RS04885	SAUSA300_RS04710	SAA6008_00923	CoA-disulfide reductase	4.295	2.92484e-05
SAA6008_RS05045	SAUSA300_RS04870	SAA6008_00957	CYTH domain-containing protein	3.78289	0.00572056
SAA6008_RS05105	SAUSA300_RS04925	SAA6008_00969	hypothetical protein	6.45564	0.000172055
SAA6008_RS05110	SAUSA300_RS04930	SAA6008_00971	MFS transporter	4.16306	0.000182813
SAA6008_RS05140	SAUSA300_RS04960	SAA6008_00977	PDZ domain-containing protein	2.59065	0.0158479
SAA6008_RS05150	SAUSA300_RS04970	SAA6008_00979	bifunctional metallophosphatase	4.36491	9.81912e-05
SAA6008_RS05175	SAUSA300_RS04995	SAA6008_00982	lipoate--protein ligase A	3.85936	0.00588347
SAA6008_RS05220	SAUSA300_RS05040	SAA6008_00989	hypothetical protein	3.90414	0.00226867
SAA6008_RS05225	SAUSA300_RS05045	SAA6008_00990	glycosyl transferase family 1	2.3693	0.0462093
SAA6008_RS05300	SAUSA300_RS05120	SAA6008_01005	acyltransferase	3.75912	0.00212985
SAA6008_RS05320	SAUSA300_RS05140	SAA6008_01008	GNAT family N-acetyltransferase	5.21829	0.000313035
SAA6008_RS05335	SAUSA300_RS05150	SAA6008_01011	LytR family transcriptional regulator	3.53038	0.00242352
SAA6008_RS05340	SAUSA300_RS05155	SAA6008_01012	protein FmtA	2.78871	0.00516814
SAA6008_RS05455	SAUSA300_RS05270	SAA6008_01034	hypothetical protein	4.25782	0.0044617
SAA6008_RS05460	SAUSA300_RS05275	SAA6008_01035	hypothetical protein	2.8185	0.0341217
SAA6008_RS05485	SAUSA300_RS05300	SAA6008_01040	glutaredoxin family protein	3.81845	0.00483475
SAA6008_RS05490	SAUSA300_RS05305	SAA6008_01041	cytochrome ubiquinol oxidase subunit I	5.39703	0.000120231
SAA6008_RS05510	SAUSA300_RS05325	SAA6008_01044	ribonuclease J 1	3.59866	0.000384379
SAA6008_RS05555	SAUSA300_RS05370	SAA6008_01052	hypothetical protein	4.68704	5.89368e-06
SAA6008_RS05585	SAUSA300_RS05400	SAA6008_01058	DUF4064 domain-containing protein	7.20788	1.6457e-06
SAA6008_RS05600	SAUSA300_RS05415	SAA6008_01061	DUF1054 domain-containing protein	3.13312	0.0120999
SAA6008_RS05605	SAUSA300_RS05420	SAA6008_01062	inositol monophosphatase	2.42349	0.0359824
SAA6008_RS05665	SAUSA300_RS05480	SAA6008_01073	hypothetical protein	5.78662	4.03924e-06
SAA6008_RS05675	SAUSA300_RS05490	SAA6008_01075	glycerophosphodiester phosphodiesterase	2.11118	0.0481601
SAA6008_RS05690	SAUSA300_RS05505	SAA6008_01078	16S rRNA (guanine(966)-N(2))-methyltransferaseRsmD	3.6747	0.00213347
SAA6008_RS05700	SAUSA300_RS05515	SAA6008_01080	nucleotidyltransferase	3.59409	0.000818989
SAA6008_RS05795	SAUSA300_RS05610	SAA6008_01097	DNA polymerase	5.07657	5.33011e-06
SAA6008_RS05800	SAUSA300_RS05615	SAA6008_01098	endonuclease MutS2	4.25555	0.00187474
SAA6008_RS05840	SAUSA300_RS05655	SAA6008_01105	non-canonical purine NTP pyrophosphatase	5.48627	2.50306e-06
SAA6008_RS05845	SAUSA300_RS05660	SAA6008_01106	metallophosphoesterase	5.1232	0.00056169
SAA6008_RS05970	SAUSA300_RS05790	SAA6008_01127	beta-class phenol-soluble modulin	7.04029	2.71812e-06
SAA6008_RS05985	SAUSA300_RS05805	SAA6008_01130	hypothetical protein	6.49364	1.6457e-06
SAA6008_RS05990	SAUSA300_RS05810	SAA6008_01131	bacillithiol biosynthesis cysteine-adding enzymeBshC	2.55325	0.00386792
SAA6008_RS06045	SAUSA300_RS05865	SAA6008_01142	YggS family pyridoxal phosphate-dependentenzyme	2.22251	0.033791
SAA6008_RS06065	SAUSA300_RS05885	SAA6008_01146	DivIVA domain-containing protein	6.36715	8.15825e-05
SAA6008_RS06170	SAUSA300_RS05990	SAA6008_01168	hypothetical protein	6.16772	5.81632e-07
SAA6008_RS06235	SAUSA300_RS06055	SAA6008_01181	DAK2 domain-containing protein	2.48614	0.0168965
SAA6008_RS06435	SAUSA300_RS06255	SAA6008_01217	RIP metalloprotease RseP	3.51256	0.00661929
SAA6008_RS06450	SAUSA300_RS06270	SAA6008_01220	ribosome maturation factor	4.23622	0.000138159
SAA6008_RS06460	SAUSA300_RS06280	SAA6008_01222	DUF448 domain-containing protein	5.49467	5.65274e-05
SAA6008_RS06515	SAUSA300_RS06335	SAA6008_01233	insulinase family protein	3.30081	0.00838104
SAA6008_RS06535	SAUSA300_RS06355	SAA6008_01237	helix-turn-helix domain-containing protein	3.29276	0.0302494
SAA6008_RS06630	SAUSA300_RS06450	SAA6008_01256	alpha	2.24064	0.00731399
SAA6008_RS06855	SAUSA300_RS06665	SAA6008_01298	hypothetical protein	6.10631	1.6457e-06
SAA6008_RS06865	SAUSA300_RS06675	SAA6008_01299	amino acid permease	4.80578	0.000947382
SAA6008_RS06895	SAUSA300_RS06705	SAA6008_01304	CAP domain-containing protein	4.95234	1.21943e-05
SAA6008_RS06920	SAUSA300_RS06730	SAA6008_01309	hypothetical protein	3.14034	0.00474709
SAA6008_RS06960	SAUSA300_RS06770	SAA6008_01316	acyl-CoA thioesterase	3.00672	0.0113588
SAA6008_RS06965	SAUSA300_RS06775	SAA6008_01317	hypothetical protein	4.59363	0.00149601
SAA6008_RS06975	SAUSA300_RS06785	SAA6008_01319	DNA topoisomerase IV subunit B	5.55819	2.19214e-05
SAA6008_RS06990	SAUSA300_RS06800	SAA6008_01321	alanine:cation symporter family protein	5.24933	9.3177e-06
SAA6008_RS07030	SAUSA300_RS06835	SAA6008_01328	tautomerase	3.8914	0.00210605
SAA6008_RS07045	SAUSA300_RS06850	SAA6008_01331	aminopeptidase	4.87949	4.60947e-05
SAA6008_RS07205	SAUSA300_RS07015	SAA6008_01362	hydrolase	5.03588	0.0322418
SAA6008_RS07265	SAUSA300_RS07075	SAA6008_01373	branched-chain amino acid transport system IIcarrier protein	3.00881	0.00713314
SAA6008_RS07345	SAUSA300_RS07145	SAA6008_01387	N-acetyltransferase	4.92398	1.78176e-05
SAA6008_RS07350	SAUSA300_RS07150	SAA6008_01388	serine protease	4.5124	0.00354207
SAA6008_RS07375	SAUSA300_RS07175	SAA6008_01392	peptide-methionine (S)-S-oxide reductase	3.44023	0.000318994
SAA6008_RS07380	SAUSA300_RS07180	SAA6008_01393	hypothetical protein	2.04136	0.0468185
SAA6008_RS07395	SAUSA300_RS07195	SAA6008_01396	BrxA	3.99669	0.00510189
SAA6008_RS07415	SAUSA300_RS07215	SAA6008_01400	membrane protein	4.75936	8.67429e-05
SAA6008_RS07430	SAUSA300_RS07230	SAA6008_01402	ribonuclease H	2.78858	0.00362119
SAA6008_RS07615	SAUSA300_RS07415	SAA6008_01439	demethylmenaquinone methyltransferase	2.19493	0.0302255
SAA6008_RS07620	SAUSA300_RS07420	SAA6008_01440	heptaprenyl pyrophosphate synthase subunit A	3.75456	0.000840036
SAA6008_RS07630	SAUSA300_RS07430	SAA6008_01441	DNA-binding protein HU	3.4531	0.0102155
SAA6008_RS07790	SAUSA300_RS07915	SAA6008_01470	aldo	3.37069	0.00807276
SAA6008_RS07920	SAUSA300_RS08045	SAA6008_01495	Asp23	3.11963	0.0282232
SAA6008_RS07940	SAUSA300_RS08140	SAA6008_01499	aminopeptidase P family protein	5.01636	0.00060334
SAA6008_RS07960	SAUSA300_RS08160	SAA6008_01503	rhodanese-like domain-containing protein	2.284	0.0250917
SAA6008_RS08025	SAUSA300_RS08225	SAA6008_01516	hypothetical protein	3.95088	0.000148401
SAA6008_RS08065	SAUSA300_RS08265	SAA6008_01523	transcriptional repressor	5.94848	7.61418e-06
SAA6008_RS08085	SAUSA300_RS08285	SAA6008_01527	DEAD	6.28011	6.36299e-06
SAA6008_RS08145	SAUSA300_RS08345	SAA6008_01540	endoribonuclease YbeY	3.54682	0.00500438
SAA6008_RS08155	SAUSA300_RS08355	SAA6008_01542	hypothetical protein	6.54577	1.33611e-06
SAA6008_RS08160	SAUSA300_RS08360	SAA6008_01543	UPF0365 family protein	2.52963	0.0299664
SAA6008_RS08165	SAUSA300_RS08365	SAA6008_01544	hypothetical protein	4.91763	2.21126e-05
SAA6008_RS08250	SAUSA300_RS08450	SAA6008_01561	class I SAM-dependent methyltransferase	3.69055	0.00985925
SAA6008_RS08255	SAUSA300_RS08455	SAA6008_01562	ribosome silencing factor	4.58024	0.000194567
SAA6008_RS08260	SAUSA300_RS08460	SAA6008_01563	HD domain-containing protein	3.38491	0.0169101
SAA6008_RS08355	SAUSA300_RS08555	SAA6008_01582	collagenase-like protease	2.79189	0.0158155
SAA6008_RS08365	SAUSA300_RS08565	SAA6008_01584	O-methyltransferase	5.28096	0.000320519
SAA6008_RS08370	SAUSA300_RS08570	SAA6008_01585	DUF1292 domain-containing protein	3.06835	0.00844242
SAA6008_RS08380	SAUSA300_RS08580	SAA6008_01587	IreB family regulatory phosphoprotein	2.12158	0.0480305
SAA6008_RS08415	SAUSA300_RS08615	SAA6008_01594	hypothetical protein	6.25334	4.03924e-06
SAA6008_RS08425	SAUSA300_RS08625	SAA6008_01596	Rrf2 family transcriptional regulator	4.47602	0.000241947
SAA6008_RS08435	SAUSA300_RS08635	SAA6008_01598	tRNA threonylcarbamoyladenosine dehydratase	2.30962	0.0102751
SAA6008_RS08570		SAA6008_01623	23S rRNA (adenine(2058)-N(6))-methyltransferaseErm(A)	2.25823	0.0060022
SAA6008_RS08575		SAA6008_01624	aminoglycoside nucleotidyltransferase ANT(9)-Ia	3.04672	0.00185573
SAA6008_RS08795	SAUSA300_RS08960	SAA6008_01663	amino acid permease	2.94797	0.0203793
SAA6008_RS08850	SAUSA300_RS09015	SAA6008_01674	universal stress protein	5.30476	0.000241947
SAA6008_RS08860	SAUSA300_RS09025	SAA6008_01676	dipeptidase	3.58253	0.0145347
SAA6008_RS08875	SAUSA300_RS09040	SAA6008_01678	universal stress protein UspA	2.15554	0.0417761
SAA6008_RS08920	SAUSA300_RS09085	SAA6008_01687	GAF domain-containing protein	2.41113	0.026333
SAA6008_RS08945	SAUSA300_RS09110	SAA6008_01691	alanine--glyoxylate aminotransferase familyprotein	3.97981	0.00473508
SAA6008_RS08975	SAUSA300_RS09140	SAA6008_01696	PDZ domain-containing protein	5.38124	0.000118712
SAA6008_RS09050	SAUSA300_RS09205	SAA6008_01709	membrane protein	5.37542	1.19974e-05
SAA6008_RS09055	SAUSA300_RS09210	SAA6008_01710	DUF948 domain-containing protein	5.28107	6.58655e-05
SAA6008_RS09065	SAUSA300_RS09220	SAA6008_01712	DNA translocase FtsK	5.96944	2.03677e-05
SAA6008_RS09080	SAUSA300_RS09235	SAA6008_01715	thioredoxin	2.18877	0.0184892
SAA6008_RS09090	SAUSA300_RS09245	SAA6008_01717	peptidase	2.42094	0.00312739
SAA6008_RS09125	SAUSA300_RS09275	SAA6008_01724	YtxH domain-containing protein	6.07985	3.65735e-05
SAA6008_RS09135	SAUSA300_RS09285	SAA6008_01726	polysaccharide biosynthesis protein	3.38243	0.0125749
SAA6008_RS09140	SAUSA300_RS09290	SAA6008_01727	NAD(P)	2.66966	0.00748515
SAA6008_RS09170	SAUSA300_RS09320	SAA6008_01733	methyltransferase domain-containing protein	5.60293	6.00326e-06
SAA6008_RS09245	SAUSA300_RS09395	SAA6008_01747	autolysin	5.73971	2.05164e-06
SAA6008_RS09330	SAUSA300_RS09460	SAA6008_01764	NERD domain-containing protein	3.10653	0.00688072
SAA6008_RS09360	SAUSA300_RS09490	SAA6008_01770	membrane protein insertion efficiency factorYidD	4.93615	1.41157e-05
SAA6008_RS09390	SAUSA300_RS09520	SAA6008_01776	hypothetical protein	3.95093	0.000159714
SAA6008_RS09525	SAUSA300_RS09770	SAA6008_01792	signal transduction protein TRAP	3.44061	0.00762538
SAA6008_RS09565	SAUSA300_RS09810	SAA6008_01800	DNA double-strand break repair Rad50 ATPase	4.16117	0.00161878
SAA6008_RS09570	SAUSA300_RS09815	SAA6008_01801	exonuclease SbcCD subunit D	3.423	0.0198247
SAA6008_RS09615	SAUSA300_RS09860	SAA6008_01809	hypothetical protein	2.59759	0.0480305
SAA6008_RS09635	SAUSA300_RS09880	SAA6008_01812	tRNA(uridine(34)	3.88099	0.0013323
SAA6008_RS09860	SAUSA300_RS10095	SAA6008_01824	DUF402 domain-containing protein	3.30475	0.0129087
SAA6008_RS10220		SAA6008_01894	hypothetical protein	2.48222	0.0413366
SAA6008_RS10225		SAA6008_01895	hypothetical protein	8.10833	5.34827e-08
SAA6008_RS10255	SAUSA300_RS10170	SAA6008_01901	protein-tyrosine-phosphatase	2.45161	0.0264748
SAA6008_RS10260	SAUSA300_RS10175	SAA6008_01902	hypothetical protein	5.49765	3.18771e-06
SAA6008_RS10265	SAUSA300_RS10180	SAA6008_01903	YihY	5.67417	4.03924e-06
SAA6008_RS10290	SAUSA300_RS10205	SAA6008_01908	methionine aminopeptidase	3.32702	0.00108859
SAA6008_RS10440	SAUSA300_RS10355	SAA6008_01932	DUF2179 domain-containing protein	2.91011	0.0198247
SAA6008_RS10510	SAUSA300_RS10425	SAA6008_01945	hypothetical protein	3.10997	0.00223527
SAA6008_RS10590	SAUSA300_RS10495	SAA6008_01959	MAP domain-containing protein	3.75775	9.66824e-05
SAA6008_RS10595	SAUSA300_RS10490	SAA6008_01960	hypothetical protein	3.72037	0.00838104
SAA6008_RS10625	SAUSA300_RS10460	SAA6008_01965	phenol-soluble modulin export ABC transporterATP-binding protein PmtC	5.19795	0.000184379
SAA6008_RS10630	SAUSA300_RS10455	SAA6008_01966	phenol-soluble modulin export ABC transporterpermease subunit PmtD	3.13373	0.0119929
SAA6008_RS10655	SAUSA300_RS07190	SAA6008_01971	thymidylate synthase	2.19552	0.0305259
SAA6008_RS11015		SAA6008_02045	hypothetical protein	5.2103	2.07107e-05
SAA6008_RS11045		SAA6008_02051	XRE family transcriptional regulator	2.96438	0.0297294
SAA6008_RS11140	SAUSA300_RS10910	SAA6008_02069	CPBP family intramembrane metalloprotease	2.32786	0.03952
SAA6008_RS11240	SAUSA300_RS11010	SAA6008_02087	tRNA(adenosine(37)-N6)-threonylcarbamoyltransferase complextransferase subunit TsaD	2.63414	0.0462909
SAA6008_RS11250	SAUSA300_RS11020	SAA6008_02089	tRNA(adenosine(37)-N6)-threonylcarbamoyltransferase complexdimerization subunit type 1 TsaB	3.56639	0.000457809
SAA6008_RS11440	SAUSA300_RS11210	SAA6008_02119	DEAD	6.10201	0.000138159
SAA6008_RS11455	SAUSA300_RS11225	SAA6008_02122	rod shape-determining protein RodA	2.82363	0.0376687
SAA6008_RS11585	SAUSA300_RS11355	SAA6008_02145	ATP synthase subunit B	2.39599	0.0141315
SAA6008_RS11595	SAUSA300_RS11365	SAA6008_02147	ATP synthase subunit A	2.19822	0.0152511
SAA6008_RS11765	SAUSA300_RS11535	SAA6008_02180	EVE domain-containing protein	3.39983	0.00953443
SAA6008_RS11795	SAUSA300_RS11565	SAA6008_02186	lytic regulatory protein	3.80575	0.000244327
SAA6008_RS11810	SAUSA300_RS11580	SAA6008_02188	hypothetical protein	2.88949	0.00378101
SAA6008_RS11825	SAUSA300_RS11595	SAA6008_02190	ABC transporter ATP-binding protein	4.6894	0.000261341
SAA6008_RS11865	SAUSA300_RS11635	SAA6008_02199	YbbR-like domain-containing protein	2.53789	0.00613817
SAA6008_RS12070	SAUSA300_RS11730	SAA6008_02209	uridylyltransferase	4.03062	0.00462921
SAA6008_RS12150	SAUSA300_RS11810	SAA6008_02224	DUF2273 domain-containing protein	5.26354	5.33011e-06
SAA6008_RS12155	SAUSA300_RS11815	SAA6008_02225	alkaline shock response membrane anchor proteinAmaP	4.21971	0.000185795
SAA6008_RS12165	SAUSA300_RS11825	SAA6008_02227	zinc-binding alcohol dehydrogenase	3.37893	0.00209512
SAA6008_RS12390	SAUSA300_RS12050	SAA6008_02267	protein translocase subunit SecY	4.37836	0.00056169
SAA6008_RS12425	SAUSA300_RS12085	SAA6008_02274	30S ribosomal protein S14 type Z	3.73351	0.000366363
SAA6008_RS12505	SAUSA300_RS12165	SAA6008_02290	NCS2 family permease	2.77477	0.0134268
SAA6008_RS12550	SAUSA300_RS12210	SAA6008_02298	AcrB	4.92998	0.00184036
SAA6008_RS12755	SAUSA300_RS12415	SAA6008_02335	CHAP domain-containing protein	3.34079	0.000272807
SAA6008_RS12770	SAUSA300_RS12430	SAA6008_02337	octopine dehydrogenase	2.78494	0.0468195
SAA6008_RS12795	SAUSA300_RS12455	SAA6008_02341	hypothetical protein	4.31683	0.000120231
SAA6008_RS12810	SAUSA300_RS12470	SAA6008_02343	DUF1641 domain-containing protein	4.10829	0.0013323
SAA6008_RS12820	SAUSA300_RS12480	SAA6008_02345	transcriptional regulator	3.50914	0.00161455
SAA6008_RS12830	SAUSA300_RS12490	SAA6008_02347	YafY family transcriptional regulator	2.94383	0.0105203
SAA6008_RS12840	SAUSA300_RS12500	SAA6008_02349	CPBP family intramembrane metalloprotease	4.3884	0.00100752
SAA6008_RS12855	SAUSA300_RS12515	SAA6008_02352	amino acid permease	3.80313	0.00104023
SAA6008_RS12895	SAUSA300_RS12555	SAA6008_02360	MurR	2.80687	0.00731399
SAA6008_RS12900	SAUSA300_RS12560	SAA6008_02361	hypothetical protein	2.95767	0.00227717
SAA6008_RS12950	SAUSA300_RS12610	SAA6008_02373	lysostaphin resistance protein A	3.40583	0.000487656
SAA6008_RS12980	SAUSA300_RS12640	SAA6008_02378	ABC transporter permease	3.52743	0.000253857
SAA6008_RS13030	SAUSA300_RS12690	SAA6008_02388	hypothetical protein	4.03939	0.000384379
SAA6008_RS13160	SAUSA300_RS12820	SAA6008_02412	DUF2871 domain-containing protein	2.4164	0.0234368
SAA6008_RS13215	SAUSA300_RS12865	SAA6008_02422	DUF4889 domain-containing protein	6.15349	5.52886e-07
SAA6008_RS13225	SAUSA300_RS12875	SAA6008_02424	DUF3139 domain-containing protein	3.41228	0.00149601
SAA6008_RS13315	SAUSA300_RS12965	SAA6008_02444	formate	4.4099	4.90304e-05
SAA6008_RS13330	SAUSA300_RS12980	SAA6008_02447	zinc ABC transporter substrate-binding protein	3.63878	0.000187578
SAA6008_RS13350	SAUSA300_RS13000	SAA6008_02450	protein disulfide-isomerase	4.02539	0.000253857
SAA6008_RS13355	SAUSA300_RS13005	SAA6008_02451	cystatin-like fold lipoprotein	5.92661	2.50306e-06
SAA6008_RS13365	SAUSA300_RS13015	SAA6008_02453	amino acid ABC transporter ATP-binding protein	3.06584	0.00861827
SAA6008_RS13370	SAUSA300_RS13020	SAA6008_02454	amino acid ABC transporter permease	3.3431	0.00192574
SAA6008_RS13375	SAUSA300_RS13025	SAA6008_02455	amino acid ABC transporter substrate-bindingprotein	2.54491	0.0047459
SAA6008_RS13505	SAUSA300_RS13155	SAA6008_02474	membrane protein	6.37947	1.6457e-06
SAA6008_RS13535	SAUSA300_RS13185	SAA6008_02480	sodium:proton antiporter	3.23114	0.00370474
SAA6008_RS13560	SAUSA300_RS13210	SAA6008_02483	NAD(P)-dependent oxidoreductase	2.47024	0.0168965
SAA6008_RS13610	SAUSA300_RS13260	SAA6008_02491	hypothetical protein	7.31151	3.58497e-06
SAA6008_RS13660	SAUSA300_RS13310	SAA6008_02500	DUF1307 domain-containing protein	3.11627	0.000840036
SAA6008_RS13700	SAUSA300_RS13350	SAA6008_02508	nickel ABC transporter, nickel	2.86278	0.00135527
SAA6008_RS13730	SAUSA300_RS13380	SAA6008_02514	transporter	2.29633	0.0267672
SAA6008_RS13735	SAUSA300_RS13385	SAA6008_02515	carboxymuconolactone decarboxylase familyprotein	3.30177	0.00492668
SAA6008_RS13795	SAUSA300_RS13460	SAA6008_02523	tandem-type lipoprotein	3.19517	0.00145239
SAA6008_RS13805	SAUSA300_RS13470	SAA6008_02525	(deoxy)nucleoside triphosphatepyrophosphohydrolase	4.41016	0.00409871
SAA6008_RS13865	SAUSA300_RS13530	SAA6008_02538	fibronectin-binding protein A	2.67572	0.0241497
SAA6008_RS13900	SAUSA300_RS13570	SAA6008_02545	hypothetical protein	3.14441	0.00362984
SAA6008_RS13910	SAUSA300_RS13580	SAA6008_02547	MFS transporter	4.61436	0.000244327
SAA6008_RS13915	SAUSA300_RS13585	SAA6008_02548	DedA family protein	2.91783	0.0145958
SAA6008_RS13930	SAUSA300_RS13600	SAA6008_02550	MarR family transcriptional regulator	4.49074	0.000437447
SAA6008_RS13975	SAUSA300_RS13645	SAA6008_02559	N-acetyltransferase	6.23176	0.000276111
SAA6008_RS13980	SAUSA300_RS13650	SAA6008_02560	glyoxalase	3.87279	0.000875944
SAA6008_RS13985	SAUSA300_RS13655	SAA6008_02561	NAD(P)H-dependent oxidoreductase	3.47941	0.00213734
SAA6008_RS14050	SAUSA300_RS13720	SAA6008_02571	EamA family transporter	2.88828	0.0104828
SAA6008_RS14060	SAUSA300_RS13730	SAA6008_02573	thioredoxin	3.57353	0.00209512
SAA6008_RS14070	SAUSA300_RS13740	SAA6008_02575	PTS glucoside EIICBA component	2.47194	0.0337209
SAA6008_RS14100	SAUSA300_RS13770	SAA6008_02581	CHAP domain-containing protein	6.67473	6.23803e-07
SAA6008_RS14235	SAUSA300_RS13905	SAA6008_02606	O-acetyltransferase OatA	4.16525	0.00185689
SAA6008_RS14360	SAUSA300_RS08070	SAA6008_02631	hypothetical protein	3.35253	0.000598946
SAA6008_RS14575	SAUSA300_RS14145	SAA6008_02671	GbsR	2.35807	0.00510189
SAA6008_RS14755	SAUSA300_RS14330	SAA6008_02700	PTS mannose transporter subunit IIABC	2.93079	0.0132799
SAA6008_RS14765	SAUSA300_RS14340	SAA6008_02702	YhgE	2.62941	0.00255524
SAA6008_RS14770	SAUSA300_RS14345	SAA6008_02703	CHAP domain-containing protein	3.21233	0.000780369
SAA6008_RS14785	SAUSA300_RS14360	SAA6008_02706	accessory Sec system glycosylation chaperoneGtfB	2.94002	0.0247368
SAA6008_RS14820	SAUSA300_RS14395	SAA6008_02713	serine-rich repeat glycoprotein adhesin SasA	2.29157	0.007854
SAA6008_RS15015		SAA6008_02751	collagen-binding protein	4.58786	0.00101089
SAA6008_RS15085	SAUSA300_RS14655	SAA6008_02766	cold-shock protein	4.09422	0.00186577
SAA6008_RS03800	SAUSA300_RS03710	saeR	DNA-binding response regulator	3.41008	0.00548745
SAA6008_RS03795	SAUSA300_RS03705	saeS	two-component sensor histidine kinase	4.34418	9.6237e-05
SAA6008_RS03340	SAUSA300_RS03250	sarA	transcriptional regulator	3.93527	0.000838369
SAA6008_RS00460	SAUSA300_RS00590	sarH2	transcriptional regulator	4.35675	0.00288419
SAA6008_RS12730	SAUSA300_RS12390	sarR	HTH-type transcriptional regulator SarR	5.70241	4.48732e-05
SAA6008_RS13410	SAUSA300_RS13060	sbi	hypothetical protein	4.4249	4.90304e-05
SAA6008_RS10560	SAUSA300_RS10525	scn	hypothetical protein	3.98073	4.92367e-05
SAA6008_RS05825	SAUSA300_RS05640	sdhA	succinate dehydrogenase flavoprotein subunit	2.15781	0.0175166
SAA6008_RS04065	SAUSA300_RS03965	secA	preprotein translocase subunit SecA	2.78521	0.0207812
SAA6008_RS08480	SAUSA300_RS08680	secF	protein translocase subunit SecDF	4.29598	0.000402778
SAA6008_RS00045	SAUSA300_RS00050	serS	serine--tRNA ligase	2.56449	0.0141523
SAA6008_RS09900	SAUSA300_RS10135	sgtB	monofunctional glycosyltransferase	3.38201	0.00136922
SAA6008_RS11350	SAUSA300_RS11120	sigB	RNA polymerase sigma factor SigB	4.52313	8.15825e-05
SAA6008_RS00475	SAUSA300_RS00605	sirA	iron-siderophore ABC transportersubstrate-binding protein	2.53718	0.0168005
SAA6008_RS06280	SAUSA300_RS06100	smc	chromosome segregation protein SMC	2.84443	0.00221649
SAA6008_RS04225	SAUSA300_RS04125	smpB	SsrA-binding protein	7.38622	1.24869e-06
SAA6008_RS08060	SAUSA300_RS08260	sodA	superoxide dismutase	4.84592	0.00115281
SAA6008_RS00570	SAUSA300_RS00705	sodM	Superoxide dismutase [Mn	4.22301	8.60784e-05
SAA6008_RS05765	SAUSA300_RS05580	spoU	RNA methyltransferase	2.59478	0.0157497
SAA6008_RS02610	SAUSA300_RS02550	spoVG	stage V sporulation protein G	10.4654	4.18419e-08
SAA6008_RS07745	SAUSA300_RS07870	srrB	two-component sensor histidine kinase	4.78464	2.07107e-05
SAA6008_RS14010	SAUSA300_RS13680	srtA	class A sortase SrtA	2.55894	0.0162445
SAA6008_RS01765	SAUSA300_RS01945	ssb	single-stranded DNA-binding protein	10.309	2.26329e-08
SAA6008_RS06345	SAUSA300_RS06165	sucD	succinate--CoA ligase subunit alpha	2.71766	0.0044062
SAA6008_RS04720	SAUSA300_RS04555	sufA	iron-sulfur cluster assembly accessory protein	3.32405	0.00510189
SAA6008_RS04595	SAUSA300_RS04430	sufB	Fe-S cluster assembly protein SufB	3.58662	0.0411444
SAA6008_RS06190	SAUSA300_RS06010	sun	16S rRNA (cytosine(967)-C(5))-methyltransferaseRsmB	4.86573	0.001492
SAA6008_RS08620	SAUSA300_RS08785	tag	DNA-3-methyladenine glycosylase I	2.09833	0.0119193
SAA6008_RS03445	SAUSA300_RS03355	tagB	teichoic acid biosynthesis protein B	5.57087	9.81912e-05
SAA6008_RS02575	SAUSA300_RS02515	tatP	TatD family deoxyribonuclease	2.82267	0.00411536
SAA6008_RS13060	SAUSA300_RS12720	tcaA	zinc ribbon domain-containing protein	2.78627	0.00233824
SAA6008_RS13070	SAUSA300_RS12730	tcaR	transcriptional regulator	5.41863	4.03924e-06
SAA6008_RS11645	SAUSA300_RS11415	tdk	thymidine kinase	4.64223	0.00331757
SAA6008_RS07250	SAUSA300_RS07060	telA	tellurite resistance protein TelA	3.23768	0.0045007
SAA6008_RS08490	SAUSA300_RS08690	tgt	tRNA guanosine(34) transglycosylase Tgt	7.6657	1.36032e-07
SAA6008_RS03100	SAUSA300_RS03010	thiD1	hydroxymethylpyrimidine	3.65771	0.0217453
SAA6008_RS08900	SAUSA300_RS09065	thiI	tRNA 4-thiouridine(8) synthase ThiI	6.67822	1.98022e-05
SAA6008_RS06845	SAUSA300_RS06655	thrB	homoserine kinase	3.59645	0.00732309
SAA6008_RS08720	SAUSA300_RS08885	thrS	threonine--tRNA ligase	4.75993	7.49762e-05
SAA6008_RS08675	SAUSA300_RS08840	tig	trigger factor	3.42397	0.0012973
SAA6008_RS02675	SAUSA300_RS02615	tilS	tRNA(Ile)-lysidine synthetase	2.63072	0.0110715
SAA6008_RS06915	SAUSA300_RS06725	tktA	transketolase	4.24704	9.18808e-05
SAA6008_RS12510	SAUSA300_RS12170	topB	DNA topoisomerase III	5.03516	0.000494362
SAA6008_RS08890	SAUSA300_RS09055	tpx	2-Cys peroxiredoxin	2.27292	0.0468315
SAA6008_RS05500	SAUSA300_RS05315	trkA	TrkA family potassium uptake protein	2.40905	0.00655079
SAA6008_RS11100	SAUSA300_RS10870	trkG	TrkH family potassium uptake protein	3.09417	0.0027174
SAA6008_RS09105	SAUSA300_RS09255	trmB	tRNA (guanosine(46)-N7)-methyltransferase TrmB	6.55355	2.70377e-06
SAA6008_RS06310	SAUSA300_RS06130	trmD	tRNA (guanosine(37)-N1)-methyltransferase TrmD	6.35544	1.29958e-06
SAA6008_RS15120	SAUSA300_RS14690	trmE	tRNA uridine-5-carboxymethylaminomethyl(34)synthesis GTPase MnmE	5.30594	7.38526e-06
SAA6008_RS12335	SAUSA300_RS11995	truA	tRNA pseudouridine(38-40) synthase TruA	5.55125	4.39522e-06
SAA6008_RS06480	SAUSA300_RS06300	truB	tRNA pseudouridine(55) synthase TruB	7.05414	3.6453e-05
SAA6008_RS05805	SAUSA300_RS05620	trxA	thiol reductase thioredoxin	4.03972	0.00185689
SAA6008_RS06410	SAUSA300_RS06230	tsf	elongation factor Ts	2.15663	0.0402118
SAA6008_RS05615	SAUSA300_RS05430	typA	translational GTPase TypA	2.25494	0.0241487
SAA6008_RS07040	SAUSA300_RS06845	tyrA	prephenate dehydrogenase	2.86857	0.0395673
SAA6008_RS08980	SAUSA300_RS09145	tyrS	tyrosine--tRNA ligase	6.42663	5.33011e-06
SAA6008_RS08350	SAUSA300_RS08550	udk	uridine kinase	3.18153	0.0181238
SAA6008_RS03105	SAUSA300_RS03015	ung	uracil-DNA glycosylase	2.48267	0.010273
SAA6008_RS03680	SAUSA300_RS03590	uppP	undecaprenyl-diphosphatase	4.38368	0.000666316
SAA6008_RS06425	SAUSA300_RS06245	uppS	isoprenyl transferase	2.70067	0.0288465
SAA6008_RS06100	SAUSA300_RS05920	uraA	uracil permease	2.9477	0.021022
SAA6008_RS12710	SAUSA300_RS12370	ureE	urease accessory protein UreE	4.39551	0.000118026
SAA6008_RS12720	SAUSA300_RS12380	ureG	urease accessory protein UreG	3.82372	0.000735478
SAA6008_RS04105	SAUSA300_RS04005	uvrA	excinuclease ABC subunit A	5.90307	0.000272807
SAA6008_RS04100	SAUSA300_RS04000	uvrB	excinuclease ABC subunit UvrB	5.90642	6.92297e-05
SAA6008_RS05815	SAUSA300_RS05630	uvrC	excinuclease ABC subunit C	3.31177	0.00399546
SAA6008_RS08615	SAUSA300_RS08780	valS	valine--tRNA ligase	4.49822	0.000666813
SAA6008_RS10270	SAUSA300_RS10185	vraR	DNA-binding response regulator	2.67336	0.0424468
SAA6008_RS00100	SAUSA300_RS00105	walR	DNA-binding response regulator	5.14446	0.000109017
SAA6008_RS04150	SAUSA300_RS04050	whiA	sporulation regulator WhiA	2.84962	0.00177735
SAA6008_RS01995	SAUSA300_RS02060	xprT	xanthine phosphoribosyltransferase	2.5491	0.0468771
SAA6008_RS02865	SAUSA300_RS02770	yacO	23S rRNA(guanosine(2251)-2'-O)-methyltransferase RlmB	7.42085	1.6457e-06
SAA6008_RS14990	SAUSA300_RS14560	yceI	polyisoprenoid-binding protein	2.68871	0.0123504
SAA6008_RS04060	SAUSA300_RS03960	yfiA	ribosomal subunit interface protein	3.61225	0.000936185
SAA6008_RS09560	SAUSA300_RS09805	yhaM	3'-5' exoribonuclease YhaM	3.65485	0.00179854
SAA6008_RS08270	SAUSA300_RS08470	yhbY	ribosome assembly RNA-binding protein YhbY	4.41318	0.00147113
SAA6008_RS06055	SAUSA300_RS05875	ylmG	YggT family protein	4.25233	0.000775091
SAA6008_RS11535	SAUSA300_RS11305	ywpF	hypothetical protein	3.79677	0.0102751
SAA6008_RS07815	SAUSA300_RS07940	zwf	glucose-6-phosphate dehydrogenase	2.22082	0.0141523
SAA6008_RS08485	SAUSA300_RS08685		preprotein translocase subunit YajC	3.73594	0.00130787
SAA6008_RS15775	SAUSA300_RS15490		putative holin-like toxin	4.39851	0.00185573
SAA6008_RS15320	SAUSA300_RS15115		50S ribosomal protein L33	3.04995	0.00193044
SAA6008_RS03980	SAUSA300_RS03885		hypothetical protein	3.06362	0.00207842
SAA6008_RS10280	SAUSA300_RS10195		transporter	2.46875	0.00643108
SAA6008_RS11175	SAUSA300_RS10945		ATP-binding protein	4.12334	0.0154459
SAA6008_RS13230	SAUSA300_RS12880		transcriptional regulator	2.17699	0.0168195

## Sheet: USA300_2C_LPM_RBPs
Supplementary Data 1. RBPs identified in JKD6009 (2C), USA300 LPM (2C), USA300 TSB (2C) and USA300 (PTex).
Protein_ID	Gene_Name	Description	log2(CL/nCL)	p.adj
SAUSA300_RS08985	accA	acetyl-CoA carboxylase carboxyl transferasesubunit alpha/Acetyl-coenzyme A carboxylase carboxyl transferase subunit alpha	4.16274	6.86681e-05
SAUSA300_RS08055	accB	acetyl-CoA carboxylase biotin carboxyl carrierprotein/Biotin carboxyl carrier protein of acetyl-CoA carboxylase	2.19503	0.0021452
SAUSA300_RS08050	accC	acetyl-CoA carboxylase biotin carboxylasesubunit/Acetyl-CoA carboxylase, biotin carboxylase	3.63034	7.96113e-06
SAUSA300_RS08525	accC	acetyl-CoA carboxylase biotin carboxylasesubunit/Acetyl-CoA carboxylase, biotin carboxylase	2.73552	0.00139005
SAUSA300_RS08990	accD	acetyl-CoA carboxylase carboxyl transferasesubunit beta/Acetyl-coenzyme A carboxylase carboxyl transferase subunit beta	3.58763	8.86041e-06
SAUSA300_RS09045	ackA	acetate kinase	5.73542	2.19487e-07
SAUSA300_RS06765	acnA	aconitate hydratase	3.53101	1.95138e-05
SAUSA300_RS09170	acsA	acetate--CoA ligase/Acetyl-coenzyme A synthetase	4.10046	8.44204e-06
SAUSA300_RS07050	acyP	acylphosphatase	3.0279	0.000310915
SAUSA300_RS03190	adh	zinc-dependent alcohol dehydrogenase/Alcohol dehydrogenase	3.67857	3.90749e-05
SAUSA300_RS00800	adhE	bifunctional acetaldehyde-CoA	6.08189	5.99834e-06
SAUSA300_RS10950	agrA	DNA-binding response regulator/Accessory gene regulator protein A	5.75366	1.03979e-07
SAUSA300_RS10935	agrB	accessory gene regulator AgrB/Accessory gene regulator protein B	3.0152	3.75038e-05
SAUSA300_RS10945	agrC	ATP-binding protein/Accessory gene regulator protein C	5.73518	2.98237e-08
SAUSA300_RS02025	ahpC	alkyl hydroperoxide reductase subunit C/Alkyl hydroperoxide reductase C	2.0774	0.00523145
SAUSA300_RS02020	ahpF	alkyl hydroperoxide reductase subunit F/Alkyl hydroperoxide reductase, subunit F	2.875	6.00434e-05
SAUSA300_RS08585	alaS	alanine--tRNA ligase	4.78647	3.65346e-07
SAUSA300_RS07255	ald1	alanine dehydrogenase/Alanine dehydrogenase 1	4.13224	1.21013e-05
SAUSA300_RS09035	ald2	alanine dehydrogenase/Alanine dehydrogenase 2	4.97857	6.71618e-07
SAUSA300_RS10410	aldA2	aldehyde dehydrogenase	7.2785	2.1864e-08
SAUSA300_RS11155	alr	alanine racemase	3.13183	3.75702e-05
SAUSA300_RS07020	alr2	alanine racemase 2/Alanine racemase	3.80924	3.07087e-05
SAUSA300_RS11940	alsS	acetolactate synthase AlsS/Alpha-acetolactate synthase	2.36357	0.000768556
SAUSA300_RS04565	ampA	cytosol aminopeptidase	3.32323	0.000457978
SAUSA300_RS07470	ansA	asparaginase/L-asparaginase	2.41563	0.000455862
SAUSA300_RS08670	apt	adenine phosphoribosyltransferase	2.20154	0.00434617
SAUSA300_RS14290	arcB	ornithine carbamoyltransferase	3.43028	7.86777e-05
SAUSA300_RS08020	argR	arginine repressor	4.23595	8.86599e-07
SAUSA300_RS03205	argS	arginine--tRNA ligase	4.79448	4.46552e-07
SAUSA300_RS07115	arlR	DNA-binding response regulator/Response regulator ArlR	4.81972	9.23161e-07
SAUSA300_RS07110	arlS	two-component sensor histidine kinase/Signal transduction histidine-protein kinase ArlS	3.33925	0.000867397
SAUSA300_RS07385	aroA	3-phosphoshikimate 1-carboxyvinyltransferase	5.63533	1.75114e-07
SAUSA300_RS07390	aroB	3-dehydroquinate synthase	3.40469	0.000118687
SAUSA300_RS07395	aroC	chorismate synthase	3.35916	6.95626e-05
SAUSA300_RS11555	arsR	ArsR family transcriptional regulator/Transcriptional repressor, ArsR family	4.742	6.30892e-06
SAUSA300_RS06995	asd	aspartate-semialdehyde dehydrogenase	3.44382	2.56734e-05
SAUSA300_RS07335	asnS	asparagine--tRNA ligase	5.07577	1.50897e-07
SAUSA300_RS11805	asp23	Asp23	3.5491	1.29788e-05
SAUSA300_RS08645	aspS	aspartate--tRNA ligase	4.45124	1.34827e-06
SAUSA300_RS05135	atl	bifunctional autolysin/Autolysin	3.2825	9.13218e-05
SAUSA300_RS11345	atpA	ATP synthase subunit alpha	3.86405	1.85707e-06
SAUSA300_RS11365	atpB	ATP synthase subunit A	3.40351	5.06589e-05
SAUSA300_RS11330	atpC	ATP synthase epsilon chain	4.10324	5.75377e-06
SAUSA300_RS11335	atpD	ATP synthase subunit beta	2.60381	0.00021725
SAUSA300_RS11355	atpF	ATP synthase subunit B	2.31835	0.00149614
SAUSA300_RS11340	atpG	ATP synthase subunit gamma/ATP synthase gamma chain	2.6383	0.000575878
SAUSA300_RS11350	atpH	ATP synthase subunit delta	5.00421	0.000125371
SAUSA300_RS02910	azo1	FMN-dependent NADPH-azoreductase	5.66497	1.04036e-06
SAUSA300_RS01385	bglA	6-phospho-beta-glucosidase	5.55615	6.80485e-08
SAUSA300_RS07345	birA	biotin--[acetyl-CoA-carboxylase] ligase/Bifunctional ligase/repressor BirA	3.73776	5.88991e-05
SAUSA300_RS00985	brnQ	branched-chain amino acid transport system IIcarrier protein/Branched-chain amino acid transport system carrier protein	5.64385	2.69376e-07
SAUSA300_RS01630	brnQ	branched-chain amino acid transport system IIcarrier protein/Branched-chain amino acid transport system carrier protein	3.90927	1.88491e-05
SAUSA300_RS05810	bshC	bacillithiol biosynthesis cysteine-adding enzymeBshC/Putative cysteine ligase BshC	6.44474	2.3666e-08
SAUSA300_RS11935	budA	acetolactate decarboxylase/Alpha-acetolactate decarboxylase	3.77092	7.00581e-05
SAUSA300_RS00810	cap5B	capsular polysaccharide biosynthesis proteinCap5B/Capsular polysaccharide biosynthesis protein Cap5B	4.73589	1.76979e-06
SAUSA300_RS00830	cap5F	capsular polysaccharide biosynthesis proteinCap8F/Capsular polysaccharide biosynthesis protein Cap5F	2.57716	0.00369904
SAUSA300_RS00875	cap5O	nucleotide sugar dehydrogenase/Capsular polysaccharide biosynthesis protein Cap5O	4.77798	2.25316e-05
SAUSA300_RS05935	carA	carbamoyl-phosphate synthase small chain	3.09932	0.00148058
SAUSA300_RS05940	carB	carbamoyl-phosphate synthase large chain	4.45505	4.00035e-07
SAUSA300_RS09805	cbf1	3'-5' exoribonuclease YhaM/Cmp-binding-factor 1	7.85055	4.47331e-09
SAUSA300_RS09185	ccpA	catabolite control protein A	3.27093	0.000152235
SAUSA300_RS04710	cdr	CoA-disulfide reductase/Coenzyme A disulfide reductase	3.78748	4.02394e-06
SAUSA300_RS13745	cidC	pyruvate oxidase	5.08094	2.35385e-06
SAUSA300_RS06365	cinA	competence protein CinA/Putative competence-damage inducible protein	2.67535	0.000876315
SAUSA300_RS04165	clfA	clumping factor A	2.38688	0.00155419
SAUSA300_RS04730	clpB	chaperone protein ClpB	3.207	3.91877e-05
SAUSA300_RS02730	clpC	ATP-dependent Clp protease ATP-binding subunitClpC/ATP-dependent Clp protease ATP-binding subunit ClpC	3.38285	7.46541e-06
SAUSA300_RS04060	clpP	ATP-dependent Clp protease proteolytic subunit	2.36839	0.00318168
SAUSA300_RS08835	clpX	ATP-dependent Clp protease ATP-binding subunitClpX/ATP-dependent Clp protease ATP-binding subunit ClpX	3.82665	9.77628e-06
SAUSA300_RS05510	coaD	phosphopantetheine adenylyltransferase	5.62327	2.47551e-07
SAUSA300_RS06210	codY	GTP-sensing pleiotropic transcriptionalregulator CodY/GTP-sensing transcriptional pleiotropic repressor CodY	4.71632	1.76424e-07
SAUSA300_RS13855	copA	copper-exporting P-type ATPase A/Copper-exporting P-type ATPase	2.1521	0.0167953
SAUSA300_RS07165	crr	glucose-specific phosphotransferase enzyme IIAcomponent/PTS system, glucose-specific IIA component	2.12309	0.0160223
SAUSA300_RS13880	crtM	dehydrosqualene synthase/4,4'-diapophytoene synthase	3.54476	0.00513058
SAUSA300_RS13890	crtP	diapolycopene oxygenase/4,4'-diaponeurosporene oxygenase	2.53106	0.000843774
SAUSA300_RS07035	cspA	cold-shock protein CspA/Cold shock protein CspA	3.99176	9.77628e-06
SAUSA300_RS05460	ctaA	heme A synthase	4.6736	1.41396e-06
SAUSA300_RS07150	ctpA	serine protease/Carboxyl-terminal protease	4.1899	5.45044e-05
SAUSA300_RS06980	cvfB	virulence factor B/Conserved virulence factor B	2.77909	0.000292449
SAUSA300_RS02755	cysE	serine acetyltransferase	3.93368	0.000130494
SAUSA300_RS02635	cysK	cysteine synthase	3.11856	7.61074e-05
SAUSA300_RS02760	cysS	cysteine--tRNA ligase	2.97449	3.71924e-05
SAUSA300_RS11640	dacA	TIGR00159 family protein/Diadenylate cyclase	7.41097	6.46742e-09
SAUSA300_RS10280	dagK	diacylglycerol kinase	3.48266	1.1299e-05
SAUSA300_RS07005	dapB	4-hydroxy-tetrahydrodipicolinate reductase	2.61722	0.00728897
SAUSA300_RS07010	dapH	2,3,4,5-tetrahydropyridine-2,6-dicarboxylateN-acetyltransferase/2,3,4,5-tetrahydropyridine-2,6-dicarboxylate N-acetyltransferase	2.32228	0.000878695
SAUSA300_RS09265	dat	D-alanine aminotransferase	2.86179	0.00012249
SAUSA300_RS13660	ddh	lactate dehydrogenase/D-lactate dehydrogenase	3.02757	0.000235423
SAUSA300_RS11220	ddl	D-alanine--D-alanine ligase	4.18842	1.11408e-06
SAUSA300_RS00740	deoB	phosphopentomutase	2.87111	0.000367147
SAUSA300_RS00735	deoC	2-deoxyribose-5-phosphate aldolase/Deoxyribose-phosphate aldolase	2.62786	0.000358325
SAUSA300_RS11520	deoD	purine-nucleoside phosphorylase/Purine nucleoside phosphorylase DeoD-type	2.18141	0.00307068
SAUSA300_RS07440	der	ribosome biogenesis GTPase Der/GTPase Der	4.21656	1.09937e-06
SAUSA300_RS10265	dinB	DNA polymerase IV	2.04369	0.0335801
SAUSA300_RS07340	dinG	ATP-dependent helicase DinG/3'-5' exonuclease DinG	8.50505	1.83841e-08
SAUSA300_RS04515	dltA	D-alanine--poly(phosphoribitol) ligase/D-alanine--D-alanyl carrier protein ligase	2.14429	0.00315041
SAUSA300_RS04520	dltB	D-alanyl-lipoteichoic acid biosynthesis proteinDltB/DltB protein	4.7429	6.54736e-06
SAUSA300_RS04525	dltC	D-alanine--poly(phosphoribitol) ligase subunit2/D-alanyl carrier protein	5.78486	5.00173e-07
SAUSA300_RS04530	dltD	D-alanyl-lipoteichoic acid biosynthesis proteinDltD/Protein DltD	7.64026	4.7794e-09
SAUSA300_RS00010	dnaA	chromosomal replication initiator protein DnaA	2.75461	0.00587321
SAUSA300_RS09000	dnaE	DNA polymerase III subunit alpha/DNA-directed DNA polymerase	7.65613	1.15566e-08
SAUSA300_RS08895	dnaI	primosomal protein DnaI	3.51402	1.4545e-05
SAUSA300_RS08390	dnaJ	molecular chaperone DnaJ/Chaperone protein DnaJ	3.39325	5.13782e-05
SAUSA300_RS08395	dnaK	molecular chaperone DnaK/Chaperone protein DnaK	2.61198	0.00103985
SAUSA300_RS00015	dnaN	DNA polymerase III subunit beta/Beta sliding clamp	2.92066	5.01664e-05
SAUSA300_RS02420	dnaX	DNA polymerase III subunit gamma	4.2459	3.3604e-06
SAUSA300_RS11525	dps	DNA starvation	4.88302	7.12191e-06
SAUSA300_RS08660	dtd	D-tyrosyl-tRNA(Tyr) deacylase/D-aminoacyl-tRNA deacylase	6.04613	3.06902e-08
SAUSA300_RS12010	ecfA1	energy-coupling factor transporter ATPase/Energy-coupling factor transporter ATP-binding protein EcfA1	2.12568	0.00872708
SAUSA300_RS05690	efb	fibrinogen-binding protein	3.09896	0.000867397
SAUSA300_RS08135	efp	elongation factor P	4.08664	4.78059e-06
SAUSA300_RS08830	engB	GTP-binding protein/Probable GTP-binding protein EngB	5.81053	2.98655e-08
SAUSA300_RS04100	eno	enolase	3.34699	6.86255e-05
SAUSA300_RS08330	era	GTPase Era	8.08177	6.50066e-09
SAUSA300_RS01510	essB	protein EssB/ESAT-6 secretion machinery protein EssB	3.44027	0.000102654
SAUSA300_RS04115	est	carboxylesterase	2.56493	0.000403221
SAUSA300_RS01490	esxA	virulence factor EsxA/ESAT-6 secretion system extracellular protein A	3.94331	2.17849e-05
SAUSA300_RS09080	ezrA	septation ring formation regulator EzrA	2.24169	0.00137172
SAUSA300_RS06075	fabD	malonyl CoA-ACP transacylase/Malonyl CoA-acyl carrier protein transacylase	3.91673	3.21926e-05
SAUSA300_RS04775	fabF	beta-ketoacyl-[acyl-carrier-protein] synthaseII/3-oxoacyl-[acyl-carrier-protein] synthase 2	2.68629	0.000161255
SAUSA300_RS06080	fabG	3-oxoacyl-[acyl-carrier-protein] reductase/3-oxoacyl-(Acyl-carrier-protein) reductase	3.4421	1.80214e-05
SAUSA300_RS04770	fabH	3-oxoacyl-ACP synthase III/3-oxoacyl-[acyl-carrier-protein] synthase 3	2.77506	9.23295e-05
SAUSA300_RS11310	fabZ	beta-hydroxyacyl-ACP dehydratase/3-hydroxyacyl-[acyl-carrier-protein] dehydratase FabZ	2.41038	0.00111807
SAUSA300_RS01210	fadE	long-chain fatty acid--CoA ligase/Acyl-CoA synthetase FadE	5.32682	1.8403e-08
SAUSA300_RS06065	fapR	transcription factor FapR	2.65429	0.0106732
SAUSA300_RS11445	fba	fructose-bisphosphate aldolase/Fructose bisphosphate aldolase	3.81875	8.30661e-06
SAUSA300_RS13615	fbp	fructose 1,6-bisphosphatase/Fructose-1,6-bisphosphatase class 3	5.21013	3.76936e-07
SAUSA300_RS12320	fdhD	sulfurtransferase FdhD/Sulfur carrier protein FdhD	3.85484	1.75492e-05
SAUSA300_RS06890	femA	glycine glycyltransferase FemA/Methicillin resistance protein FemA	5.74982	2.91786e-08
SAUSA300_RS06895	femB	glycine glycyltransferase FemB/Methicillin resistance protein FemB	6.76531	4.47331e-09
SAUSA300_RS12215	femX	lipid II:glycine glycyltransferase FemX/Lipid II:glycine glycyltransferase	5.3194	7.34126e-08
SAUSA300_RS06115	ffh	signal recognition particle protein	5.81904	1.78127e-08
SAUSA300_RS09165	fhs	formate--tetrahydrofolate ligase	7.60898	1.78127e-08
SAUSA300_RS05155	fmt	protein FmtA/Fmt protein	4.8961	5.35427e-05
SAUSA300_RS06005	fmt	methionyl-tRNA formyltransferase	2.31273	0.00556588
SAUSA300_RS06820	fmtC	phosphatidylglycerol lysyltransferase	3.60715	1.96151e-05
SAUSA300_RS13530	fnbA	fibronectin-binding protein A	2.21028	0.00198872
SAUSA300_RS12665	fni	type 2 isopentenyl-diphosphate Delta-isomerase/Isopentenyl-diphosphate delta-isomerase	4.39122	5.43466e-05
SAUSA300_RS07185	folA	dihydrofolate reductase	5.17379	6.68789e-07
SAUSA300_RS08775	folC	bifunctional folylpolyglutamatesynthase	8.43561	5.72017e-10
SAUSA300_RS05190	folD	bifunctional methylenetetrahydrofolatedehydrogenase	5.1498	3.60561e-07
SAUSA300_RS02940	folE2	GTP cyclohydrolase I FolE2/GTP cyclohydrolase FolE2	4.85056	1.78957e-06
SAUSA300_RS03675	fruA	PTS fructose transporter subunit IIC/Fructose specific permease	4.2191	2.26869e-06
SAUSA300_RS03670	fruB	1-phosphofructokinase/Tagatose-6-phosphate kinase	4.72715	2.48817e-06
SAUSA300_RS10250	ftnA	non-heme ferritin/Bacterial non-heme ferritin	2.71365	9.81288e-05
SAUSA300_RS05850	ftsA	cell division protein FtsA	3.37375	9.16787e-06
SAUSA300_RS02625	ftsH	ATP-dependent metallopeptidase FtsH/ATP-dependent zinc metalloprotease FtsH	4.68463	7.40301e-07
SAUSA300_RS06325	ftsK	DNA translocase FtsK	5.4096	1.07347e-06
SAUSA300_RS05855	ftsZ	cell division protein FtsZ	3.38052	2.18421e-05
SAUSA300_RS08265	fur	transcriptional repressor/Ferric uptake regulation protein	2.20445	0.00173474
SAUSA300_RS02845	fusA	elongation factor G	4.75408	4.81403e-07
SAUSA300_RS12630	galM	galactose mutarotase/Aldose 1-epimerase	4.07254	2.54178e-06
SAUSA300_RS08910	gap	aldehyde dehydrogenase/Glyceraldehyde-3-phosphate dehydrogenase	8.15298	9.73761e-09
SAUSA300_RS04080	gap	aldehyde dehydrogenase/Glyceraldehyde-3-phosphate dehydrogenase	5.36143	1.52394e-07
SAUSA300_RS10295	gatA	Asp-tRNA(Asn)	4.17568	7.15295e-06
SAUSA300_RS10290	gatB	Asp-tRNA(Asn)	3.6792	7.3462e-06
SAUSA300_RS10300	gatC	Asp-tRNA(Asn)	2.29134	0.00377106
SAUSA300_RS08170	gcvPA	glycine dehydrogenase/Probable glycine dehydrogenase (decarboxylating) subunit 1	2.99726	5.45044e-05
SAUSA300_RS08165	gcvPB	glycine dehydrogenase/Probable glycine dehydrogenase (decarboxylating) subunit 2	5.11452	6.65364e-06
SAUSA300_RS08175	gcvT	aminomethyltransferase	3.43963	3.58788e-05
SAUSA300_RS13740	glcB	PTS glucoside EIICBA component/PTS system glucoside-specific EIICBA component	2.89563	0.000605819
SAUSA300_RS06805	glcT	protein GlcT	3.47325	1.09132e-05
SAUSA300_RS08230	glk	glucokinase	3.96494	5.13913e-06
SAUSA300_RS11630	glmM	phosphoglucosamine mutase	2.48918	0.000271073
SAUSA300_RS11600	glmS	glutamine--fructose-6-phosphateaminotransferase/Glutamine--fructose-6-phosphate aminotransferase [isomerizing]	3.48557	1.77823e-05
SAUSA300_RS02560	glmU	bifunctional N-acetylglucosamine-1-phosphateuridyltransferase	3.38321	3.04802e-05
SAUSA300_RS06485	glnA	glutamine synthetase	4.86129	2.9942e-07
SAUSA300_RS06445	glpD	aerobic glycerol-3-phosphate dehydrogenase	2.60881	0.000646513
SAUSA300_RS06435	glpF	aquaporin family protein/Glycerol uptake facilitator	2.3261	0.00606261
SAUSA300_RS06440	glpK	glycerol kinase	3.46613	0.000133978
SAUSA300_RS06430	glpP	glycerol-3-phosphate responsive antiterminator/Glycerol uptake operon antiterminator regulatory protein	5.17098	1.86478e-07
SAUSA300_RS01790	glpT	glycerol-3-phosphate transporter	2.0907	0.0180754
SAUSA300_RS08955	gltA	citrate synthase	3.74591	0.000102268
SAUSA300_RS02380	gltB	glutamate synthase large subunit/Glutamate synthase, large subunit	3.54384	0.000156291
SAUSA300_RS12870	gltT	proton	3.99954	5.88945e-06
SAUSA300_RS02750	gltX	glutamate--tRNA ligase	4.55744	6.91336e-07
SAUSA300_RS11385	glyA	serine hydroxymethyltransferase	4.29984	7.87492e-07
SAUSA300_RS08320	glyQS	glycine--tRNA ligase	4.37601	2.16097e-06
SAUSA300_RS05970	gmk	guanylate kinase	3.94739	4.37428e-05
SAUSA300_RS07970	gnd	phosphogluconate dehydrogenase(NADP(+)-dependent, decarboxylating)/6-phosphogluconate dehydrogenase, decarboxylating	3.40044	1.98443e-05
SAUSA300_RS13550	gntK	gluconokinase/Gluconate kinase	2.16459	0.0060075
SAUSA300_RS13545	gntP	gluconate permease	2.69799	0.00303213
SAUSA300_RS13045	gpmA	2,3-bisphosphoglycerate-dependentphosphoglycerate mutase/2,3-bisphosphoglycerate-dependent phosphoglycerate mutase	2.9517	0.000219955
SAUSA300_RS04095	gpmI	2,3-bisphosphoglycerate-independentphosphoglycerate mutase/2,3-bisphosphoglycerate-independent phosphoglycerate mutase	5.03019	9.38157e-07
SAUSA300_RS07435	gpsA	glycerol-3-phosphate dehydrogenase (NAD(P)(+))/Glycerol-3-phosphate dehydrogenase [NAD(P)+]	3.36545	2.91571e-05
SAUSA300_RS10905	groS	co-chaperone GroES/10 kDa chaperonin	2.65019	0.000317999
SAUSA300_RS13520	gtaB	UTP--glucose-1-phosphate uridylyltransferase	2.3379	0.00420929
SAUSA300_RS02075	guaA	GMP synthase (glutamine-hydrolyzing)/GMP synthase [glutamine-hydrolyzing]	4.31857	2.35385e-06
SAUSA300_RS02070	guaB	IMP dehydrogenase/Inosine-5'-monophosphate dehydrogenase	4.68677	4.16486e-07
SAUSA300_RS06695	guaC	guanosine monophosphate reductase/GMP reductase	4.94091	1.05832e-06
SAUSA300_RS04645	gudB	NAD-specific glutamate dehydrogenase/Glutamate dehydrogenase	4.36587	5.18384e-07
SAUSA300_RS00035	gyrA	DNA gyrase subunit A	4.67566	6.68789e-07
SAUSA300_RS00030	gyrB	DNA gyrase subunit B	3.84302	6.82359e-06
SAUSA300_RS08805	hemB	delta-aminolevulinic acid dehydratase	5.37684	8.45428e-08
SAUSA300_RS08815	hemC	hydroxymethylbilane synthase/Porphobilinogen deaminase	2.46529	0.0009197
SAUSA300_RS09760	hemE	uroporphyrinogen decarboxylase	5.46697	1.79947e-07
SAUSA300_RS09750	hemG	protoporphyrinogen oxidase	5.00633	2.72311e-06
SAUSA300_RS09755	hemH	ferrochelatase	3.25904	1.76681e-05
SAUSA300_RS08800	hemL1	glutamate-1-semialdehyde 2,1-aminomutase/Glutamate-1-semialdehyde 2,1-aminomutase 1	3.44672	9.37825e-06
SAUSA300_RS10075	hemL2	glutamate-1-semialdehyde 2,1-aminomutase/Glutamate-1-semialdehyde 2,1-aminomutase 2	5.0365	1.65429e-06
SAUSA300_RS06470	hflX	GTPase HflX	6.97322	4.47331e-09
SAUSA300_RS08650	hisS	histidine--tRNA ligase	5.30601	9.86483e-08
SAUSA300_RS13070	hlgA	bi-component gamma-hemolysin HlgAB subunit A/Gamma-hemolysin component A	5.15089	0.000148478
SAUSA300_RS02475	holB	DNA polymerase III subunit delta'/DNA polymerase III delta subunit	2.30688	0.0196534
SAUSA300_RS03960	hpf	ribosomal subunit interface protein/Ribosome hibernation promotion factor	2.49757	0.000508714
SAUSA300_RS04010	hprK	HPr kinase	2.31478	0.00125461
SAUSA300_RS02620	hpt	hypoxanthine-guanine phosphoribosyltransferase/Hypoxanthine phosphoribosyltransferase	3.71226	3.52666e-05
SAUSA300_RS02175	hsdM	type I restriction-modification system subunitM/Type I restriction-modification system, M subunit	5.39206	3.45565e-07
SAUSA300_RS02630	hslO	redox-regulated molecular chaperone Hsp33/33 kDa chaperonin	6.76247	1.28855e-08
SAUSA300_RS06200	hslV	HslU--HslV peptidase proteolytic subunit/ATP-dependent protease subunit HslV	4.58168	5.66766e-07
SAUSA300_RS12605	hutG	formimidoylglutamase	3.02309	5.61243e-05
SAUSA300_RS08950	icd	isocitrate dehydrogenase (NADP(+))/Isocitrate dehydrogenase [NADP]	5.69151	8.25114e-08
SAUSA300_RS05890	ileS	isoleucine--tRNA ligase	5.63929	2.90154e-07
SAUSA300_RS11050	ilvC	ketol-acid reductoisomerase/Ketol-acid reductoisomerase (NADP(+))	2.96249	0.00695378
SAUSA300_RS02880	ilvE	branched chain amino acid aminotransferase/Branched-chain-amino-acid aminotransferase	4.03821	8.5938e-06
SAUSA300_RS12040	infA	translation initiation factor IF-1	8.28731	2.98655e-08
SAUSA300_RS06290	infB	translation initiation factor IF-2	4.73648	3.17997e-07
SAUSA300_RS08875	infC	translation initiation factor IF-3	4.94768	1.66052e-07
SAUSA300_RS13915	isaA	transglycosylase IsaA/Probable transglycosylase IsaA	4.04246	3.14191e-05
SAUSA300_RS14315	isaB	hypothetical protein/Immunodominant staphylococcal antigen B	2.62365	0.00299323
SAUSA300_RS09160	isdH	iron-regulated surface determinant protein H	4.76604	1.06784e-07
SAUSA300_RS00885	isdI	staphylobilin-forming heme oxygenase IsdI/Heme oxygenase (staphylobilin-producing) 2	3.60625	0.0121639
SAUSA300_RS02535	ispE	4-diphosphocytidyl-2C-methyl-D-erythritolkinase/Putative 4-diphosphocytidyl-2-C-methyl-D-erythritol kinase	3.43828	4.65786e-05
SAUSA300_RS06680	katA	catalase	5.64818	1.63001e-07
SAUSA300_RS11840	lacG	6-phospho-beta-galactosidase	3.045	0.00195951
SAUSA300_RS00580	lctP	L-lactate permease	4.52174	2.7333e-05
SAUSA300_RS01250	ldh1	L-lactate dehydrogenase/L-lactate dehydrogenase 1	2.92612	0.000125371
SAUSA300_RS14075	ldh2	L-lactate dehydrogenase/L-lactate dehydrogenase 2	2.32756	0.00101967
SAUSA300_RS08420	lepA	elongation factor 4	7.02307	7.07948e-09
SAUSA300_RS09305	leuS	leucine--tRNA ligase	6.73025	6.41299e-09
SAUSA300_RS04015	lgt	prolipoprotein diacylglyceryl transferase	7.3119	4.47331e-09
SAUSA300_RS10315	ligA	DNA ligase (NAD(+)) LigA/DNA ligase	3.76135	4.90942e-06
SAUSA300_RS14475	lip	Lipase 1/Triacylglycerol lipase	2.21017	0.0139914
SAUSA300_RS04475	lipA	lipoyl synthase	6.82345	5.93318e-08
SAUSA300_RS03055	lipL	lipoate--protein ligase family protein/Octanoyl-[GcvH]:protein N-octanoyltransferase	3.20184	0.000340654
SAUSA300_RS08155	lipM	lipoate--protein ligase family protein/Octanoyltransferase LipM	11.7549	3.54706e-11
SAUSA300_RS05365	lpdA	dihydrolipoyl dehydrogenase	3.96187	1.49284e-06
SAUSA300_RS08010	lpdA	dihydrolipoyl dehydrogenase	3.72678	2.77954e-05
SAUSA300_RS05905	lspA	lipoprotein signal peptidase	4.10418	6.95972e-06
SAUSA300_RS11495	luxS	S-ribosylhomocysteine lyase	2.76792	0.000125371
SAUSA300_RS12610	lyrA	lysostaphin resistance protein A	2.13503	0.00178564
SAUSA300_RS07025	lysA	diaminopimelate decarboxylase	2.71086	0.000233588
SAUSA300_RS08880	lysP	amino acid permease/Lysine-specific permease	5.13866	3.95644e-06
SAUSA300_RS02660	lysS	lysine--tRNA ligase	4.64979	8.74954e-07
SAUSA300_RS08655	lytH	cell wall amidase/Probable cell wall amidase LytH	2.79415	0.000404267
SAUSA300_RS01355	lytS	sensor histidine kinase/Sensor protein LytS	2.36167	0.020267
SAUSA300_RS14335	manA	mannose-6-phosphate isomerase, class I	5.80591	2.76518e-07
SAUSA300_RS11545	manA	mannose-6-phosphate isomerase	2.30009	0.00648386
SAUSA300_RS10205	map	methionine aminopeptidase	4.31274	1.09255e-05
SAUSA300_RS11145	mazF	mRNA interferase MazF/Endoribonuclease MazF	5.43319	8.45428e-08
SAUSA300_RS02725	mcsB	protein arginine kinase/Protein-arginine kinase	2.84576	0.000121221
SAUSA300_RS00165	mecA	PBP2a family beta-lactam-resistant peptidoglycantranspeptidase MecA/Penicillin-binding protein 2	3.92145	6.94478e-06
SAUSA300_RS05075	menA	1,4-dihydroxy-2-naphthoatepolyprenyltransferase/1,4-dihydroxy-2-naphthoate octaprenyltransferase	2.52323	0.000197577
SAUSA300_RS05095	menB	1,4-dihydroxy-2-naphthoyl-CoA synthase	2.52564	0.000311841
SAUSA300_RS09495	menC	o-succinylbenzoate synthase	3.96675	9.75078e-06
SAUSA300_RS05085	menD	2-succinyl-5-enolpyruvyl-6-hydroxy-3-cyclohexene-1-carboxylate synthase	4.27665	1.5089e-06
SAUSA300_RS02325	metB	cystathionine gamma-synthase	4.19429	1.02874e-06
SAUSA300_RS01895	metE	5-methyltetrahydropteroyltriglutamate--homocysteine methyltransferase	4.88842	6.72353e-07
SAUSA300_RS09465	metK	S-adenosylmethionine synthase	3.77789	7.20826e-06
SAUSA300_RS04300	metN2	methionine import ATP-binding protein MetN 2	5.36274	2.03003e-06
SAUSA300_RS02510	metS	methionine--tRNA ligase	5.81581	2.74795e-08
SAUSA300_RS02585	mfd	transcription-repair coupling factor/Transcription-repair-coupling factor	6.88648	2.54301e-08
SAUSA300_RS06455	miaA	tRNA (adenosine(37)-N6)-dimethylallyltransferaseMiaA/tRNA dimethylallyltransferase	8.62998	1.54938e-09
SAUSA300_RS06405	miaB	tRNA (N6-isopentenyladenosine(37)-C2)-methylthiotransferase MiaB/tRNA-2-methylthio-N(6)-dimethylallyladenosine synthase	5.86073	8.36665e-08
SAUSA300_RS04615	mnhA	Na+	4.1137	6.5773e-05
SAUSA300_RS04600	mnhD	Na+	5.38425	4.47592e-07
SAUSA300_RS08600	mnmA	tRNA 2-thiouridine(34) synthase MnmA/tRNA-specific 2-thiouridylase MnmA	5.40684	6.13593e-08
SAUSA300_RS14690	mnmE	tRNA uridine-5-carboxymethylaminomethyl(34)synthesis GTPase MnmE/tRNA modification GTPase MnmE	3.10303	3.83505e-05
SAUSA300_RS14685	mnmG	tRNA uridine-5-carboxymethylaminomethyl(34)synthesis enzyme MnmG/tRNA uridine 5-carboxymethylaminomethyl modification enzyme MnmG	6.00745	2.91254e-08
SAUSA300_RS05410	mntH	divalent metal cation transporter/Divalent metal cation transporter MntH	3.43271	2.20364e-05
SAUSA300_RS12260	moaA	cyclic pyranopterin monophosphate synthase/GTP 3',8-cyclase	3.07582	0.000116571
SAUSA300_RS12295	moaB	molybdenum cofactor biosynthesis protein/Molybdenum cofactor biosynthesis protein B	2.70602	0.000209681
SAUSA300_RS12270	moaD	molybdopterin synthase sulfur carrier subunit	4.44213	0.000163085
SAUSA300_RS12280	mobB	molybdopterin-guanine dinucleotide biosynthesisprotein B/Molybdopterin-guanine dinucleotide biosynthesis protein B	4.07063	6.6633e-05
SAUSA300_RS12315	modA	molybdate ABC transporter substrate-bindingprotein/Molybdenum ABC transporter, molybdenum-binding protein ModA	2.36624	0.000747351
SAUSA300_RS12285	moeA	molybdopterin molybdenumtransferase/Molybdopterin biosynthesis protein A	3.9278	2.5186e-06
SAUSA300_RS12300	moeB	molybdopterin biosynthesis protein MoeB/Molybdopterin biosynthesis protein B	4.19004	1.2856e-05
SAUSA300_RS14105	mqo	malate:quinone oxidoreductase/Probable malate:quinone oxidoreductase	3.37663	3.60613e-05
SAUSA300_RS12775	mqo	malate:quinone oxidoreductase/Probable malate:quinone oxidoreductase	2.16194	0.022014
SAUSA300_RS08740	mreC	rod shape-determining protein MreC/Cell shape-determining protein MreC	2.87884	0.000186385
SAUSA300_RS02765	mrnC	Mini-ribonuclease 3	7.27133	9.65756e-09
SAUSA300_RS06755	mscL	large conductance mechanosensitive channelprotein MscL/Large-conductance mechanosensitive channel	3.27079	0.000162012
SAUSA300_RS07170	msrB	peptide-methionine (R)-S-oxide reductase/Peptide methionine sulfoxide reductase MsrB	2.17432	0.00178428
SAUSA300_RS06830	msrR	regulatory protein MsrR/Peptide methionine sulfoxide reductase regulator MsrR	7.03746	6.46742e-09
SAUSA300_RS11615	mtlA	PTS mannitol transporter subunit IIA/PTS system, mannitol specific IIA component	2.74391	0.000116533
SAUSA300_RS11620	mtlD	mannitol-1-phosphate 5-dehydrogenase	4.84666	6.12653e-07
SAUSA300_RS11605	mtlF	PTS mannitol transporter subunit IICB/PTS system, mannitol specific IIBC component	2.55494	0.0108354
SAUSA300_RS08490	mtnN	5'-methylthioadenosine	3.51468	2.59291e-05
SAUSA300_RS11440	murA	UDP-N-acetylglucosamine1-carboxyvinyltransferase/UDP-N-acetylglucosamine 1-carboxyvinyltransferase	4.71885	5.72969e-07
SAUSA300_RS11315	murA	UDP-N-acetylglucosamine1-carboxyvinyltransferase/UDP-N-acetylglucosamine 1-carboxyvinyltransferase	5.54108	1.69456e-06
SAUSA300_RS03890	murB	UDP-N-acetylenolpyruvoylglucosamine reductase	3.95075	3.07858e-06
SAUSA300_RS09215	murC	UDP-N-acetylmuramate--L-alanine ligase	3.82414	2.12903e-06
SAUSA300_RS05840	murD	UDP-N-acetylmuramoyl-L-alanine--D-glutamateligase/UDP-N-acetylmuramoylalanine--D-glutamate ligase	5.6906	3.27649e-08
SAUSA300_RS04940	murE	UDP-N-acetylmuramoyl-L-alanyl-D-glutamate--L-lysine ligase	3.76858	3.73557e-06
SAUSA300_RS11215	murF	UDP-N-acetylmuramoyl-tripeptide--D-alanyl-D-alanine ligase	5.50635	5.88991e-05
SAUSA300_RS07140	murG	undecaprenyldiphospho-muramoylpentapeptidebeta-N- acetylglucosaminyltransferase/UDP-N-acetylglucosamine--N-acetylmuramyl-(pentapeptide) pyrophosphoryl-undecaprenol N-acetylglucosamine transferase	4.11428	3.09484e-06
SAUSA300_RS05650	murI	glutamate racemase	2.73909	0.000308936
SAUSA300_RS06425	mutL	DNA mismatch repair protein MutL	6.28587	7.73737e-09
SAUSA300_RS08920	mutM	bifunctional DNA-formamidopyrimidineglycosylase	2.14985	0.00618771
SAUSA300_RS06420	mutS	DNA mismatch repair protein MutS	2.61893	0.00186416
SAUSA300_RS05615	mutS2	endonuclease MutS2	7.65155	4.32858e-09
SAUSA300_RS03065	mvaD	diphosphomevalonate decarboxylase	3.60128	1.06714e-05
SAUSA300_RS03060	mvk	mevalonate kinase	3.88632	0.000104328
SAUSA300_RS04885	nadK	NAD(+) kinase/NAD kinase	5.33443	8.98784e-08
SAUSA300_RS03685	nagA	N-acetylglucosamine-6-phosphate deacetylase	5.89577	2.72861e-08
SAUSA300_RS02955	nagB	glucosamine-6-phosphate deaminase	3.35332	0.00266036
SAUSA300_RS09130	nagE	PTS glucose transporter subunit IIBC/Phosphotransferase system, N-acetylglucosamine-specific IIBC component	3.0308	2.39533e-05
SAUSA300_RS12930	narH	nitrate reductase subunit beta/Respiratory nitrate reductase, beta subunit	3.04503	0.000247021
SAUSA300_RS08280	nfo	endonuclease/Probable endonuclease 4	4.26502	1.68708e-05
SAUSA300_RS02030	nfrA	NADPH-dependent oxidoreductase	5.18895	2.9942e-07
SAUSA300_RS12950	nirB	nitrite reductase large subunit/Nitrite reductase [NAD(P)H], large subunit	4.883	6.19398e-05
SAUSA300_RS14610	nixA	HoxN	4.33092	6.29694e-07
SAUSA300_RS08905	nrdR	transcriptional regulator NrdR/Transcriptional repressor NrdR	6.84851	6.46742e-09
SAUSA300_RS12905	nreC	DNA-binding response regulator/Oxygen regulatory protein NreC	3.21019	0.00235708
SAUSA300_RS07325	nth	endonuclease III	3.47998	0.00402586
SAUSA300_RS02710	nupC	pyrimidine nucleoside transporter NupC/Pyrimidine nucleoside transport protein	2.834	0.000137676
SAUSA300_RS06275	nusA	transcription termination	4.11625	2.79013e-06
SAUSA300_RS08040	nusB	N utilization substance protein B/Transcription antitermination protein NusB	2.83085	0.000876854
SAUSA300_RS02790	nusG	transcription termination	2.97938	7.87671e-05
SAUSA300_RS08715	obg	GTPase ObgE/GTPase Obg	9.74228	2.38564e-10
SAUSA300_RS07105	odhA	2-oxoglutarate dehydrogenase E1 component	2.78825	0.000774636
SAUSA300_RS07100	odhB	dihydrolipoyllysine-residue succinyltransferasecomponent of 2-oxoglutarate dehydrogenase complex/Dihydrolipoyllysine-residue succinyltransferase component of 2-oxoglutarate dehydrogenase complex	4.3578	1.3631e-06
SAUSA300_RS04805	oppA	peptide ABC transporter substrate-bindingprotein/Oligopeptide ABC transporter, substrate-binding protein	6.38271	8.9724e-06
SAUSA300_RS04800	oppF	peptide ABC transporter ATP-binding protein/Oligopeptide ABC transporter, ATP-binding protein	3.86776	1.69315e-05
SAUSA300_RS13245	opuCa	ABC transporter ATP-binding protein/Glycine betaine/carnitine/choline ABC transporter ATP-binding protein	5.3648	1.69189e-07
SAUSA300_RS13240	opuCb	ABC transporter permease/Glycine betaine/carnitine/choline ABC transporter	2.82687	0.0463037
SAUSA300_RS13235	opuCc	osmoprotectant ABC transporter substrate-bindingprotein/Glycine betaine/carnitine/choline ABC transporter	5.51705	3.02988e-08
SAUSA300_RS06760	opuD	BCCT family transporter/Glycine betaine transporter opuD	3.15234	0.000705029
SAUSA300_RS14060	panB	3-methyl-2-oxobutanoatehydroxymethyltransferase/3-methyl-2-oxobutanoate hydroxymethyltransferase	2.75182	0.000389487
SAUSA300_RS14055	panC	pantoate--beta-alanine ligase/Pantothenate synthetase	5.24036	3.5208e-06
SAUSA300_RS14050	panD	aspartate 1-decarboxylase	5.50874	4.4549e-08
SAUSA300_RS13220	panE	2-dehydropantoate 2-reductase	5.77181	1.79502e-07
SAUSA300_RS14065	panE	2-dehydropantoate 2-reductase	2.15802	0.0134609
SAUSA300_RS06790	parC	DNA topoisomerase 4 subunit A	5.74705	1.41637e-07
SAUSA300_RS06785	parE	DNA topoisomerase IV subunit B/DNA topoisomerase 4 subunit B	4.7548	2.92854e-07
SAUSA300_RS07315	pbp2	penicillin-binding protein/Penicillin binding protein 2	3.76702	7.75232e-06
SAUSA300_RS08255	pbp3	penicillin-binding protein 2/Penicillin-binding protein 3	6.17257	7.87492e-07
SAUSA300_RS03370	pbp4	DUF1958 domain-containing protein/Penicillin-binding protein 4	3.90941	3.39762e-05
SAUSA300_RS05830	pbpA	penicillin-binding protein/Penicillin-binding protein 1	4.85686	6.95545e-07
SAUSA300_RS09470	pckA	phosphoenolpyruvate carboxykinase (ATP)	2.05306	0.0182047
SAUSA300_RS10320	pcrA	DNA helicase PcrA/ATP-dependent DNA helicase	5.34124	4.4549e-08
SAUSA300_RS05350	pdhA	pyruvate dehydrogenase E1 component subunitalpha/Pyruvate dehydrogenase E1 component, alpha subunit	4.04388	1.76812e-06
SAUSA300_RS11505	pdp	pyrimidine-nucleoside phosphorylase	2.54391	0.000465516
SAUSA300_RS02705	pdxT	pyridoxal 5'-phosphate synthase glutaminasesubunit PdxT/Pyridoxal 5'-phosphate synthase subunit PdxT	5.06988	1.15917e-05
SAUSA300_RS06940	pepF	oligoendopeptidase F	3.57948	1.52059e-05
SAUSA300_RS04855	pepF	oligoendopeptidase F	3.18937	4.67122e-05
SAUSA300_RS10160	pepS	aminopeptidase/Aminopeptidase PepS	2.99277	7.32037e-05
SAUSA300_RS03915	pepT	peptidase T	4.6272	1.49094e-07
SAUSA300_RS08980	pfkA	ATP-dependent 6-phosphofructokinase	3.27002	4.0214e-05
SAUSA300_RS01155	pflB	formate acetyltransferase	4.96843	1.36121e-06
SAUSA300_RS04670	pgi	glucose-6-phosphate isomerase	2.54497	0.000661164
SAUSA300_RS04085	pgk	phosphoglycerate kinase	3.50369	9.37825e-06
SAUSA300_RS06360	pgsA	CDP-diacylglycerol--glycerol-3-phosphate3-phosphatidyltransferase/CDP-diacylglycerol--glycerol-3-phosphate 3-phosphatidyltransferase	4.55677	2.48518e-06
SAUSA300_RS05585	pheS	phenylalanine--tRNA ligase subunit alpha/Phenylalanine--tRNA ligase alpha subunit	4.4945	1.25782e-06
SAUSA300_RS05590	pheT	phenylalanine--tRNA ligase subunit beta/Phenylalanine--tRNA ligase beta subunit	3.51646	1.95066e-05
SAUSA300_RS08350	phoH	PhoH family protein/Phosphate starvation-induced protein, PhoH family	5.39897	1.89383e-07
SAUSA300_RS08940	phoP	DNA-binding response regulator/Alkaline phosphatase synthesis transcriptional regulatory protein PhoP	3.84086	1.77823e-05
SAUSA300_RS06025	pknB	serine	3.46379	0.000125371
SAUSA300_RS06070	plsX	phosphate acyltransferase	4.71419	3.98972e-07
SAUSA300_RS06780	plsY	glycerol-3-phosphate acyltransferase	2.06614	0.0300543
SAUSA300_RS13270	pnbA	carboxylesterase	3.77208	1.89988e-05
SAUSA300_RS06315	pnp	polyribonucleotide nucleotidyltransferase	7.70141	1.21604e-09
SAUSA300_RS08925	polA	DNA polymerase I	4.74738	6.79541e-07
SAUSA300_RS06265	polC	DNA polymerase III subunit alpha/DNA polymerase III PolC-type	5.67366	2.18516e-07
SAUSA300_RS05380	potA	spermidine	7.71403	6.74524e-09
SAUSA300_RS05385	potB	ABC transporter permease/Spermidine/putrescine ABC transporter, permease protein	5.24707	1.10694e-06
SAUSA300_RS05395	potD	spermidine	4.63783	6.00434e-05
SAUSA300_RS10400	ppaC	manganese-dependent inorganic pyrophosphatase/Probable manganese-dependent inorganic pyrophosphatase	2.1459	0.00127121
SAUSA300_RS11410	prfA	peptide chain release factor 1	5.94993	3.2109e-08
SAUSA300_RS04950	prfC	peptide chain release factor 3	8.85058	4.47331e-09
SAUSA300_RS05985	priA	primosomal protein N'	6.62133	1.57381e-05
SAUSA300_RS08385	prmA	50S ribosomal protein L11 methyltransferase/Ribosomal protein L11 methyltransferase	2.93434	0.000492263
SAUSA300_RS07930	proC	pyrroline-5-carboxylate reductase	3.71604	0.000115444
SAUSA300_RS06260	proS	proline--tRNA ligase	6.49953	2.02284e-08
SAUSA300_RS02565	prs	ribose-phosphate pyrophosphokinase	4.00818	4.03044e-06
SAUSA300_RS09800	prsA	foldase/Foldase protein PrsA	2.72938	0.000681728
SAUSA300_RS03050	pta	phosphate acetyltransferase	2.90421	0.000257261
SAUSA300_RS02580	pth	peptidyl-tRNA hydrolase	6.65886	7.34126e-08
SAUSA300_RS11395	ptpB	protein-tyrosine-phosphatase/Low molecular weight protein-tyrosine-phosphatase PtpB	3.54511	0.00127647
SAUSA300_RS01005	ptsG	PTS glucose EIICBA component/PTS system glucose-specific EIICBA component	2.2305	0.00137293
SAUSA300_RS05290	ptsH	phosphocarrier protein HPr	2.22841	0.00539559
SAUSA300_RS05295	ptsI	phosphoenolpyruvate--protein phosphotransferase/Phosphoenolpyruvate-protein phosphotransferase	4.0719	1.95598e-06
SAUSA300_RS00090	purA	adenylosuccinate synthetase	3.38629	1.63366e-05
SAUSA300_RS10335	purB	adenylosuccinate lyase	3.1772	2.91699e-05
SAUSA300_RS05205	purC	phosphoribosylaminoimidazolesuccinocarboxamidesynthase/Phosphoribosylaminoimidazole-succinocarboxamide synthase	4.22933	2.48817e-06
SAUSA300_RS05245	purD	phosphoribosylamine--glycine ligase	3.48166	3.10367e-05
SAUSA300_RS05225	purF	amidophosphoribosyltransferase	4.58858	6.33245e-07
SAUSA300_RS05240	purH	bifunctionalphosphoribosylaminoimidazolecarboxamideformyltransferase	4.5042	1.03005e-06
SAUSA300_RS05200	purK	5-(carboxyamino)imidazole ribonucleotidesynthase/N5-carboxyaminoimidazole ribonucleotide synthase	4.09347	3.25387e-06
SAUSA300_RS05220	purL	phosphoribosylformylglycinamidine synthasesubunit PurL/Phosphoribosylformylglycinamidine synthase subunit PurL	4.74736	1.49708e-06
SAUSA300_RS05230	purM	phosphoribosylformylglycinamidine cyclo-ligase	5.24284	1.52394e-07
SAUSA300_RS05235	purN	phosphoribosylglycinamide formyltransferase	2.93182	8.51731e-05
SAUSA300_RS05215	purQ	phosphoribosylformylglycinamidine synthasesubunit PurQ/Phosphoribosylformylglycinamidine synthase subunit PurQ	3.91824	1.30013e-05
SAUSA300_RS02540	purR	pur operon repressor	7.55813	3.75713e-08
SAUSA300_RS05210	purS	phosphoribosylformylglycinamidine synthasesubunit PurS/Phosphoribosylformylglycinamidine synthase subunit PurS	4.78163	3.98972e-07
SAUSA300_RS09350	putA	proline dehydrogenase	4.26708	3.94891e-05
SAUSA300_RS10305	putP	sodium:proline symporter/Sodium/proline symporter	4.17235	2.84982e-06
SAUSA300_RS05455	pyc	pyruvate carboxylase	3.39746	1.86751e-05
SAUSA300_RS08975	pyk	pyruvate kinase	4.73404	6.64908e-07
SAUSA300_RS05925	pyrB	aspartate carbamoyltransferase	2.92167	0.000132037
SAUSA300_RS05930	pyrC	dihydroorotase	3.07509	6.6633e-05
SAUSA300_RS14015	pyrD	dihydroorotate dehydrogenase (quinone)	5.052	4.12149e-07
SAUSA300_RS05950	pyrE	orotate phosphoribosyltransferase	7.15993	1.78127e-08
SAUSA300_RS05945	pyrF	orotidine-5'-phosphate decarboxylase/Orotidine 5'-phosphate decarboxylase	2.77751	0.00491443
SAUSA300_RS11455	pyrG	CTP synthetase/CTP synthase	3.39972	3.78971e-05
SAUSA300_RS06235	pyrH	UMP kinase/Uridylate kinase	4.23698	3.5843e-06
SAUSA300_RS05915	pyrR	bifunctional pyrimidine operon transcriptionalregulator	4.74521	1.98837e-06
SAUSA300_RS05175	qoxA	quinol oxidase subunit 2/Probable quinol oxidase subunit 2	4.85949	1.82885e-07
SAUSA300_RS05170	qoxB	cytochrome ubiquinol oxidase subunit I/Probable quinol oxidase subunit 1	3.72743	3.97694e-06
SAUSA300_RS05165	qoxC	quinol oxidase subunit 3/Probable quinol oxidase subunit 3	5.79205	5.38976e-06
SAUSA300_RS08695	queA	tRNA preQ1(34) S-adenosylmethionineribosyltransferase-isomerase QueA/S-adenosylmethionine:tRNA ribosyltransferase-isomerase	4.12213	8.16762e-06
SAUSA300_RS03740	queC	7-cyano-7-deazaguanine synthase QueC/7-cyano-7-deazaguanine synthase	3.25358	6.54396e-05
SAUSA300_RS03730	queE	7-carboxy-7-deazaguanine synthase QueE/7-carboxy-7-deazaguanine synthase	2.67401	0.000527509
SAUSA300_RS14025	queH	hypothetical protein/Epoxyqueuosine reductase QueH	6.56632	6.05518e-09
SAUSA300_RS02740	radA	DNA repair protein RadA	4.53134	1.76878e-06
SAUSA300_RS06295	rbfA	ribosome-binding factor A	3.62786	1.99298e-05
SAUSA300_RS01405	rbsK	ribokinase	2.15681	0.00184333
SAUSA300_RS06370	recA	DNA recombination	4.23011	1.78901e-06
SAUSA300_RS08590	recD2	ATP-dependent RecD-like DNA helicase	5.52169	2.68718e-08
SAUSA300_RS08675	recJ	single-stranded-DNA-specific exonuclease RecJ	6.21575	3.00537e-08
SAUSA300_RS08015	recN	DNA repair protein RecN	4.29314	2.44314e-06
SAUSA300_RS08325	recO	DNA repair protein RecO	2.82531	0.00420929
SAUSA300_RS03790	recQ	DNA helicase RecQ/ATP-dependent DNA helicase RecQ	2.4148	0.00179373
SAUSA300_RS10130	recX	regulatory protein RecX	6.68591	6.68789e-07
SAUSA300_RS10990	rex	transcriptional regulator/Redox-sensing transcriptional repressor Rex	3.95873	3.71503e-06
SAUSA300_RS04695	rexA	ATP-dependent helicase	4.07148	0.000365979
SAUSA300_RS04690	rexB	ATP-dependent helicase	2.95517	0.00065903
SAUSA300_RS11425	rho	transcription termination factor Rho	9.32572	2.38564e-10
SAUSA300_RS09365	ribE	riboflavin synthase/Riboflavin synthase, alpha subunit	5.67602	3.49577e-07
SAUSA300_RS06305	ribF	riboflavin biosynthesis protein RibF/Riboflavin biosynthesis protein	5.21234	1.29974e-07
SAUSA300_RS09355	ribH	6,7-dimethyl-8-ribityllumazine synthase	3.66982	3.58788e-05
SAUSA300_RS06125	rimM	ribosome maturation factor RimM	2.47747	0.000434947
SAUSA300_RS00135	rlmH	23S rRNA(pseudouridine(1915)-N(3))-methyltransferase RlmH/Ribosomal RNA large subunit methyltransferase H	5.15912	1.46664e-07
SAUSA300_RS06015	rlmN	23S rRNA (adenine(2503)-C(2))-methyltransferaseRlmN/Probable dual-specificity RNA methyltransferase RlmN	4.26865	9.2844e-06
SAUSA300_RS07880	rluB	rRNA pseudouridine synthase/Pseudouridine synthase	7.06986	3.84866e-09
SAUSA300_RS06095	rnc	ribonuclease 3	6.17933	2.73886e-08
SAUSA300_RS05595	rnhC	ribonuclease HIII	3.57314	0.000184416
SAUSA300_RS05325	rnj1	ribonuclease J 1	6.80818	9.48496e-09
SAUSA300_RS06320	rnj2	ribonuclease J 2	6.50303	6.50066e-09
SAUSA300_RS02520	rnmV	ribonuclease M5	5.64262	4.64639e-08
SAUSA300_RS14695	rnpA	ribonuclease P protein component	6.54975	7.34126e-08
SAUSA300_RS04120	rnr	ribonuclease R	6.49832	3.84866e-09
SAUSA300_RS06375	rny	ribonuclease Y	4.3216	0.000183816
SAUSA300_RS07935	rnz	ribonuclease Z	6.94607	3.57197e-09
SAUSA300_RS13840	rocA	L-glutamate gamma-semialdehyde dehydrogenase/1-pyrroline-5-carboxylate dehydrogenase	2.33607	0.00219526
SAUSA300_RS04640	rocD	Ornithine aminotransferase 2/Ornithine aminotransferase	2.14112	0.00299156
SAUSA300_RS11645	rocF	arginase	3.23317	0.00270018
SAUSA300_RS09325	rot	MarR family transcriptional regulator/HTH-type transcriptional regulator rot	6.13727	2.75991e-06
SAUSA300_RS06035	rpe	ribulose-phosphate 3-epimerase	8.07598	8.62278e-09
SAUSA300_RS12615	rpiA	ribose-5-phosphate isomerase/Ribose-5-phosphate isomerase A	2.786	0.000364905
SAUSA300_RS02800	rplA	50S ribosomal protein L1	5.01984	1.52525e-07
SAUSA300_RS12135	rplB	50S ribosomal protein L2	4.54111	3.11629e-07
SAUSA300_RS12150	rplC	50S ribosomal protein L3	3.26518	5.43466e-05
SAUSA300_RS12145	rplD	50S ribosomal protein L4	7.46193	5.81077e-09
SAUSA300_RS12090	rplE	50S ribosomal protein L5	3.75071	1.24774e-05
SAUSA300_RS12075	rplF	50S ribosomal protein L6	6.65737	6.17198e-09
SAUSA300_RS00080	rplI	50S ribosomal protein L9	5.48041	1.03979e-07
SAUSA300_RS02805	rplJ	50S ribosomal protein L10	3.2711	8.06249e-05
SAUSA300_RS02795	rplK	50S ribosomal protein L11	3.50007	9.7172e-05
SAUSA300_RS02810	rplL	50S ribosomal protein L7	2.74513	0.00074508
SAUSA300_RS11990	rplM	50S ribosomal protein L13	4.87199	3.45565e-07
SAUSA300_RS12100	rplN	50S ribosomal protein L14	2.26166	0.00274223
SAUSA300_RS12055	rplO	50S ribosomal protein L15	4.81495	9.78843e-07
SAUSA300_RS12115	rplP	50S ribosomal protein L16	4.64152	2.08691e-07
SAUSA300_RS12015	rplQ	50S ribosomal protein L17	3.90107	5.23427e-06
SAUSA300_RS12070	rplR	50S ribosomal protein L18	4.18508	3.11558e-06
SAUSA300_RS06135	rplS	50S ribosomal protein L19	3.80465	2.32852e-06
SAUSA300_RS08865	rplT	50S ribosomal protein L20	2.70459	0.00015854
SAUSA300_RS08730	rplU	50S ribosomal protein L21	5.39576	2.4879e-08
SAUSA300_RS12140	rplW	50S ribosomal protein L23	4.68523	2.56362e-07
SAUSA300_RS12095	rplX	50S ribosomal protein L24	3.09339	8.3958e-05
SAUSA300_RS02575	rplY	50S ribosomal protein L25	3.19299	3.18127e-05
SAUSA300_RS08720	rpmA	50S ribosomal protein L27	3.14872	5.70328e-05
SAUSA300_RS06045	rpmB	50S ribosomal protein L28	3.3657	6.83311e-05
SAUSA300_RS12110	rpmC	50S ribosomal protein L29	2.20575	0.00130891
SAUSA300_RS11420	rpmE2	50S ribosomal protein L31 type B	4.23683	2.27158e-06
SAUSA300_RS08250	rpmG2	50S ribosomal protein L33/50S ribosomal protein L33 2	3.43374	4.808e-05
SAUSA300_RS12035	rpmJ	50S ribosomal protein L36	2.37195	0.000918149
SAUSA300_RS12020	rpoA	DNA-directed RNA polymerase subunit alpha	2.46256	0.000292449
SAUSA300_RS02820	rpoB	DNA-directed RNA polymerase subunit beta	5.77641	1.97933e-08
SAUSA300_RS02825	rpoC	DNA-directed RNA polymerase subunit beta'	5.37801	4.28785e-08
SAUSA300_RS08300	rpoD	RNA polymerase sigma factor SigA	4.85641	3.87462e-07
SAUSA300_RS11460	rpoE	DNA-directed RNA polymerase subunit delta/Probable DNA-directed RNA polymerase subunit delta	2.19976	0.00125256
SAUSA300_RS11120	rpoF	RNA polymerase sigma factor SigB/RNA polymerase sigma factor	5.8845	1.23448e-08
SAUSA300_RS07445	rpsA	30S ribosomal protein S1	4.75459	7.44613e-07
SAUSA300_RS06220	rpsB	30S ribosomal protein S2	6.61475	4.56131e-09
SAUSA300_RS12120	rpsC	30S ribosomal protein S3	5.99979	9.76752e-09
SAUSA300_RS09090	rpsD	30S ribosomal protein S4	6.83714	2.07002e-09
SAUSA300_RS12065	rpsE	30S ribosomal protein S5	5.41974	8.98784e-08
SAUSA300_RS02840	rpsG	30S ribosomal protein S7	7.65272	2.42937e-09
SAUSA300_RS12080	rpsH	30S ribosomal protein S8	3.85956	7.31142e-06
SAUSA300_RS11985	rpsI	30S ribosomal protein S9	6.82023	1.04896e-08
SAUSA300_RS12155	rpsJ	30S ribosomal protein S10	3.29895	1.36978e-05
SAUSA300_RS12025	rpsK	30S ribosomal protein S11	4.80294	1.06784e-07
SAUSA300_RS02835	rpsL	30S ribosomal protein S12	3.46468	0.000198657
SAUSA300_RS12030	rpsM	30S ribosomal protein S13	5.32287	1.98652e-08
SAUSA300_RS06310	rpsO	30S ribosomal protein S15	3.52427	9.01313e-05
SAUSA300_RS12105	rpsQ	30S ribosomal protein S17	6.21674	6.17198e-09
SAUSA300_RS01950	rpsR	30S ribosomal protein S18	3.93212	5.13913e-06
SAUSA300_RS12130	rpsS	30S ribosomal protein S19	2.0252	0.00690533
SAUSA300_RS08425	rpsT	30S ribosomal protein S20	3.61474	5.07624e-05
SAUSA300_RS08370	rpsU	30S ribosomal protein S21	5.12022	8.98308e-08
SAUSA300_RS12085	rpsZ	30S ribosomal protein S14 type Z	3.34746	2.95123e-05
SAUSA300_RS11135	rsbU	serine phosphatase/Sigma-B regulation protein	5.33189	5.1135e-07
SAUSA300_RS11130	rsbV	anti-sigma B factor antagonist/Anti-sigma factor antagonist	2.84412	0.00126444
SAUSA300_RS11125	rsbW	anti-sigma B factor RsbW/Serine-protein kinase RsbW	2.53338	0.000336885
SAUSA300_RS06030	rsgA	GTPase/Small ribosomal subunit biogenesis GTPase RsgA	7.92391	2.35773e-07
SAUSA300_RS02525	rsmA	ribosomal RNA small subunit methyltransferase A	8.00562	2.38564e-10
SAUSA300_RS14680	rsmG	ribosomal RNA small subunit methyltransferase G	5.27898	2.35385e-06
SAUSA300_RS05820	rsmH	ribosomal RNA small subunit methyltransferase H	7.06619	1.66424e-07
SAUSA300_RS02500	rsmI	16S rRNA(cytidine(1402)-2'-O)-methyltransferase/Ribosomal RNA small subunit methyltransferase I	5.46885	1.69189e-07
SAUSA300_RS08705	ruvA	Holliday junction branch migration protein RuvA/Holliday junction ATP-dependent DNA helicase RuvA	6.21485	1.43871e-07
SAUSA300_RS08700	ruvB	Holliday junction branch migration DNA helicaseRuvB/Holliday junction ATP-dependent DNA helicase RuvB	2.53699	0.000788947
SAUSA300_RS03710	saeR	DNA-binding response regulator/Response regulator SaeR	5.6247	6.59682e-07
SAUSA300_RS03705	saeS	two-component sensor histidine kinase/Histidine protein kinase SaeS	2.81592	0.00043637
SAUSA300_RS03250	sarA	transcriptional regulator/Transcriptional regulator SarA	3.28683	1.71387e-05
SAUSA300_RS12390	sarR	HTH-type transcriptional regulator SarR	6.23043	4.51486e-08
SAUSA300_RS12880	sarZ	transcriptional regulator/HTH-type transcriptional regulator SarZ	2.96203	9.00359e-05
SAUSA300_RS00020	SAUSA300_0003	S4 domain-containing protein YaaA/Uncharacterized protein	4.75607	6.82359e-06
SAUSA300_RS00075	SAUSA300_0014	DHH family phosphoesterase/Cyclic-di-AMP phosphodiesterase	4.96582	4.26247e-06
SAUSA300_RS00160	SAUSA300_0031	hypothetical protein/Uncharacterized protein	4.30095	1.65429e-06
SAUSA300_RS00460	SAUSA300_0089	tRNA-dihydrouridine synthase	3.02841	0.000142795
SAUSA300_RS00505	SAUSA300_0097	ATPase/Uncharacterized protein	2.58512	0.0275077
SAUSA300_RS00520	SAUSA300_0100	tandem-type lipoprotein/Uncharacterized lipoprotein SAUSA300_0100	2.53464	0.000867397
SAUSA300_RS00545	SAUSA300_0105	amidohydrolase/Peptidase, M20/M25/M40 family	3.6067	6.63228e-05
SAUSA300_RS00555	SAUSA300_0107	Na/Na/Pi cotransporter family protein	4.38484	1.22006e-05
SAUSA300_RS00560	SAUSA300_0108	oleate hydratase/Antigen, 67 kDa	4.26952	0.000685872
SAUSA300_RS00585	SAUSA300_0113	immunoglobulin G-binding protein A/Immunoglobulin G binding protein A	2.28434	0.0233263
SAUSA300_RS00590	SAUSA300_0114	HTH-type transcriptional regulator SarS/Staphylococcal accessory regulator	5.68728	3.18815e-08
SAUSA300_RS00670	SAUSA300_0129	diacetyl reductase ((S)-acetoin forming)/Acetoin(Diacetyl) reductase	2.18191	0.0014606
SAUSA300_RS00705	SAUSA300_0135	Superoxide dismutase [Mn	3.85049	0.000353502
SAUSA300_RS00715	SAUSA300_0137	GntR family transcriptional regulator/Transcriptional regulator, GntR family	2.04295	0.0176677
SAUSA300_RS00900	SAUSA300_0171	cation transporter/Cation efflux family protein	4.61814	3.73557e-06
SAUSA300_RS00910	SAUSA300_0173	DUF4242 domain-containing protein/Uncharacterized protein	4.07956	1.78901e-06
SAUSA300_RS00920	SAUSA300_0175	hypothetical protein/Putative lipoprotein	5.08663	4.24049e-07
SAUSA300_RS00930	SAUSA300_0177	acyl-CoA dehydrogenase/Uncharacterized protein	3.17052	5.01343e-05
SAUSA300_RS00950	SAUSA300_0181	non-ribosomal peptide synthetase	5.34674	2.72667e-07
SAUSA300_RS01070	SAUSA300_0203	peptide ABC transporter substrate-bindingprotein/Putative lipoprotein	3.28522	0.000170626
SAUSA300_RS01140	SAUSA300_0217	DNA-binding response regulator/Uncharacterized response regulatory protein SAUSA300_0217	3.39938	5.44544e-05
SAUSA300_RS01150	SAUSA300_0219	lipoprotein/Putative iron compound A C transporter, iron compound-binding protein	3.13504	0.00176815
SAUSA300_RS01170	SAUSA300_0222	glycerophosphoryl diester phosphodiesterase/Putative membrane protein	3.73516	1.21013e-05
SAUSA300_RS01220	SAUSA300_0230	PrsW family intramembrane metalloprotease/Putative membrane protein	5.82411	1.36323e-07
SAUSA300_RS01225	SAUSA300_0231	nickel ABC transporter substrate-bindingprotein/ABC transporter, substrate-binding protein	5.00518	1.7105e-07
SAUSA300_RS01230	SAUSA300_0232	DUF488 domain-containing protein/Uncharacterized protein	4.75427	1.02703e-06
SAUSA300_RS01340	SAUSA300_0251	hypothetical protein/Putative teichoic acid biosynthesis protein	4.75223	3.27422e-06
SAUSA300_RS01345	SAUSA300_0252	glycosyltransferase family 2 protein/Glycosyl transferase, group 2 family protein	5.52707	2.91254e-08
SAUSA300_RS01420	SAUSA300_0265	LacI family transcriptional regulator/Putative ribose operon repressor	2.73344	0.00190216
SAUSA300_RS01470	SAUSA300_0274	hypothetical protein/Uncharacterized protein	4.45187	1.65429e-06
SAUSA300_RS01495	SAUSA300_0279	type VII secretion protein EsaA/Putative membrane protein	2.72295	0.000321116
SAUSA300_RS01545	SAUSA300_0289	TIGR01741 family protein/Uncharacterized protein	3.06659	0.0441471
SAUSA300_RS01625	SAUSA300_0305	formate/Formate/nitrite transporter family protein	4.78216	6.36872e-07
SAUSA300_RS01635	SAUSA300_0307	5'-nucleotidase, lipoprotein e(P4) family	8.90356	1.8268e-09
SAUSA300_RS01645	SAUSA300_0308	peptide ABC transporter permease/ABC transporter, permease protein	2.4856	0.000723757
SAUSA300_RS01690	SAUSA300_0317	MurR/Uncharacterized protein	2.63159	0.000242833
SAUSA300_RS01750	SAUSA300_0329	aldehyde reductase/Putative oxidoreductase	2.71786	0.00711632
SAUSA300_RS01800	SAUSA300_0339	LLM class flavin-dependent oxidoreductase/Uncharacterized protein	6.0446	6.80485e-08
SAUSA300_RS01805	SAUSA300_0340	NAD(P)H-dependent oxidoreductase/NADH-dependent FMN reductase	2.59125	0.00703391
SAUSA300_RS01865	SAUSA300_0352	ABC transporter ATP-binding protein/ABC transporter, ATP-binding protein	3.65665	4.2128e-05
SAUSA300_RS01885	SAUSA300_0355	acetyl-CoA acyltransferase/Probable acetyl-CoA acyltransferase	6.87777	5.25882e-08
SAUSA300_RS01920	SAUSA300_0362	mechanosensitive ion channel family protein/Uncharacterized protein	7.63211	2.25726e-08
SAUSA300_RS01980	SAUSA300_0372	peptidase/Putative lipoprotein	2.46512	0.000519503
SAUSA300_RS01985	SAUSA300_0373	XRE family transcriptional regulator/Uncharacterized protein	4.20645	7.47724e-06
SAUSA300_RS02010	SAUSA300_0377	NDxxF motif lipoprotein/Putative lipoprotein	3.93264	5.55635e-06
SAUSA300_RS02035	SAUSA300_0382	L-cystine transporter/Sodium:dicarboxylate symporter family protein	4.25567	4.62389e-07
SAUSA300_RS02050	SAUSA300_0384	hypothetical protein/Uncharacterized protein	3.41234	0.00565844
SAUSA300_RS02100	SAUSA300_0393	DUF1304 domain-containing protein/Uncharacterized protein	2.35549	0.010137
SAUSA300_RS02105	SAUSA300_0394	NAD(P)-dependent oxidoreductase/FAD/NAD(P)-binding Rossmann fold Superfamily	2.42328	0.0104834
SAUSA300_RS02180	SAUSA300_0406	restriction endonuclease subunit S/Putative restriction/modification system specificity protein	4.27626	2.46555e-06
SAUSA300_RS02250	SAUSA300_0420	hypothetical protein/Uncharacterized protein	6.65244	1.01483e-07
SAUSA300_RS02260	SAUSA300_0422	hypothetical protein/Uncharacterized protein	2.00539	0.0235247
SAUSA300_RS02305	SAUSA300_0430	carboxylesterase/Uncharacterized protein	4.3087	3.09484e-06
SAUSA300_RS02340	SAUSA300_0437	ABC transporter substrate-binding protein/Lipoprotein	3.35486	2.77954e-05
SAUSA300_RS02350	SAUSA300_0439	hypothetical protein/Uncharacterized protein	4.24592	7.20826e-06
SAUSA300_RS02355	SAUSA300_0440	DNA mismatch repair protein MutT/MutT/nudix family protein	3.66875	7.6209e-05
SAUSA300_RS02425	SAUSA300_0453	YbaB/Nucleoid-associated protein SAUSA300_0453	4.14021	1.73101e-05
SAUSA300_RS02465	SAUSA300_0460	hypothetical protein/Uncharacterized protein	3.33692	0.00483667
SAUSA300_RS02480	SAUSA300_0462	signal peptidase II/Uncharacterized protein	2.55041	0.00616289
SAUSA300_RS02515	SAUSA300_0468	TatD family deoxyribonuclease/Hydrolase, TatD family	2.68161	0.000353502
SAUSA300_RS02530	SAUSA300_0471	hypothetical protein/Veg protein	4.10099	0.000881293
SAUSA300_RS02545	SAUSA300_0474	RidA family protein/Putative endoribonuclease L-PSP	3.69519	6.89302e-06
SAUSA300_RS02595	SAUSA300_0483	nucleotide pyrophosphohydrolase/Tetrapyrrole methylase family protein	4.48069	2.55901e-06
SAUSA300_RS02600	SAUSA300_0484	RNA-binding S4 domain-containing protein/Uncharacterized protein	2.95149	4.61013e-05
SAUSA300_RS02610	SAUSA300_0486	RNA-binding protein S1,Polyribonucleotide nucleotidyltransferase (EC 2.7.7.8)/Polyribonucleotide nucleotidyltransferase	6.34794	7.03157e-09
SAUSA300_RS02695	SAUSA300_0503	PLP-dependent aminotransferase family protein/Transcriptional regulator, gntR family protein	3.43841	0.000166327
SAUSA300_RS02745	SAUSA300_0512	PIN/PIN domain protein	2.94356	0.000193867
SAUSA300_RS02770	SAUSA300_0517	23S rRNA(guanosine(2251)-2'-O)-methyltransferase RlmB/RNA methyltransferase, TrmH family, group 3	8.59175	2.1864e-08
SAUSA300_RS02775	SAUSA300_0518	NYN domain-containing protein/Uncharacterized protein	7.53712	3.26109e-09
SAUSA300_RS02815	SAUSA300_0526	class I SAM-dependent methyltransferase/Methyltransferase small domain	4.98756	5.79422e-07
SAUSA300_RS02855	SAUSA300_0534	amidohydrolase	4.65478	9.50152e-05
SAUSA300_RS02860	SAUSA300_0535	2-amino-3-ketobutyrate CoA ligase/Putative pyridoxal phosphate-dependent acyltransferase	3.67912	1.85225e-05
SAUSA300_RS02875	SAUSA300_0538	UDP-glucose 4-epimerase/Uncharacterized epimerase/dehydratase SAUSA300_0538	5.22873	1.00718e-07
SAUSA300_RS02885	SAUSA300_0540	HAD family hydrolase/HAD-superfamily hydrolase, subfamily IA, variant 1	2.12708	0.0276394
SAUSA300_RS02905	SAUSA300_0544	Cof-type HAD-IIB family hydrolase/Hydrolase, haloacid dehalogenase-like family	2.45657	0.00160528
SAUSA300_RS02930	SAUSA300_0549	glycosyl transferase family 1/Glycosyl transferase, group 1 family protein	7.42605	8.99604e-08
SAUSA300_RS02935	SAUSA300_0550	glycosyl transferase family 1/Glycosyl transferase, group 1 family protein	6.77213	2.91254e-08
SAUSA300_RS02945	SAUSA300_0552	bacillithiol biosynthesis deacetylase BshB2/Uncharacterized protein	3.14665	0.00292554
SAUSA300_RS02950	SAUSA300_0553	DUF1806 domain-containing protein/Uncharacterized protein	4.29539	2.72311e-06
SAUSA300_RS02960	SAUSA300_0555	3-hexulose-6-phosphate synthase	3.9071	2.22302e-05
SAUSA300_RS02965	SAUSA300_0556	6-phospho-3-hexuloisomerase/SIS domain protein	3.26181	0.000111917
SAUSA300_RS02975	SAUSA300_0558	proline/Putative proline/betaine transporter	3.55089	5.07624e-05
SAUSA300_RS03025	SAUSA300_0565	DUF423 domain-containing protein/UPF0382 membrane protein SAUSA300_0565	2.95694	0.000452901
SAUSA300_RS03030	SAUSA300_0566	APC family permease/Amino acid permease	3.06126	0.000600746
SAUSA300_RS03045	SAUSA300_0569	heme-binding protein/Putative heme-dependent peroxidase SAUSA300_0569	3.49916	1.48538e-05
SAUSA300_RS03070	SAUSA300_0574	phosphomevalonate kinase	5.30665	4.87674e-07
SAUSA300_RS03075	SAUSA300_0575	DUF1450 domain-containing protein/UPF0741 protein SAUSA300_0575	5.20946	7.87492e-07
SAUSA300_RS03080	SAUSA300_0576	dihydrolipoamide dehydrogenase/Putative Pyridine nucleotide-disulphide oxidoreductase	2.34496	0.00274625
SAUSA300_RS03100	SAUSA300_0580	DUF443 domain-containing protein/Uncharacterized protein	3.2726	0.00299923
SAUSA300_RS03165	SAUSA300_0589	aldo/Aldo/keto reductase family protein	2.53872	0.00324313
SAUSA300_RS03175	SAUSA300_0591	N-acetyltransferase/Acetyltransferase, GNAT family	6.55854	2.76518e-07
SAUSA300_RS03180	SAUSA300_0592	HD domain-containing protein/Uncharacterized protein	4.71347	5.75377e-06
SAUSA300_RS03185	SAUSA300_0593	hypothetical protein/Uncharacterized protein	3.33132	0.000161307
SAUSA300_RS03200	SAUSA300_0595	DUF1934 domain-containing protein/Uncharacterized protein	2.37724	0.00217781
SAUSA300_RS03215	SAUSA300_0598	ABC transporter substrate-binding protein/Putative iron compound ABC transporter, iron compound-binding protein	6.0486	5.58612e-09
SAUSA300_RS03230	SAUSA300_0601	alpha/Hydrolase, alpha/beta hydrolase fold family	4.08851	4.42319e-06
SAUSA300_RS03235	SAUSA300_0602	hypothetical protein/Uncharacterized protein	2.31983	0.00341251
SAUSA300_RS03240	SAUSA300_0603	hypothetical protein/Uncharacterized protein	3.4174	5.65644e-05
SAUSA300_RS03245	SAUSA300_0604	alpha/Hydrolase, alpha/beta hydrolase fold family	5.7849	1.06784e-07
SAUSA300_RS03270	SAUSA300_0609	recombinase/Phage integrase family protein	4.56097	3.55978e-06
SAUSA300_RS03275	SAUSA300_0610		2.78437	0.00230674
SAUSA300_RS03310	SAUSA300_0617	sodium:proton antiporter/Na+/H+ antiporter	2.94816	0.000621708
SAUSA300_RS03325	SAUSA300_0620	metal ABC transporter ATP-binding protein/ABC transporter ATP-binding protein	5.72164	1.76878e-06
SAUSA300_RS03330	SAUSA300_0621	metal-dependent transcriptional regulator/Iron-dependent repressor	5.0274	1.11698e-06
SAUSA300_RS03375	SAUSA300_0630	ABC transporter ATP-binding protein/ABC transporter, ATP-binding protein	5.12252	2.9942e-07
SAUSA300_RS03380	SAUSA300_0631	nucleoside permease/Putative nucleoside transporter	4.16654	1.07453e-06
SAUSA300_RS03390	SAUSA300_0632	YitT family protein/Uncharacterized protein	2.31236	0.00161467
SAUSA300_RS03410	SAUSA300_0636	dihydroxyacetone kinase subunit DhaK/Dihydroxyacetone kinase, DhaK subunit	5.01733	1.92626e-07
SAUSA300_RS03430	SAUSA300_0640	membrane protein/Putative membrane protein	5.18731	1.57181e-05
SAUSA300_RS03455	SAUSA300_0644	NAD(P)-dependent oxidoreductase/Uncharacterized protein	3.05012	8.12084e-05
SAUSA300_RS03480	SAUSA300_0649	DUF47 domain-containing protein/Uncharacterized protein	6.97045	3.60404e-08
SAUSA300_RS03510	SAUSA300_0655	YebC/Probable transcriptional regulatory protein SAUSA300_0655	5.01312	8.73629e-06
SAUSA300_RS03515	SAUSA300_0656	cupin/Uncharacterized protein	2.9317	0.00184768
SAUSA300_RS03525	SAUSA300_0657	DUF402 domain-containing protein/Uncharacterized protein	8.00628	1.21604e-09
SAUSA300_RS03530	SAUSA300_0658	LysR family transcriptional regulator/Transcriptional regulator, LysR family	4.71878	1.06784e-07
SAUSA300_RS03575	SAUSA300_0666	TIGR00730 family Rossman fold protein/Cytokinin riboside 5'-monophosphate phosphoribohydrolase	2.18872	0.0171698
SAUSA300_RS03585	SAUSA300_0668	hypothetical protein/Uncharacterized protein	3.60855	0.000268374
SAUSA300_RS03605	SAUSA300_0672	MarR family transcriptional regulator/Transcriptional regulator, MarR family	3.46895	2.99277e-05
SAUSA300_RS03610	SAUSA300_0673	GTP-binding protein/Cobalamin synthesis protein/P47K family protein	4.90786	3.57977e-07
SAUSA300_RS03645	SAUSA300_0679	DUF296 domain-containing protein/Uncharacterized protein	2.86433	0.000343048
SAUSA300_RS03665	SAUSA300_0683	DeoR/Transcriptional regulator, DeoR family	5.3555	4.07272e-07
SAUSA300_RS03695	SAUSA300_0688	aldo/Oxidoreductase, aldo/keto reductase family	3.05658	0.000208165
SAUSA300_RS03700	SAUSA300_0689	glycosyltransferase/Glycosyl transferase, group 2 family protein	4.56446	3.96452e-06
SAUSA300_RS03715	SAUSA300_0692	DoxX family protein/Uncharacterized protein	3.59513	3.43769e-06
SAUSA300_RS03720	SAUSA300_0693	hypothetical protein/Putative lipoprotein	2.18114	0.00231332
SAUSA300_RS03735	SAUSA300_0696	6-carboxytetrahydropterin synthase QueD/6-carboxy-5,6,7,8-tetrahydropterin synthase	3.62565	8.75997e-06
SAUSA300_RS03750	SAUSA300_0699	anthranilate synthase component I familyprotein/Chorismate binding enzyme domain protein	3.34536	3.04802e-05
SAUSA300_RS03770	SAUSA300_0702	allophanate hydrolase/Urea amidolyase-related protein	2.115	0.0177425
SAUSA300_RS03785	SAUSA300_0704	ABC transporter ATP-binding protein/ABC transporter, ATP-binding protein	3.77769	8.20385e-06
SAUSA300_RS03815	SAUSA300_0711	lipid kinase/Putative lipid kinase SAUSA300_0711	3.13924	0.00162429
SAUSA300_RS03825	SAUSA300_0712	peptide MFS transporter/Amino acid/peptide transporter (Peptide:H+ symporter)	3.13175	0.000160399
SAUSA300_RS03845	SAUSA300_0716	class 1b ribonucleoside-diphosphate reductasesubunit alpha/Ribonucleoside-diphosphate reductase	5.943	7.38854e-08
SAUSA300_RS03850	SAUSA300_0717	class 1b ribonucleoside-diphosphate reductasesubunit beta/Ribonucleoside-diphosphate reductase, beta subunit	4.73484	1.39349e-06
SAUSA300_RS03900	SAUSA300_0724	EMYY motif lipoprotein/Putative lipoprotein	4.88562	6.08343e-07
SAUSA300_RS03905	SAUSA300_0725	bacillithiol system redox-active protein YtxJ/Uncharacterized protein	3.84612	4.39525e-05
SAUSA300_RS03910	SAUSA300_0726	glycerate kinase/Glycerate kinase family protein	3.69702	9.69316e-06
SAUSA300_RS03925	SAUSA300_0729	membrane protein/Integral membrane protein	4.13892	7.48019e-06
SAUSA300_RS03940	SAUSA300_0732	YigZ family protein/Uncharacterized protein	3.22938	0.000605995
SAUSA300_RS03945	SAUSA300_0733	hypothetical protein/DegV family protein	7.43646	5.6843e-09
SAUSA300_RS04040	SAUSA300_0748	RNase adaptor protein RapZ/Nucleotide-binding protein SAUSA300_0748	3.68917	7.50453e-06
SAUSA300_RS04045	SAUSA300_0749	YvcK family protein/Gluconeogenesis factor	5.26793	2.82545e-06
SAUSA300_RS04075	SAUSA300_0755	sugar-binding transcriptional regulator/Glycolytic operon regulator	5.30441	1.7105e-07
SAUSA300_RS04105	SAUSA300_0761	hypothetical protein/Uncharacterized protein	2.97314	6.04819e-05
SAUSA300_RS04160	SAUSA300_0771	N-acetyltransferase/Acetyltransferase, GNAT family	2.41824	0.00105347
SAUSA300_RS04190	SAUSA300_0777	cold-shock protein/Cold shock protein	3.9676	1.44281e-05
SAUSA300_RS04240	SAUSA300_0785	N-acetyltransferase/Acetyltransferase, GNAT family	6.52874	4.47331e-09
SAUSA300_RS04245	SAUSA300_0786	organic hydroperoxide reductase OsmC/Organic hydroperoxide resistance protein-like	2.32811	0.000688995
SAUSA300_RS04255	SAUSA300_0788	nitroreductase/Nitroreductase family protein	6.05195	7.34126e-08
SAUSA300_RS04265	SAUSA300_0790	arsenate reductase/Putative arsenate reductase	4.74467	2.18501e-06
SAUSA300_RS04290	SAUSA300_0794	topiosmerase/Toprim domain protein	4.66752	8.98817e-08
SAUSA300_RS04295	SAUSA300_0795	thioredoxin/Putative thioredoxin	5.72238	2.0362e-07
SAUSA300_RS04310	SAUSA300_0798	MetQ/Lipoprotein	2.49014	0.000642777
SAUSA300_RS04425	SAUSA300_0821	SUF system NifU family Fe-S cluster assemblyprotein/SUF system FeS assembly protein, NifU family	3.04693	0.000125139
SAUSA300_RS04430	SAUSA300_0822	Fe-S cluster assembly protein SufB/UPF0051 protein SAUSA300_0822	4.33207	5.66766e-07
SAUSA300_RS04470	SAUSA300_0828	bifunctional metallophosphatase/5'-nucleotidase family protein	8.22138	1.21604e-09
SAUSA300_RS04485	SAUSA300_0831	DUF3055 domain-containing protein/Uncharacterized protein	5.48366	3.97221e-07
SAUSA300_RS04490	SAUSA300_0832	DUF86 domain-containing protein/Uncharacterized protein	4.12343	5.92535e-05
SAUSA300_RS04500	SAUSA300_0834	D-glycerate dehydrogenase/D-isomer specific 2-hydroxyacid dehydrogenase	4.90885	2.7789e-06
SAUSA300_RS04540	SAUSA300_0840	DUF1462 domain-containing protein/Uncharacterized protein	3.52587	0.000363455
SAUSA300_RS04545	SAUSA300_0841	NAD(P)/Uncharacterized protein	5.52535	9.28854e-07
SAUSA300_RS04555	SAUSA300_0843	iron-sulfur cluster assembly accessory protein/Uncharacterized protein	2.71267	0.000351187
SAUSA300_RS04560	SAUSA300_0844	NADH dehydrogenase/NADH dehydrogenase-like protein SAUSA300_0844	6.48592	1.78127e-08
SAUSA300_RS04570	SAUSA300_0846	sodium:proton antiporter/Na+/H+ antiporter family protein	2.17378	0.0139406
SAUSA300_RS04575	SAUSA300_0847	PaaI family thioesterase/Uncharacterized protein	2.11647	0.00674333
SAUSA300_RS04620	SAUSA300_0856	kinase/Uncharacterized protein	2.22961	0.01661
SAUSA300_RS04630	SAUSA300_0858	general stress protein/Uncharacterized protein	6.01484	2.76518e-07
SAUSA300_RS04635	SAUSA300_0859	NADH-dependent flavin oxidoreductase	2.328	0.00387101
SAUSA300_RS04700	SAUSA300_0871	FAA hydrolase family protein/Uncharacterized protein SAUSA300_0871	4.8968	6.04091e-07
SAUSA300_RS04715	SAUSA300_0874	Cof-type HAD-IIB family hydrolase/Uncharacterized protein	3.85216	6.58729e-06
SAUSA300_RS04755	SAUSA300_0882	YbhB/Uncharacterized protein	4.11586	0.000142381
SAUSA300_RS04870	SAUSA300_0905	CYTH domain-containing protein/Putative adenylate cyclase	3.49471	0.00029709
SAUSA300_RS04875	SAUSA300_0906	hypothetical protein/UPF0738 protein SAUSA300_0906	6.55667	1.97628e-05
SAUSA300_RS04880	SAUSA300_0907	GTP pyrophosphokinase	4.20703	7.84593e-07
SAUSA300_RS04890	SAUSA300_0909	RluA family pseudouridine synthase/Pseudouridine synthases, RluA subfamily	2.38482	0.00738532
SAUSA300_RS04900	SAUSA300_0911	sodium:proton antiporter/Transporter, monovalent cation:proton antiporter-2 (CPA2) family protein	4.45911	1.27953e-05
SAUSA300_RS04905	SAUSA300_0912	enoyl-[acyl-carrier-protein] reductase FabI/Enoyl-[acyl-carrier-protein] reductase [NADPH]	5.10917	1.63139e-07
SAUSA300_RS04910	SAUSA300_0913	AI-2E family transporter/Putative membrane protein	2.96411	0.000975604
SAUSA300_RS04960	SAUSA300_0923	PDZ domain-containing protein/Serine protease HtrA-like	3.66173	7.36279e-05
SAUSA300_RS04970	SAUSA300_0925	bifunctional metallophosphatase/5' nucleotidase family protein	6.01775	1.27266e-06
SAUSA300_RS04995	SAUSA300_0930	lipoate--protein ligase A/Lipoate--protein ligase	2.24517	0.00106137
SAUSA300_RS05040	SAUSA300_0938	hypothetical protein/Uncharacterized protein	2.4032	0.000343048
SAUSA300_RS05045	SAUSA300_0939	glycosyl transferase family 1/Glycosyl transferase, group 1 family protein	7.51205	3.84866e-09
SAUSA300_RS05050	SAUSA300_0940	DoxX family protein/Uncharacterized protein	4.04267	3.70009e-06
SAUSA300_RS05055	SAUSA300_0941	ABC transporter substrate-binding protein/Putative ferrichrome ABC transporter	2.41229	0.00417046
SAUSA300_RS05070	SAUSA300_0943	GNAT family N-acetyltransferase/Acetyltransferase, GNAT family family	2.0928	0.00134291
SAUSA300_RS05080	SAUSA300_0945	isochorismate synthase/Isochorismate synthase family protein	3.45363	0.0238978
SAUSA300_RS05115	SAUSA300_0952	aminotransferase class V-fold PLP-dependentenzyme/Aminotransferase	3.48174	0.000101123
SAUSA300_RS05140	SAUSA300_0956	GNAT family N-acetyltransferase/Uncharacterized protein	3.95855	7.08105e-05
SAUSA300_RS05150	SAUSA300_0958	LytR family transcriptional regulator/Transcriptional regulator	2.66567	0.0153228
SAUSA300_RS05275	SAUSA300_0980	hypothetical protein/Putative membrane protein	3.42751	0.000202648
SAUSA300_RS05280	SAUSA300_0981	class I SAM-dependent rRNA methyltransferase/Uncharacterized protein	7.78741	4.10536e-09
SAUSA300_RS05285	SAUSA300_0982	hypothetical protein/Uncharacterized protein	4.6521	1.76424e-07
SAUSA300_RS05300	SAUSA300_0985	glutaredoxin family protein/Uncharacterized protein	5.17519	0.000730091
SAUSA300_RS05305	SAUSA300_0986	cytochrome ubiquinol oxidase subunit I/Cytochrome D ubiquinol oxidase, subunit I	5.59467	6.62535e-08
SAUSA300_RS05345	SAUSA300_0992	cell-wall-binding lipoprotein/Putative lipoprotein	2.27118	0.00533841
SAUSA300_RS05360	SAUSA300_0995	dihydrolipoyllysine-residue acetyltransferasecomponent of pyruvate dehydrogenase complex/Dihydrolipoamide acetyltransferase component of pyruvate dehydrogenase complex	3.5029	8.3832e-06
SAUSA300_RS05370	SAUSA300_0997	hypothetical protein/UPF0223 protein SAUSA300_0997	3.11944	2.81611e-05
SAUSA300_RS05400	SAUSA300_1003	DUF4064 domain-containing protein/Uncharacterized protein	2.60184	0.000202648
SAUSA300_RS05415	SAUSA300_1006	DUF1054 domain-containing protein/UPF0637 protein SAUSA300_1006	8.43789	1.1346e-09
SAUSA300_RS05420	SAUSA300_1007	inositol monophosphatase/Inositol monophosphatase family protein	2.84583	0.000654146
SAUSA300_RS05440	SAUSA300_1011	hypothetical protein/Uncharacterized protein	2.18534	0.00514235
SAUSA300_RS05445	SAUSA300_1012	hypothetical protein/UPF0358 protein SAUSA300_1012	6.37889	9.44894e-09
SAUSA300_RS05470	SAUSA300_1017	DUF420 domain-containing protein/Uncharacterized protein	5.02307	6.29451e-07
SAUSA300_RS05490	SAUSA300_1020	glycerophosphodiester phosphodiesterase/Glycerophosphoryl diester phosphodiesterase family protein	3.3569	0.000385371
SAUSA300_RS05505	SAUSA300_1023	16S rRNA (guanine(966)-N(2))-methyltransferaseRsmD/Uncharacterized protein	5.7318	6.90402e-08
SAUSA300_RS05520	SAUSA300_1026	DUF177 domain-containing protein/Uncharacterized protein	7.54179	4.47331e-09
SAUSA300_RS05580	SAUSA300_1036	RNA methyltransferase/RNA methyltransferase, TrmH family	4.57914	1.87486e-06
SAUSA300_RS05610	SAUSA300_1042	DNA polymerase/DNA-dependent DNA polymerase family X	5.65122	1.25555e-07
SAUSA300_RS05655	SAUSA300_1050	non-canonical purine NTP pyrophosphatase/dITP/XTP pyrophosphatase	3.11708	0.000233785
SAUSA300_RS05660	SAUSA300_1051	metallophosphoesterase/Phosphoesterase	2.86173	0.0226973
SAUSA300_RS05670	SAUSA300_1052	fibrinogen-binding protein	3.51679	4.53233e-05
SAUSA300_RS05715	SAUSA300_1057	hypothetical protein/Uncharacterized protein	4.51493	1.40057e-06
SAUSA300_RS05800	SAUSA300_1069	noncanonical pyrimidine nucleotidase, YjjGfamily/Uncharacterized protein	4.34583	0.000102275
SAUSA300_RS05805	SAUSA300_1070	hypothetical protein/Uncharacterized N-acetyltransferase SAUSA300_1070	3.05125	0.000591164
SAUSA300_RS05860	SAUSA300_1081	peptidoglycan editing factor PgeF/Polyphenol oxidase	6.61303	4.17175e-08
SAUSA300_RS05865	SAUSA300_1082	YggS family pyridoxal phosphate-dependentenzyme/Pyridoxal phosphate homeostasis protein	5.28619	1.63139e-07
SAUSA300_RS05875	SAUSA300_1084	YggT family protein/Uncharacterized protein	3.06797	0.000303873
SAUSA300_RS05880	SAUSA300_1085	S4 RNA-binding protein/Uncharacterized protein	3.25791	1.77823e-05
SAUSA300_RS05885	SAUSA300_1086	DivIVA domain-containing protein/Putative cell-division initiation protein	5.02154	1.07754e-06
SAUSA300_RS05910	SAUSA300_1090	RluA family pseudouridine synthase/Pseudouridine synthase	9.064	9.41908e-10
SAUSA300_RS05965	SAUSA300_1101	DUF814 domain-containing protein/Putative fibronectin/fibrinogen binding protein	8.02238	1.18907e-09
SAUSA300_RS05990	SAUSA300_1106	hypothetical protein/Putative lipoprotein	3.34522	0.000176024
SAUSA300_RS06020	SAUSA300_1112	serine/Protein phosphatase 2C domain protein	2.69996	0.000865484
SAUSA300_RS06040	SAUSA300_1116	thiamine diphosphokinase/Thiamine pyrophosphokinase	5.62939	1.73455e-07
SAUSA300_RS06050	SAUSA300_1118	Asp23/Uncharacterized protein	3.27173	1.79579e-05
SAUSA300_RS06055	SAUSA300_1119	DAK2 domain-containing protein/Uncharacterized protein SAUSA300_1119	4.00987	2.03414e-06
SAUSA300_RS06150	SAUSA300_1136	ribosome biogenesis GTPase YlqF/Ribosome biogenesis GTPase A	8.22695	1.44524e-08
SAUSA300_RS06255	SAUSA300_1155	RIP metalloprotease RseP/Zinc metalloprotease	2.71254	0.000594158
SAUSA300_RS06280	SAUSA300_1160	DUF448 domain-containing protein/Uncharacterized protein	5.5659	3.45241e-05
SAUSA300_RS06285	SAUSA300_1161	hypothetical protein/Ribosomal protein L7Ae	4.07866	2.88598e-06
SAUSA300_RS06335	SAUSA300_1171	insulinase family protein/Uncharacterized protein	4.11607	8.3832e-06
SAUSA300_RS06355	SAUSA300_1175	helix-turn-helix domain-containing protein/Uncharacterized protein	2.83328	6.00873e-05
SAUSA300_RS06380	SAUSA300_1180	hypothetical protein/Uncharacterized protein	3.40802	3.31129e-05
SAUSA300_RS06390	SAUSA300_1182	2-oxoacid:acceptor oxidoreductase subunit alpha/Pyruvate ferredoxin oxidoreductase, alpha subunit	4.41588	9.77628e-06
SAUSA300_RS06395	SAUSA300_1183	2-oxoacid ferredoxin oxidoreductase subunitbeta/Pyruvate ferredoxin oxidoreductase, beta subunit	2.86524	0.000483539
SAUSA300_RS06465	SAUSA300_1197	glutathione peroxidase	4.28851	1.68892e-06
SAUSA300_RS06475	SAUSA300_1199	hypothetical protein/Putative aluminium resistance protein	4.06758	2.77954e-05
SAUSA300_RS06585	SAUSA300_1214	low specificity L-threonine aldolase/Uncharacterized protein	3.10942	0.000985795
SAUSA300_RS06590	SAUSA300_1215	hypothetical protein/Uncharacterized protein	3.25023	0.000412236
SAUSA300_RS06595	SAUSA300_1216	cardiolipin synthase	3.61163	3.75038e-05
SAUSA300_RS06630	SAUSA300_1223	hypothetical protein/Uncharacterized protein	3.80406	2.69242e-06
SAUSA300_RS06645	SAUSA300_1226	homoserine dehydrogenase	2.99706	0.000115688
SAUSA300_RS06660	SAUSA300_1229	Cof-type HAD-IIB family hydrolase/Hydrolase, haloacid dehalogenase-like family	2.26908	0.000656777
SAUSA300_RS06665	SAUSA300_1230	hypothetical protein/Uncharacterized protein	2.56086	0.00114175
SAUSA300_RS06675	SAUSA300_1231	amino acid permease/Gamma-aminobutyrate permease	3.5262	3.89054e-05
SAUSA300_RS06730	SAUSA300_1240	hypothetical protein/UPF0154 protein SAUSA300_1240	3.09898	0.00033882
SAUSA300_RS06770	SAUSA300_1247	acyl-CoA thioesterase/Uncharacterized protein	3.75242	6.8029e-06
SAUSA300_RS06775	SAUSA300_1248	hypothetical protein/Uncharacterized protein SAUSA300_1248	3.00669	3.89054e-05
SAUSA300_RS06800	SAUSA300_1252	alanine:cation symporter family protein/Amino acid carrier protein	4.28895	5.63573e-07
SAUSA300_RS06815	SAUSA300_1254	AI-2E family transporter/Putative membrane protein	4.9453	1.94619e-07
SAUSA300_RS06850	SAUSA300_1261	aminopeptidase/Putative glutamyl aminopeptidase	3.64446	1.54697e-05
SAUSA300_RS06985	SAUSA300_1285	ABC transporter ATP-binding protein/ABC transporter, ATP-binding protein	3.37094	1.90337e-05
SAUSA300_RS07015	SAUSA300_1291	hydrolase/Uncharacterized hydrolase SAUSA300_1291	2.49558	0.000919623
SAUSA300_RS07060	SAUSA300_1299	tellurite resistance protein TelA/TelA-like protein SAUSA300_1299	2.29397	0.00149301
SAUSA300_RS07085	SAUSA300_1302	MoxR family ATPase/Uncharacterized protein SAUSA300_1302	6.41205	9.86483e-08
SAUSA300_RS07090	SAUSA300_1303	hypothetical protein/Uncharacterized protein	4.01686	2.17849e-05
SAUSA300_RS07145	SAUSA300_1312	N-acetyltransferase/Acetyltransferase, GNAT family	4.71078	8.5072e-07
SAUSA300_RS07180	SAUSA300_1318	hypothetical protein/DegV family protein	3.46289	6.78523e-06
SAUSA300_RS07215	SAUSA300_1324	membrane protein/Probable queuosine precursor transporter	3.53034	1.16578e-05
SAUSA300_RS07230	SAUSA300_1326	ribonuclease H/Putative cell wall enzyme EbsB	3.24412	0.000233785
SAUSA300_RS07260	SAUSA300_1332	5'-3' exonuclease/Putative 5'-3' exonuclease	2.44954	0.00287897
SAUSA300_RS07265	SAUSA300_1333	hypothetical protein/Uncharacterized protein	5.4502	1.63001e-07
SAUSA300_RS07285	SAUSA300_1336	class I SAM-dependent RNA methyltransferase/Uncharacterized protein	4.75203	4.98699e-07
SAUSA300_RS07295	SAUSA300_1338	DUF1273 domain-containing protein/UPF0398 protein SAUSA300_1338	2.2013	0.00166369
SAUSA300_RS07355	SAUSA300_1349	N-acetyl-alpha-D-glucosaminyl L-malate synthaseBshA/Glycosyl transferase, group 1 family protein	4.07206	6.78968e-06
SAUSA300_RS07365	SAUSA300_1351	zinc metallopeptidase/Uncharacterized protein	4.63722	2.14602e-07
SAUSA300_RS07380	SAUSA300_1354	tetratricopeptide repeat protein/Uncharacterized protein	5.95878	9.86483e-08
SAUSA300_RS07410	SAUSA300_1359	heptaprenyl diphosphate synthase subunit II/Polyprenyl synthetase	4.25312	6.35994e-07
SAUSA300_RS07475	SAUSA300_1369	FAD-binding protein/Pyridine nucleotide-disulfide oxidoreductase	4.22983	2.39668e-06
SAUSA300_RS07530	SAUSA300_1379	DUF1672 domain-containing protein/Putative lipoprotein	3.88666	3.1462e-05
SAUSA300_RS07855	SAUSA300_1438	site-specific integrase/PhiSLT ORF401-like protein, integrase	2.15049	0.00601611
SAUSA300_RS07865	SAUSA300_1440	DUF1672 domain-containing protein/Uncharacterized protein	3.67508	1.06205e-05
SAUSA300_RS07905	SAUSA300_1448	transcriptional repressor/Transcriptional regulator, Fur family	4.35896	9.40515e-06
SAUSA300_RS07910	SAUSA300_1449	NUDIX hydrolase/MutT/nudix family protein	2.71881	0.000110075
SAUSA300_RS07915	SAUSA300_1450	aldo/Oxidoreductase, aldo/keto reductase family	7.45152	1.48397e-08
SAUSA300_RS07950	SAUSA300_1456	alpha-glucosidase/Alpha-amylase	2.16168	0.0122338
SAUSA300_RS08000	SAUSA300_1465	alpha-ketoacid dehydrogenase subunit beta/2-oxoisovalerate dehydrogenase, E1 component, beta subunit	3.26354	0.000225858
SAUSA300_RS08025	SAUSA300_1470	polyprenyl synthetase family protein/Geranyltranstransferase	2.47146	0.000735076
SAUSA300_RS08070	SAUSA300_1478	hypothetical protein/Putative lipoprotein	2.53067	0.000962949
SAUSA300_RS08140	SAUSA300_1491	aminopeptidase P family protein/Proline dipeptidase	5.13792	1.06784e-07
SAUSA300_RS08220	SAUSA300_1505	MBL fold metallo-hydrolase/Uncharacterized protein	3.75636	0.00226378
SAUSA300_RS08225	SAUSA300_1506	hypothetical protein/Uncharacterized protein	3.52329	4.53233e-05
SAUSA300_RS08240	SAUSA300_1509	rhomboid family intramembrane serine protease/Peptidase, rhomboid family	5.14308	2.69376e-07
SAUSA300_RS08285	SAUSA300_1518	DEAD	9.56565	3.21601e-10
SAUSA300_RS08290	SAUSA300_1519	Nif3-like dinuclear metal center hexamericprotein/GTP cyclohydrolase 1 type 2 homolog	2.53282	0.0131187
SAUSA300_RS08295	SAUSA300_1520	tRNA (adenine-N(1))-methyltransferase/Uncharacterized protein	4.87324	3.7127e-07
SAUSA300_RS08310	SAUSA300_1523	phosphoenolpyruvate synthetase regulatoryprotein/Putative pyruvate, phosphate dikinase regulatory protein	4.98128	1.03293e-06
SAUSA300_RS08360	SAUSA300_1533	UPF0365 family protein/UPF0365 protein SAUSA300_1533	2.4792	0.000641288
SAUSA300_RS08365	SAUSA300_1534	hypothetical protein/Uncharacterized protein	2.42352	0.0012986
SAUSA300_RS08375	SAUSA300_1536	tRNA(N(6)-L-threonylcarbamoyladenosine(37)-C(2))-methylthiotransferase MtaB/Uncharacterized protein	4.92825	2.9942e-07
SAUSA300_RS08380	SAUSA300_1537	16S rRNA (uracil(1498)-N(3))-methyltransferase/Ribosomal RNA small subunit methyltransferase E	3.93306	2.12903e-06
SAUSA300_RS08440	SAUSA300_1548	ComE operon protein 2	3.32485	4.95354e-05
SAUSA300_RS08450	SAUSA300_1550	class I SAM-dependent methyltransferase/Uncharacterized protein	2.6285	0.00926781
SAUSA300_RS08460	SAUSA300_1552	HD domain-containing protein/Uncharacterized protein	4.64335	1.76681e-05
SAUSA300_RS08480	SAUSA300_1556	ribosome biogenesis GTPase YqeH/Putative GTP-binding protein	8.30019	5.02593e-10
SAUSA300_RS08485	SAUSA300_1557	YqeG family HAD IIIA-type phosphatase/Hydrolase, HAD-superfamily, subfamily IIIA	3.58017	6.06519e-05
SAUSA300_RS08515	SAUSA300_1561	divalent metal cation transporter/Putative membrane protein	4.53873	1.09255e-05
SAUSA300_RS08535	SAUSA300_1565	allophanate hydrolase/Putative urea amidolyase	4.15063	0.000225858
SAUSA300_RS08540	SAUSA300_1566	allophanate hydrolase/Uncharacterized protein	6.31992	2.73721e-08
SAUSA300_RS08555	SAUSA300_1569	collagenase-like protease/Peptidase, U32 family	3.9504	8.15562e-06
SAUSA300_RS08565	SAUSA300_1571	O-methyltransferase/O-methyltransferase family protein	6.38014	8.98784e-08
SAUSA300_RS08570	SAUSA300_1572	DUF1292 domain-containing protein/UPF0473 protein SAUSA300_1572	3.209	7.53035e-05
SAUSA300_RS08575	SAUSA300_1573	Holliday junction resolvase RuvX/Putative pre-16S rRNA nuclease	2.78988	0.0025233
SAUSA300_RS08580	SAUSA300_1574	IreB family regulatory phosphoprotein/UPF0297 protein SAUSA300_1574	2.36911	0.0014606
SAUSA300_RS08595	SAUSA300_1577	tetratricopeptide repeat protein/TPR domain protein	3.7039	7.87861e-05
SAUSA300_RS08605	SAUSA300_1579	cysteine desulfurase/Aminotransferase, class V	4.73589	2.18139e-07
SAUSA300_RS08625	SAUSA300_1583	Rrf2 family transcriptional regulator/Uncharacterized protein	2.87795	0.000195416
SAUSA300_RS08635	SAUSA300_1585	tRNA threonylcarbamoyladenosine dehydratase/Uncharacterized protein	8.56426	4.92394e-09
SAUSA300_RS08665	SAUSA300_1590	bifunctional (p)ppGppsynthetase/GTP pyrophosphokinase	7.44532	3.84866e-09
SAUSA300_RS08900	SAUSA300_1631	helicase DnaB/Replication initiation and membrane attachment protein	3.64695	0.000122057
SAUSA300_RS08960	SAUSA300_1642	amino acid permease/D-serine/D-alanine/glycine transporter	3.58083	8.36162e-06
SAUSA300_RS08995	SAUSA300_1648	NAD-dependent malic enzyme 4/Putative NADP-dependent malic enzyme	2.63759	0.000289288
SAUSA300_RS09005	SAUSA300_1650	bifunctional oligoribonuclease/Uncharacterized protein	3.83778	0.00106758
SAUSA300_RS09010	SAUSA300_1651	CBS domain-containing protein/CBS domain protein	9.25605	3.6399e-09
SAUSA300_RS09015	SAUSA300_1652	universal stress protein/Uncharacterized protein	3.83855	1.45759e-05
SAUSA300_RS09020	SAUSA300_1653	metal-dependent hydrolase/UPF0173 metal-dependent hydrolase SAUSA300_1653	5.0306	4.00035e-07
SAUSA300_RS09025	SAUSA300_1654	dipeptidase/Uncharacterized peptidase SAUSA300_1654	5.11939	4.127e-07
SAUSA300_RS09040	SAUSA300_1656	universal stress protein UspA/Putative universal stress protein SAUSA300_1656	3.67784	7.47724e-06
SAUSA300_RS09050	SAUSA300_1658	class I SAM-dependent methyltransferase/Uncharacterized protein	4.17068	2.18396e-06
SAUSA300_RS09085	SAUSA300_1665	GAF domain-containing protein/Uncharacterized protein	3.21412	8.06217e-05
SAUSA300_RS09110	SAUSA300_1669	alanine--glyoxylate aminotransferase familyprotein/Aminotransferase, class V	5.2483	1.06784e-07
SAUSA300_RS09135	SAUSA300_1673	1-acyl-sn-glycerol-3-phosphate acyltransferase/1-acyl-sn-glycerol-3-phosphate acyltransferases	2.65782	0.00164707
SAUSA300_RS09140	SAUSA300_1674	PDZ domain-containing protein/Putative serine protease HtrA	5.22038	1.25555e-07
SAUSA300_RS09195	SAUSA300_1683	3-deoxy-7-phosphoheptulonate synthase/Chorismate mutase/phospho-2-dehydro-3-deoxyheptonate aldolase	2.76894	8.32478e-05
SAUSA300_RS09205	SAUSA300_1684	membrane protein/Uncharacterized protein	2.96837	0.000323689
SAUSA300_RS09210	SAUSA300_1685	DUF948 domain-containing protein/UPF0478 protein SAUSA300_1685	3.22977	0.000397513
SAUSA300_RS09220	SAUSA300_1687	DNA translocase FtsK/FtsK/SpoIIIE family protein	4.10608	9.06384e-06
SAUSA300_RS09225	SAUSA300_1688	DUF4479 domain-containing protein/Phenylalanine--tRNA ligase beta subunit	2.59144	0.000692751
SAUSA300_RS09230	SAUSA300_1689	DUF1444 domain-containing protein/UPF0354 protein SAUSA300_1689	2.96608	0.000701564
SAUSA300_RS09235	SAUSA300_1690	thioredoxin/Putative thioredoxin	2.17011	0.000732959
SAUSA300_RS09240	SAUSA300_1691	M42 family peptidase/Glutamyl-aminopeptidase	2.65517	0.000701161
SAUSA300_RS09270	SAUSA300_1697	dipeptidase PepV/Putative dipeptidase SAUSA300_1697	2.27864	0.000790192
SAUSA300_RS09275	SAUSA300_1698	YtxH domain-containing protein/Uncharacterized protein	2.05148	0.0404155
SAUSA300_RS09280	SAUSA300_1699	rRNA pseudouridine synthase/Pseudouridine synthase	5.0499	1.25555e-07
SAUSA300_RS09290	SAUSA300_1701	NAD(P)/Uncharacterized protein	4.32722	0.000868813
SAUSA300_RS09315	SAUSA300_1706	TIGR01212 family radical SAM protein/Uncharacterized protein	7.49152	5.93318e-08
SAUSA300_RS09320	SAUSA300_1707	methyltransferase domain-containing protein/Uncharacterized protein	5.02582	0.000336885
SAUSA300_RS09340	SAUSA300_1710	alpha/Putative lysophospholipase	6.092	7.30495e-08
SAUSA300_RS09395	SAUSA300_1720	autolysin/Uncharacterized protein	4.90307	1.3821e-06
SAUSA300_RS09425	SAUSA300_1725	transaldolase	2.37283	0.00266036
SAUSA300_RS09455	SAUSA300_1728	aldo/Oxidoreductase, aldo/keto reductase family	5.62503	1.00718e-07
SAUSA300_RS09460	SAUSA300_1729	NERD domain-containing protein/Uncharacterized protein	2.67067	0.000359097
SAUSA300_RS09810	SAUSA300_1792	DNA double-strand break repair Rad50 ATPase/Uncharacterized protein	2.1904	0.00440847
SAUSA300_RS09815	SAUSA300_1793	exonuclease SbcCD subunit D/Uncharacterized protein	3.40952	1.91844e-05
SAUSA300_RS09825	SAUSA300_1795	YlbF/UPF0342 protein SAUSA300_1795	4.11614	9.40515e-06
SAUSA300_RS09835	SAUSA300_1797	transcriptional regulator/Uncharacterized protein	2.33635	0.000772943
SAUSA300_RS09850	SAUSA300_1800	RluA family pseudouridine synthase/Ribosomal large subunit pseudouridine synthase, RluD subfamily	5.6306	6.80485e-08
SAUSA300_RS09875	SAUSA300_1804	glucosamine-6-phosphate isomerase/Uncharacterized protein	2.93515	0.000498849
SAUSA300_RS09880	SAUSA300_1805	tRNA(uridine(34)/Putative tRNA (cytidine(34)-2'-O)-methyltransferase	4.11768	9.66019e-06
SAUSA300_RS09895	SAUSA300_1808	ABC transporter permease/Amino acid ABC transporter, permease/substrate-binding protein	2.94597	8.98038e-05
SAUSA300_RS09900	SAUSA300_1809	PTS transporter subunit IIC/Putative membrane protein	3.36323	0.000328775
SAUSA300_RS10065	SAUSA300_1843	2-hydroxyacid dehydrogenase/D-isomer specific 2-hydroxyacid dehydrogenase family protein	3.4701	5.56971e-05
SAUSA300_RS10070	SAUSA300_1844	thioredoxin-dependent thiol peroxidase/Bacterioferritin comigratory protein	3.35399	6.17655e-05
SAUSA300_RS10095	SAUSA300_1848	DUF402 domain-containing protein/UPF0374 protein SAUSA300_1848	7.29926	2.27995e-08
SAUSA300_RS10140	SAUSA300_1856	type 1 glutamine amidotransferase/Uncharacterized protein	2.6254	0.000835733
SAUSA300_RS10145	SAUSA300_1857	hypothetical protein/Uncharacterized protein	4.9654	0.00130555
SAUSA300_RS10155	SAUSA300_1859	acyl-CoA thioesterase/Uncharacterized protein	2.51852	0.0141137
SAUSA300_RS10175	SAUSA300_1863	hypothetical protein/Uncharacterized protein	2.50226	0.00245208
SAUSA300_RS10195	SAUSA300_1867	transporter/Uncharacterized protein	3.95419	1.11576e-05
SAUSA300_RS10230	SAUSA300_1871	hypothetical protein/Uncharacterized protein	3.59852	7.92234e-05
SAUSA300_RS10240	SAUSA300_1872	glutamine amidotransferase/Uncharacterized protein	2.25931	0.02662
SAUSA300_RS10245	SAUSA300_1873	DUF1727 domain-containing protein/Mur ligase family protein	4.57497	4.69449e-06
SAUSA300_RS10310	SAUSA300_1884	CamS family sex pheromone protein/CamS sex pheromone cAM373	3.94481	9.76085e-06
SAUSA300_RS10330	SAUSA300_1888	hypothetical protein/Uncharacterized protein	4.09548	0.00115278
SAUSA300_RS10355	SAUSA300_1892	DUF2179 domain-containing protein/UPF0316 protein SAUSA300_1892	2.46838	0.00337014
SAUSA300_RS10365	SAUSA300_1894	nicotinate phosphoribosyltransferase	4.13021	1.04036e-06
SAUSA300_RS10390	SAUSA300_1898	pectate lyase/Uncharacterized protein	5.73113	1.0172e-06
SAUSA300_RS10395	SAUSA300_1899	cysteine hydrolase/Uncharacterized protein	2.76534	0.00714549
SAUSA300_RS10415	SAUSA300_1902	hypothetical protein/Uncharacterized protein SAUSA300_1902	3.18956	3.45042e-05
SAUSA300_RS10425	SAUSA300_1904	hypothetical protein/Uncharacterized protein	2.91368	0.000655762
SAUSA300_RS10455	SAUSA300_1910	phenol-soluble modulin export ABC transporterpermease subunit PmtD/Putative membrane protein	5.31913	1.79502e-07
SAUSA300_RS10460	SAUSA300_1911	phenol-soluble modulin export ABC transporterATP-binding protein PmtC/ABC transporter, ATP-binding protein	4.79124	1.09473e-06
SAUSA300_RS10470	SAUSA300_1913	phenol-soluble modulin export ABC transporterATP-binding protein PmtA/ABC transporter, ATP-binding protein	3.17147	0.00714549
SAUSA300_RS10490	SAUSA300_1916	hypothetical protein/Aminotransferase	4.33172	8.17733e-06
SAUSA300_RS10740	SAUSA300_1958	single-stranded DNA-binding protein	2.91672	0.00240759
SAUSA300_RS10845	SAUSA300_1974	bi-component leukocidin LukGH subunit G/Uncharacterized leukocidin-like protein 1	4.57628	0.000185285
SAUSA300_RS10850	SAUSA300_1975	bi-component leukocidin LukGH subunit H/Uncharacterized leukocidin-like protein 2	6.65663	1.05836e-08
SAUSA300_RS10910	SAUSA300_1984	CPBP family intramembrane metalloprotease/Putative membrane protein	4.70338	2.35709e-06
SAUSA300_RS10920	SAUSA300_1986	nitroreductase/Nitroreductase family protein	3.12718	4.07034e-05
SAUSA300_RS10960	SAUSA300_1993	carbohydrate kinase/Kinase, pfkB family	3.60825	0.000132855
SAUSA300_RS10985	SAUSA300_1998	YeeE/Putative membrane protein	4.30571	2.69242e-06
SAUSA300_RS11020	SAUSA300_2004	tRNA(adenosine(37)-N6)-threonylcarbamoyltransferase complexdimerization subunit type 1 TsaB/Uncharacterized protein	6.55703	6.46742e-09
SAUSA300_RS11115	SAUSA300_2021	RNA-binding transcriptional accessory protein, S1 RNA binding domain protein/S1 RNA binding domain protein	4.73039	3.03943e-07
SAUSA300_RS11170	SAUSA300_2030	hypothetical protein/Putative membrane protein	2.84451	0.000125371
SAUSA300_RS11210	SAUSA300_2037	DEAD	8.69026	1.54938e-09
SAUSA300_RS11225	SAUSA300_2040	rod shape-determining protein RodA/Putative membrane protein	3.83774	4.13135e-05
SAUSA300_RS11305	SAUSA300_2053	hypothetical protein/Uncharacterized protein	7.50655	4.47331e-09
SAUSA300_RS11375	SAUSA300_2065	UDP-N-acetylglucosamine 2-epimerase(non-hydrolyzing)/UDP-N-acetylglucosamine 2-epimerase	4.6865	7.21929e-07
SAUSA300_RS11390	SAUSA300_2068	TIGR01440 family protein/UPF0340 protein SAUSA300_2068	9.32542	1.34029e-09
SAUSA300_RS11430	SAUSA300_2076	aldehyde dehydrogenase family protein/Putative aldehyde dehydrogenase	3.78775	1.62261e-06
SAUSA300_RS11465	SAUSA300_2083	N-acetyltransferase/Acetyltransferase, GNAT family	2.50854	0.000747351
SAUSA300_RS11485	SAUSA300_2086	ATP-grasp domain-containing protein/Uncharacterized protein	2.17399	0.00190216
SAUSA300_RS11490	SAUSA300_2087	amidohydrolase/Peptidase M20 domain-containing protein 2	4.88984	7.84593e-07
SAUSA300_RS11535	SAUSA300_2094	EVE domain-containing protein/Uncharacterized protein	8.27224	6.02728e-09
SAUSA300_RS11550	SAUSA300_2097	NAD(P)-dependent oxidoreductase/Uncharacterized protein	4.19795	3.37233e-06
SAUSA300_RS11560	SAUSA300_2099	cation transporter/Cation efflux family protein	6.23905	6.14633e-09
SAUSA300_RS11565	SAUSA300_2100	lytic regulatory protein	5.19373	4.24049e-07
SAUSA300_RS11580	SAUSA300_2101	hypothetical protein/SAP domain protein	4.12584	5.69863e-06
SAUSA300_RS11590	SAUSA300_2102	Cof-type HAD-IIB family hydrolase/Haloacid dehalogenase-like hydrolase	2.79861	0.000121221
SAUSA300_RS11635	SAUSA300_2112	YbbR-like domain-containing protein/Uncharacterized protein	3.34044	0.00196986
SAUSA300_RS11705	SAUSA300_2125	chromosome partitioning protein ParA/Iron-sulfur cluster carrier protein	6.8131	7.48449e-08
SAUSA300_RS11720	SAUSA300_2128	MFS transporter/Putative drug transporter	2.91247	0.00133659
SAUSA300_RS11730	SAUSA300_2130	uridylyltransferase/Probable uridylyltransferase SAUSA300_2130	4.23442	1.72802e-06
SAUSA300_RS11745	SAUSA300_2133	membrane protein/Transporter gate domain protein	2.08937	0.0228198
SAUSA300_RS11760	SAUSA300_2136	ABC transporter substrate-binding protein/Iron compound ABC transporter, iron compound-binding protein	3.14988	0.000200235
SAUSA300_RS11770	SAUSA300_2137	alanine racemase/Uncharacterized protein	3.79506	0.000251607
SAUSA300_RS11775	SAUSA300_2138	IucA/Uncharacterized protein	2.66717	0.0302117
SAUSA300_RS11785	SAUSA300_2140	IucA/Uncharacterized protein	6.74662	1.63139e-07
SAUSA300_RS11810	SAUSA300_2143	DUF2273 domain-containing protein/Uncharacterized protein	3.73737	4.2333e-05
SAUSA300_RS11815	SAUSA300_2144	alkaline shock response membrane anchor proteinAmaP/Uncharacterized protein	2.7789	0.000341173
SAUSA300_RS11825	SAUSA300_2146	zinc-binding alcohol dehydrogenase/Zinc-type alcohol dehydrogenase-like protein	5.19032	3.42053e-06
SAUSA300_RS11830	SAUSA300_2147	NADP-dependent oxidoreductase/Alcohol dehydrogenase, zinc-containing	4.41563	0.000139155
SAUSA300_RS11875	SAUSA300_2156	DeoR/Lactose phosphotransferase system repressor	3.45617	0.000102122
SAUSA300_RS11925	SAUSA300_2163	hydrolase/Uncharacterized hydrolase SAUSA300_2163	8.52124	3.26109e-09
SAUSA300_RS11965	SAUSA300_2169	hypothetical protein/Uncharacterized protein	3.69991	2.77954e-05
SAUSA300_RS12165	SAUSA300_2207	NCS2 family permease/Xanthine/uracil permease family protein	5.0658	9.10963e-08
SAUSA300_RS12180	SAUSA300_2209	N-acetyltransferase/Uncharacterized protein	9.97134	1.01905e-09
SAUSA300_RS12210	SAUSA300_2213	AcrB/AcrB/AcrD/AcrF family protein	2.44642	0.000415388
SAUSA300_RS12225	SAUSA300_2215	VOC family protein/Uncharacterized protein	4.15805	2.8127e-06
SAUSA300_RS12340	SAUSA300_2235	ferrichrome ABC transporter substrate-bindingprotein/Iron compound ABC transporter, iron compound-binding protein	3.09344	9.00359e-05
SAUSA300_RS12345	SAUSA300_2236	acyl-CoA dehydrogenase/Uncharacterized protein	3.59248	4.08305e-06
SAUSA300_RS12430	SAUSA300_2251	octopine dehydrogenase/Dehydrogenase family protein	4.36919	5.18384e-07
SAUSA300_RS12450	SAUSA300_2254	2-hydroxyacid dehydrogenase/Putative 2-hydroxyacid dehydrogenase SAUSA300_2254	2.65788	0.000326764
SAUSA300_RS12455	SAUSA300_2255	hypothetical protein/Monooxygenase family protein	3.71548	2.35196e-05
SAUSA300_RS12470	SAUSA300_2257	DUF1641 domain-containing protein/Uncharacterized protein	2.37584	0.00587355
SAUSA300_RS12475	SAUSA300_2258	formate dehydrogenase subunit alpha/Putative formate dehydrogenase SAUSA300_2258	4.1513	5.47175e-07
SAUSA300_RS12480	SAUSA300_2259	transcriptional regulator/Putative transcriptional regulator	4.43799	6.86013e-06
SAUSA300_RS12490	SAUSA300_2261	YafY family transcriptional regulator/Uncharacterized protein	4.05922	5.3919e-06
SAUSA300_RS12500	SAUSA300_2262	CPBP family intramembrane metalloprotease/Putative membrane protein	3.74247	9.56729e-06
SAUSA300_RS12510	SAUSA300_2264	MurR/Phosphosugar-binding transcriptional regulator, RpiR family	4.52834	1.83096e-05
SAUSA300_RS12535	SAUSA300_2267	haloacid dehalogenase/Hydrolase, haloacid dehalogenase-like family	6.03915	5.66766e-07
SAUSA300_RS12545	SAUSA300_2269	hypothetical protein/Uncharacterized protein	3.1723	0.000161149
SAUSA300_RS12555	SAUSA300_2271	MurR/Phosphosugar-binding transcriptional regulator	4.753	1.55785e-06
SAUSA300_RS12560	SAUSA300_2272	hypothetical protein/Uncharacterized protein	4.40198	2.87578e-05
SAUSA300_RS12565	SAUSA300_2273	sodium:proton antiporter/Na+/H+ antiporter family protein	2.95452	0.000495577
SAUSA300_RS12575	SAUSA300_2275	KR domain-containing protein/Oxidoreductase, short chain dehydrogenase/reductase family	2.08539	0.000876315
SAUSA300_RS12640	SAUSA300_2287	ABC transporter permease/Putative membrane protein	3.09645	0.000107429
SAUSA300_RS12645	SAUSA300_2288	DUF4162 domain-containing protein/ABC transporter, ATP-binding protein	3.13391	6.63228e-05
SAUSA300_RS12650	SAUSA300_2289	DUF805 domain-containing protein/Uncharacterized protein	3.29726	0.000263942
SAUSA300_RS12680	SAUSA300_2295	hypothetical protein/Uncharacterized protein	4.5715	0.000357847
SAUSA300_RS12685	SAUSA300_2296	alpha/Esterase-like protein	6.15323	4.97276e-09
SAUSA300_RS12690	SAUSA300_2297	hypothetical protein/Uncharacterized protein	3.35819	8.05798e-06
SAUSA300_RS12700	SAUSA300_2299	HlyD family secretion protein/Multidrug resistance protein A, drug resistance transporter	2.18935	0.0122789
SAUSA300_RS12705	SAUSA300_2300	TetR/Transcriptional regulator, TetR family	7.56095	3.84866e-09
SAUSA300_RS12780	SAUSA300_2313	L-lactate permease	5.50464	2.18094e-07
SAUSA300_RS12795	SAUSA300_2316	N-acetyltransferase/Acetyltransferase, GNAT family	2.61239	0.00120441
SAUSA300_RS12800	SAUSA300_2317	quinone oxidoreductase/Putative zinc-binding dehydrogenase	3.34719	0.000216898
SAUSA300_RS12810	SAUSA300_2319	ferredoxin--NADP(+) reductase/Ferredoxin--NADP reductase	3.0021	0.00662418
SAUSA300_RS12830	SAUSA300_2321	YhgE/Putative membrane protein	2.05088	0.00417537
SAUSA300_RS12865	SAUSA300_2328	DUF4889 domain-containing protein/Uncharacterized protein	5.74827	1.42106e-07
SAUSA300_RS12885	SAUSA300_2332	Hsp20/Heat shock protein	4.98097	4.39358e-07
SAUSA300_RS12935	SAUSA300_2343	nitrate reductase subunit alpha/Respiratory nitrate reductase, alpha subunit	4.41869	8.81474e-05
SAUSA300_RS12965	SAUSA300_2349	formate/Formate/nitrite transporter family protein	3.26653	0.000164309
SAUSA300_RS12975	SAUSA300_2350	glutathione S-transferase/Uncharacterized protein	7.60351	4.28175e-09
SAUSA300_RS12980	SAUSA300_2351	zinc ABC transporter substrate-binding protein/Zn-binding lipoprotein adcA-like protein	3.51806	1.98973e-05
SAUSA300_RS13000	SAUSA300_2354	protein disulfide-isomerase/Putative lipoprotein	3.95532	4.51824e-06
SAUSA300_RS13005	SAUSA300_2355	cystatin-like fold lipoprotein/Putative lipoprotein	3.34999	4.83812e-05
SAUSA300_RS13015	SAUSA300_2357	amino acid ABC transporter ATP-binding protein/ABC transporter, ATP-binding protein	3.63972	1.35172e-05
SAUSA300_RS13020	SAUSA300_2358	amino acid ABC transporter permease/ABC transporter, permease protein	3.67146	7.11618e-06
SAUSA300_RS13025	SAUSA300_2359	amino acid ABC transporter substrate-bindingprotein/Amino acid ABC transporter, amino acid-binding protein	2.46627	0.000928973
SAUSA300_RS13030	SAUSA300_2360	MFS transporter/Multidrug resistance protein	2.04647	0.0143177
SAUSA300_RS13155	SAUSA300_2378	membrane protein/Uncharacterized protein	2.73207	0.00215151
SAUSA300_RS13185	SAUSA300_2384	sodium:proton antiporter/Putative Na+/H+ antiporter	4.08602	9.79452e-05
SAUSA300_RS13195	SAUSA300_2385	APC family permease/Putative membrane protein	3.83269	3.14191e-05
SAUSA300_RS13210	SAUSA300_2387	NAD(P)-dependent oxidoreductase/NAD dependent epimerase/dehydratase family protein	4.53498	3.27545e-07
SAUSA300_RS13225	SAUSA300_2389	MFS transporter/Putative drug transporter	5.02346	2.27677e-07
SAUSA300_RS13260	SAUSA300_2394	hypothetical protein/Uncharacterized protein	4.19771	1.44492e-06
SAUSA300_RS13290	SAUSA300_2400	M42 family peptidase/Glutamyl-aminopeptidase	3.78387	7.96113e-06
SAUSA300_RS13310	SAUSA300_2403	DUF1307 domain-containing protein/Putative lipoprotein	2.84066	0.000130868
SAUSA300_RS13385	SAUSA300_2418	carboxymuconolactone decarboxylase familyprotein/Alkyl hydroperoxide reductase AhpD	4.89697	3.0357e-07
SAUSA300_RS13410	SAUSA300_2422	oxidoreductase/Uncharacterized oxidoreductase SAUSA300_2422	5.16196	4.03728e-07
SAUSA300_RS13460	SAUSA300_2430	tandem-type lipoprotein/Uncharacterized lipoprotein SAUSA300_2430	4.45804	1.81219e-05
SAUSA300_RS13465	SAUSA300_2431	DUF3427 domain-containing protein/Putative helicase	4.91559	1.35219e-06
SAUSA300_RS13470	SAUSA300_2432	(deoxy)nucleoside triphosphatepyrophosphohydrolase/Hydrolase, MutT/nudix family	4.19853	7.07462e-06
SAUSA300_RS13565	SAUSA300_2446	GTP pyrophosphokinase/Uncharacterized protein	5.32931	6.29694e-07
SAUSA300_RS13575	SAUSA300_2448	FUSC family protein/Putative membrane protein	3.34653	3.28886e-05
SAUSA300_RS13585	SAUSA300_2450	DedA family protein	3.5181	5.50364e-05
SAUSA300_RS13595	SAUSA300_2451	MFS transporter/Drug transporter	2.52114	0.00226981
SAUSA300_RS13600	SAUSA300_2452	MarR family transcriptional regulator/Transcriptional regulator, MarR family	6.60323	7.22255e-08
SAUSA300_RS13650	SAUSA300_2461	glyoxalase/Glyoxalase family protein	2.94699	0.000249388
SAUSA300_RS13655	SAUSA300_2462	NAD(P)H-dependent oxidoreductase/Putative NAD(P)H nitroreductase SAUSA300_2462	2.29463	0.00197647
SAUSA300_RS13720	SAUSA300_2472	EamA family transporter/Putative membrane protein	2.94392	0.000292566
SAUSA300_RS13735	SAUSA300_2475	acyl-CoA thioesterase/Uncharacterized protein	2.25054	0.0482844
SAUSA300_RS13760	SAUSA300_2480	LysR family transcriptional regulator/Transcriptional regulator, LysR family	2.17616	0.00704789
SAUSA300_RS13770	SAUSA300_2482	CHAP domain-containing protein/Uncharacterized protein	4.50637	0.000158541
SAUSA300_RS13790	SAUSA300_2483	hydroxymethylglutaryl-CoA reductase,degradative/3-hydroxy-3-methylglutaryl coenzyme A reductase	3.88783	6.8589e-06
SAUSA300_RS13795	SAUSA300_2484	hydroxymethylglutaryl-CoA synthase	2.65007	0.000137232
SAUSA300_RS13905	SAUSA300_2504	O-acetyltransferase OatA/Acyltransferase	5.34676	2.31472e-06
SAUSA300_RS13995	SAUSA300_2522	DUF4176 domain-containing protein/Uncharacterized protein	2.4416	0.0016495
SAUSA300_RS14010	SAUSA300_2525	fructosamine kinase family protein/Uncharacterized protein	3.17334	8.91304e-05
SAUSA300_RS14030	SAUSA300_2529	VOC family protein/Uncharacterized protein	2.32345	0.000540034
SAUSA300_RS14085	SAUSA300_2538	amino acid permease/Amino acid permease family protein	2.24113	0.0346254
SAUSA300_RS14115	SAUSA300_2542	acetyl-CoA synthetase/Putative AMP-binding enzyme	3.26624	3.14171e-05
SAUSA300_RS14240	SAUSA300_2559	DNA-binding response regulator	3.54964	0.000129214
SAUSA300_RS14260	SAUSA300_2563	MarR family transcriptional regulator/Putative transcriptional regulator	3.81122	1.41692e-05
SAUSA300_RS14340	SAUSA300_2578	YhgE/Putative phage infection protein	4.11211	0.000189742
SAUSA300_RS14355	SAUSA300_2581	cell-wall-anchored protein SasF/Putative surface anchored protein	3.09184	0.000422557
SAUSA300_RS14415	SAUSA300_2592	hypothetical protein/Uncharacterized protein	4.1672	1.99242e-05
SAUSA300_RS14560	SAUSA300_2620	polyisoprenoid-binding protein/UPF0312 protein SAUSA300_2620	3.0858	5.32082e-05
SAUSA300_RS14615	SAUSA300_2631	arylamine N-acetyltransferase/Putative N-acetyltransferase	3.44247	0.000157135
SAUSA300_RS14655	SAUSA300_2639	cold-shock protein/Cold shock protein	6.31669	2.94126e-06
SAUSA300_RS14675	SAUSA300_2643	nucleoid occlusion protein/Putative chromosome partioning protein, ParB family	4.56464	3.7562e-06
SAUSA300_RS06745	sbcD	exonuclease sbcCD subunit D/Nuclease SbcCD subunit D	4.65826	4.24049e-07
SAUSA300_RS13060	sbi	immunoglobulin-binding protein sbi	5.66565	6.50996e-08
SAUSA300_RS01350	scdA	iron-sulfur cluster repair di-iron protein ScdA/Iron-sulfur cluster repair protein ScdA	2.22808	0.00412322
SAUSA300_RS10965	scrB	sucrose-6-phosphate hydrolase	2.86049	0.000184288
SAUSA300_RS13705	sdaAB	L-serine ammonia-lyase, iron-sulfur-dependent,subunit beta/L-serine dehydratase, iron-sulfur-dependent, beta subunit	4.25021	2.10727e-05
SAUSA300_RS05640	sdhA	succinate dehydrogenase flavoprotein subunit/Succinate dehydrogenase, flavoprotein subunit	4.26883	3.5843e-06
SAUSA300_RS05645	sdhB	succinate dehydrogenase iron-sulfur subunit/Succinate dehydrogenase, iron-sulfur protein	2.30519	0.0379644
SAUSA300_RS03965	secA1	preprotein translocase subunit SecA/Protein translocase subunit SecA 1	5.28469	8.23414e-08
SAUSA300_RS08680	secF	protein translocase subunit SecDF/Multifunctional fusion protein	2.54872	0.000465111
SAUSA300_RS12050	secY	protein translocase subunit SecY	4.8226	8.80714e-08
SAUSA300_RS05870	sepF	cell division protein SepF	6.24892	4.87674e-07
SAUSA300_RS00050	serS	serine--tRNA ligase	2.31979	0.000766668
SAUSA300_RS00605	sirA	iron-siderophore ABC transportersubstrate-binding protein/Iron compound ABC transporter, iron compound-binding protein SirA	4.54659	1.17349e-06
SAUSA300_RS02345	sle1	N-acetylmuramoyl-L-alanine amidase/N-acetylmuramoyl-L-alanine amidase sle1	5.26787	1.81028e-05
SAUSA300_RS06100	smc	chromosome segregation protein SMC/Chromosome partition protein Smc	5.87182	4.89313e-08
SAUSA300_RS04125	smpB	SsrA-binding protein	5.73255	3.62862e-08
SAUSA300_RS08260	sodA	superoxide dismutase/Superoxide dismutase [Mn/Fe] 1	3.40071	0.000404267
SAUSA300_RS02550	spoVG	stage V sporulation protein G/Putative septation protein SpoVG	5.34069	7.57933e-08
SAUSA300_RS04685	spsB	signal peptidase IB/Signal peptidase I	4.64565	2.54178e-06
SAUSA300_RS04840	spxA	transcriptional regulator Spx/Regulatory protein Spx	2.19506	0.00164738
SAUSA300_RS14395	sraP	serine-rich repeat glycoprotein adhesin SasA/Serine-rich adhesin for platelets	3.38368	2.17849e-05
SAUSA300_RS07875	srrA	DNA-binding response regulator/Staphylococcal respiratory response protein, SrrA	2.32307	0.000896083
SAUSA300_RS07870	srrB	two-component sensor histidine kinase/Staphylococcal respiratory response protein, SrrB	6.9366	4.4549e-08
SAUSA300_RS12415	ssaA	CHAP domain-containing protein/Secretory antigen SsaA	4.91109	6.29694e-07
SAUSA300_RS01945	ssb	single-stranded DNA-binding protein	5.43191	6.20498e-08
SAUSA300_RS06160	sucC	succinyl-CoA ligase subunit beta/Succinate--CoA ligase [ADP-forming] subunit beta	3.00318	0.000125139
SAUSA300_RS06165	sucD	succinyl-CoA ligase subunit alpha/Succinate--CoA ligase [ADP-forming] subunit alpha	3.98289	5.5142e-06
SAUSA300_RS04410	sufC	Fe-S cluster assembly ATPase SufC/FeS assembly ATPase SufC	2.75705	0.000757129
SAUSA300_RS04415	sufD	Fe-S cluster assembly protein SufD/FeS assembly protein SufD	3.15655	5.39779e-05
SAUSA300_RS04420	sufS	cysteine desulfurase	5.77068	7.38854e-08
SAUSA300_RS04720	sufT	metal-sulfur cluster assembly factor/Fe-S protein maturation auxiliary factor SufT	10.7401	3.21601e-10
SAUSA300_RS06010	sun	16S rRNA (cytosine(967)-C(5))-methyltransferaseRsmB/16S rRNA (cytosine(967)-C(5))-methyltransferase	7.87003	3.84866e-09
SAUSA300_RS08785	tag	DNA-3-methyladenine glycosylase I/DNA-3-methyladenine glycosidase	3.47185	1.71387e-05
SAUSA300_RS03340	tagA	N-acetylmannosaminyltransferase/N-acetylglucosaminyldiphosphoundecaprenol N-acetyl-beta-D-mannosaminyltransferase	6.12704	3.65346e-07
SAUSA300_RS03350	tagG	ABC transporter permease/Transport permease protein	3.47841	0.000195416
SAUSA300_RS03345	tagH	teichoic acids export ATP-binding protein TagH	4.1425	1.14795e-05
SAUSA300_RS01330	tarI1	2-C-methyl-D-erythritol 4-phosphatecytidylyltransferase/Ribitol-5-phosphate cytidylyltransferase 1	2.78755	0.000210483
SAUSA300_RS01335	tarJ	ribitol-5-phosphate dehydrogenase/Ribulose-5-phosphate reductase	3.79337	7.45032e-06
SAUSA300_RS12730	tcaR	transcriptional regulator/Transcriptional regulator TcaR	5.83136	5.51769e-07
SAUSA300_RS11415	tdk	thymidine kinase	3.34384	3.23393e-05
SAUSA300_RS14450	tetR	biofilm operon icaADBC HTH-type negativetranscriptional regulator IcaR/Intercellular adhesion operon transcription regulator, TetR family	6.11941	2.3666e-08
SAUSA300_RS08690	tgt	tRNA guanosine(34) transglycosylase Tgt/Queuine tRNA-ribosyltransferase	7.20557	3.84866e-09
SAUSA300_RS03010	thiD_1	hydroxymethylpyrimidine	4.08424	2.11276e-05
SAUSA300_RS09065	thiI	tRNA 4-thiouridine(8) synthase ThiI/Probable tRNA sulfurtransferase	7.7594	9.41908e-10
SAUSA300_RS06655	thrB	homoserine kinase	2.34458	0.0119488
SAUSA300_RS06650	thrC	threonine synthase	4.72929	3.51893e-07
SAUSA300_RS08885	thrS	threonine--tRNA ligase	4.60963	7.85576e-07
SAUSA300_RS07190	thyA	thymidylate synthase	4.04929	4.07517e-06
SAUSA300_RS08840	tig	trigger factor	3.48852	3.25913e-05
SAUSA300_RS06725	tkt	transketolase	2.87366	0.000126589
SAUSA300_RS06185	topA	type I DNA topoisomerase/DNA topoisomerase 1	8.07445	3.21601e-10
SAUSA300_RS12170	topB	DNA topoisomerase III/DNA topoisomerase 3	8.14706	7.03157e-09
SAUSA300_RS04090	tpiA	triose-phosphate isomerase/Triosephosphate isomerase	2.83006	0.000124595
SAUSA300_RS09770	traP	signal transduction protein TRAP	3.77229	9.47797e-06
SAUSA300_RS05315	trkA	TrkA family potassium uptake protein/Potassium uptake protein	5.4338	1.08727e-07
SAUSA300_RS09255	trmB	tRNA (guanosine(46)-N7)-methyltransferase TrmB/tRNA (guanine-N(7)-)-methyltransferase	5.80672	1.01483e-07
SAUSA300_RS06130	trmD	tRNA (guanosine(37)-N1)-methyltransferase TrmD/tRNA (guanine-N(1)-)-methyltransferase	5.67929	4.00475e-07
SAUSA300_RS06190	trmFO	FADH(2)-oxidizingmethylenetetrahydrofolate--tRNA-(uracil(54)-C(5))-methyltransferase TrmFO/Methylenetetrahydrofolate--tRNA-(uracil-5-)-methyltransferase TrmFO	2.54796	0.00134398
SAUSA300_RS04835	trpS	tryptophan--tRNA ligase	3.55368	8.75997e-06
SAUSA300_RS11995	truA	tRNA pseudouridine(38-40) synthase TruA/tRNA pseudouridine synthase A	4.56173	7.87492e-07
SAUSA300_RS06300	truB	tRNA pseudouridine(55) synthase TruB/tRNA pseudouridine synthase B	7.50758	9.41908e-10
SAUSA300_RS05620	trxA	thiol reductase thioredoxin/Thioredoxin	2.06682	0.00387101
SAUSA300_RS04030	trxB	thioredoxin reductase	2.63412	0.000195416
SAUSA300_RS11010	tsaD	tRNA(adenosine(37)-N6)-threonylcarbamoyltransferase complextransferase subunit TsaD/tRNA N6-adenosine threonylcarbamoyltransferase	3.60891	8.30696e-06
SAUSA300_RS02850	tuf	elongation factor Tu	3.50985	1.90704e-05
SAUSA300_RS05430	typA	translational GTPase TypA/GTP-binding protein	4.03484	7.69519e-06
SAUSA300_RS09145	tyrS	tyrosine--tRNA ligase	6.72245	4.47331e-09
SAUSA300_RS11380	upp	uracil phosphoribosyltransferase	2.96229	0.000260236
SAUSA300_RS03590	uppP	undecaprenyl-diphosphatase	5.75701	4.17175e-08
SAUSA300_RS06245	uppS	isoprenyl transferase	3.82196	0.0001497
SAUSA300_RS12380	ureG	urease accessory protein UreG	2.79345	0.00036134
SAUSA300_RS04005	uvrA	excinuclease ABC subunit UvrA/UvrABC system protein A	4.26654	1.44636e-06
SAUSA300_RS04000	uvrB	excinuclease ABC subunit UvrB/UvrABC system protein B	4.22166	3.55978e-06
SAUSA300_RS05630	uvrC	excinuclease ABC subunit C/UvrABC system protein C	5.87475	2.2032e-07
SAUSA300_RS08780	valS	valine--tRNA ligase	4.74689	2.18516e-07
SAUSA300_RS10995	vga	ABC transporter ATP-binding protein/ABC transporter, ATP-binding protein	6.4167	1.97933e-08
SAUSA300_RS10185	vraR	DNA-binding response regulator	5.1484	6.42967e-07
SAUSA300_RS10190	vraS	two-component sensor histidine kinase/Sensor protein VraS	3.42609	0.00444106
SAUSA300_RS00105	walR	DNA-binding response regulator/Transcriptional regulatory protein WalR	2.86322	0.000328777
SAUSA300_RS04050	whiA	sporulation regulator WhiA/Probable cell division protein WhiA	6.13251	3.0357e-07
SAUSA300_RS06195	xerC	tyrosine recombinase XerC	5.60557	1.24853e-06
SAUSA300_RS07900	xerD	tyrosine recombinase XerD	8.8194	3.21601e-10
SAUSA300_RS02060	xpt	xanthine phosphoribosyltransferase	2.37545	0.000381366
SAUSA300_RS08035	xseA	exodeoxyribonuclease 7 large subunit	5.81091	8.99604e-08
SAUSA300_RS08685	yajC	preprotein translocase subunit YajC/Preprotein translocase, YajC subunit	2.57456	0.000324841
SAUSA300_RS03660	ybaK	Cys-tRNA(Pro) deacylase/Cys-tRNA(Pro)/Cys-tRNA(Cys) deacylase	5.41236	2.95122e-07
SAUSA300_RS08345	ybeY	endoribonuclease YbeY	3.86052	1.84587e-05
SAUSA300_RS01930	ychF	redox-regulated ATPase YchF/Ribosome-binding ATPase YchF	3.56772	9.56729e-06
SAUSA300_RS11265	yidC	protein translocase component YidC/Membrane protein insertase YidC	3.15139	5.85619e-05
SAUSA300_RS07940	zwf	glucose-6-phosphate dehydrogenase/Glucose-6-phosphate 1-dehydrogenase	2.42392	0.000774636
SAUSA300_RS03975		peptide chain release factor 2	7.56256	2.9942e-07
SAUSA300_RS10500		MAP domain-containing protein	5.3755	6.17737e-07
SAUSA300_RS10495		MAP domain-containing protein	6.15053	9.50646e-06
SAUSA300_RS14960		hypothetical protein	3.63607	0.000782488
SAUSA300_RS13415		DUF1413 domain-containing protein	5.02437	0.000890105

## Sheet: USA300_2C_TSB_RBPs
Supplementary Data 1. RBPs identified in JKD6009 (2C), USA300 LPM (2C), USA300 TSB (2C) and USA300 (PTex).
Protein_ID	Gene_Name	Description	log2(CL/nCL)	p.adj
SAUSA300_RS08050	accC	acetyl-CoA carboxylase biotin carboxylasesubunit/Acetyl-CoA carboxylase, biotin carboxylase	2.07963	0.000679915
SAUSA300_RS08990	accD	acetyl-CoA carboxylase carboxyl transferasesubunit beta/Acetyl-coenzyme A carboxylase carboxyl transferase subunit beta	2.64583	0.000322855
SAUSA300_RS09045	ackA	acetate kinase	2.49595	0.000254021
SAUSA300_RS07050	acyP	acylphosphatase	3.0123	0.000217664
SAUSA300_RS03190	adh	zinc-dependent alcohol dehydrogenase/Alcohol dehydrogenase	2.71964	0.00599495
SAUSA300_RS00800	adhE	bifunctional acetaldehyde-CoA	2.56449	0.000657627
SAUSA300_RS10950	agrA	DNA-binding response regulator/Accessory gene regulator protein A	3.39726	0.00013872
SAUSA300_RS10945	agrC	ATP-binding protein/Accessory gene regulator protein C	3.58708	0.000133794
SAUSA300_RS02020	ahpF	alkyl hydroperoxide reductase subunit F/Alkyl hydroperoxide reductase, subunit F	2.06497	0.000334428
SAUSA300_RS08585	alaS	alanine--tRNA ligase	2.42728	0.000101709
SAUSA300_RS07255	ald1	alanine dehydrogenase/Alanine dehydrogenase 1	2.17901	0.00926764
SAUSA300_RS10410	aldA2	aldehyde dehydrogenase	3.88502	6.64974e-05
SAUSA300_RS07020	alr2	alanine racemase 2/Alanine racemase	2.34316	0.0016788
SAUSA300_RS14290	arcB	ornithine carbamoyltransferase	3.0688	0.00382148
SAUSA300_RS03205	argS	arginine--tRNA ligase	2.16583	0.000384538
SAUSA300_RS07115	arlR	DNA-binding response regulator/Response regulator ArlR	3.1672	0.0012925
SAUSA300_RS11555	arsR	ArsR family transcriptional regulator/Transcriptional repressor, ArsR family	2.43192	0.000384812
SAUSA300_RS07335	asnS	asparagine--tRNA ligase	3.07808	2.94775e-05
SAUSA300_RS08645	aspS	aspartate--tRNA ligase	2.84841	0.000166402
SAUSA300_RS11330	atpC	ATP synthase epsilon chain	2.81707	6.81167e-05
SAUSA300_RS11335	atpD	ATP synthase subunit beta	2.14088	0.000655756
SAUSA300_RS02910	azo1	FMN-dependent NADPH-azoreductase	3.8598	3.69401e-05
SAUSA300_RS07345	birA	biotin--[acetyl-CoA-carboxylase] ligase/Bifunctional ligase/repressor BirA	3.41451	3.69237e-05
SAUSA300_RS05810	bshC	bacillithiol biosynthesis cysteine-adding enzymeBshC/Putative cysteine ligase BshC	2.9811	0.000868211
SAUSA300_RS00825	cap5E	KR domain-containing protein/Capsular polysaccharide biosynthesis protein Cap5E	5.06895	0.00112911
SAUSA300_RS05935	carA	carbamoyl-phosphate synthase small chain	2.95342	0.000109827
SAUSA300_RS05940	carB	carbamoyl-phosphate synthase large chain	3.35944	3.69401e-05
SAUSA300_RS09805	cbf1	3'-5' exoribonuclease YhaM/Cmp-binding-factor 1	2.93795	0.000224364
SAUSA300_RS04710	cdr	CoA-disulfide reductase/Coenzyme A disulfide reductase	2.37619	0.000118626
SAUSA300_RS13745	cidC	pyruvate oxidase	3.02775	0.000805375
SAUSA300_RS04730	clpB	chaperone protein ClpB	2.3136	0.000231095
SAUSA300_RS05980	coaBC	bifunctional phosphopantothenoylcysteinedecarboxylase	3.10502	0.00018241
SAUSA300_RS05510	coaD	phosphopantetheine adenylyltransferase	3.71185	0.000137075
SAUSA300_RS07035	cspA	cold-shock protein CspA/Cold shock protein CspA	2.98047	0.000818912
SAUSA300_RS02755	cysE	serine acetyltransferase	2.65758	0.000790157
SAUSA300_RS11640	dacA	TIGR00159 family protein/Diadenylate cyclase	3.92928	7.79909e-05
SAUSA300_RS07005	dapB	4-hydroxy-tetrahydrodipicolinate reductase	2.18504	0.00666001
SAUSA300_RS09265	dat	D-alanine aminotransferase	2.1053	0.0013365
SAUSA300_RS11220	ddl	D-alanine--D-alanine ligase	3.36174	7.08429e-05
SAUSA300_RS07440	der	ribosome biogenesis GTPase Der/GTPase Der	2.32229	0.000151809
SAUSA300_RS07340	dinG	ATP-dependent helicase DinG/3'-5' exonuclease DinG	4.33959	4.09435e-05
SAUSA300_RS04525	dltC	D-alanine--poly(phosphoribitol) ligase subunit2/D-alanyl carrier protein	3.92853	5.28796e-05
SAUSA300_RS04530	dltD	D-alanyl-lipoteichoic acid biosynthesis proteinDltD/Protein DltD	4.93618	3.84897e-05
SAUSA300_RS09000	dnaE	DNA polymerase III subunit alpha/DNA-directed DNA polymerase	3.62581	1.2256e-05
SAUSA300_RS11525	dps	DNA starvation	4.13938	0.000151809
SAUSA300_RS08660	dtd	D-tyrosyl-tRNA(Tyr) deacylase/D-aminoacyl-tRNA deacylase	2.35575	0.00463988
SAUSA300_RS08830	engB	GTP-binding protein/Probable GTP-binding protein EngB	3.75662	0.00018241
SAUSA300_RS08330	era	GTPase Era	5.05704	9.73299e-06
SAUSA300_RS06075	fabD	malonyl CoA-ACP transacylase/Malonyl CoA-acyl carrier protein transacylase	2.11803	0.00085125
SAUSA300_RS04770	fabH	3-oxoacyl-ACP synthase III/3-oxoacyl-[acyl-carrier-protein] synthase 3	2.18713	0.000770466
SAUSA300_RS01210	fadE	long-chain fatty acid--CoA ligase/Acyl-CoA synthetase FadE	3.30134	1.13639e-05
SAUSA300_RS06890	femA	glycine glycyltransferase FemA/Methicillin resistance protein FemA	2.60185	7.16181e-05
SAUSA300_RS06895	femB	glycine glycyltransferase FemB/Methicillin resistance protein FemB	3.32815	4.93092e-05
SAUSA300_RS06115	ffh	signal recognition particle protein	3.29142	9.15577e-05
SAUSA300_RS09165	fhs	formate--tetrahydrofolate ligase	3.39139	9.65405e-05
SAUSA300_RS05155	fmt	protein FmtA/Fmt protein	3.03225	0.00617062
SAUSA300_RS06820	fmtC	phosphatidylglycerol lysyltransferase	2.60895	0.0030562
SAUSA300_RS13530	fnbA	fibronectin-binding protein A	2.8639	0.000889105
SAUSA300_RS12665	fni	type 2 isopentenyl-diphosphate Delta-isomerase/Isopentenyl-diphosphate delta-isomerase	2.12238	0.00284889
SAUSA300_RS07185	folA	dihydrofolate reductase	2.71897	0.000264142
SAUSA300_RS08775	folC	bifunctional folylpolyglutamatesynthase	4.36362	0.000109827
SAUSA300_RS05190	folD	bifunctional methylenetetrahydrofolatedehydrogenase	2.00854	0.00578502
SAUSA300_RS02940	folE2	GTP cyclohydrolase I FolE2/GTP cyclohydrolase FolE2	3.4975	3.44302e-05
SAUSA300_RS03675	fruA	PTS fructose transporter subunit IIC/Fructose specific permease	2.45287	0.00637776
SAUSA300_RS03670	fruB	1-phosphofructokinase/Tagatose-6-phosphate kinase	3.38799	0.000657627
SAUSA300_RS10250	ftnA	non-heme ferritin/Bacterial non-heme ferritin	2.30792	0.00624593
SAUSA300_RS02625	ftsH	ATP-dependent metallopeptidase FtsH/ATP-dependent zinc metalloprotease FtsH	3.14716	0.000144499
SAUSA300_RS06325	ftsK	DNA translocase FtsK	3.40971	0.000671349
SAUSA300_RS05825	ftsL	cell division protein FtsL	3.02961	0.0145561
SAUSA300_RS02845	fusA	elongation factor G	3.23018	0.000100983
SAUSA300_RS12630	galM	galactose mutarotase/Aldose 1-epimerase	2.86379	0.000151809
SAUSA300_RS04080	gap	aldehyde dehydrogenase/Glyceraldehyde-3-phosphate dehydrogenase	3.62274	0.000170436
SAUSA300_RS10295	gatA	Asp-tRNA(Asn)	2.92155	0.000605697
SAUSA300_RS08170	gcvPA	glycine dehydrogenase/Probable glycine dehydrogenase (decarboxylating) subunit 1	2.74461	9.98908e-05
SAUSA300_RS08175	gcvT	aminomethyltransferase	2.5	0.000254561
SAUSA300_RS06805	glcT	protein GlcT	2.02241	0.000700905
SAUSA300_RS08230	glk	glucokinase	2.40227	0.000327892
SAUSA300_RS02560	glmU	bifunctional N-acetylglucosamine-1-phosphateuridyltransferase	2.36047	0.000224364
SAUSA300_RS06485	glnA	glutamine synthetase	2.96719	0.000384538
SAUSA300_RS01790	glpT	glycerol-3-phosphate transporter	2.38278	0.00488526
SAUSA300_RS08955	gltA	citrate synthase	2.84999	0.000109827
SAUSA300_RS02380	gltB	glutamate synthase large subunit/Glutamate synthase, large subunit	2.39929	0.000600481
SAUSA300_RS02750	gltX	glutamate--tRNA ligase	2.38402	0.000598183
SAUSA300_RS07970	gnd	phosphogluconate dehydrogenase(NADP(+)-dependent, decarboxylating)/6-phosphogluconate dehydrogenase, decarboxylating	2.37062	0.000829697
SAUSA300_RS13550	gntK	gluconokinase/Gluconate kinase	2.74825	0.00112911
SAUSA300_RS13545	gntP	gluconate permease	2.11803	0.0170057
SAUSA300_RS04095	gpmI	2,3-bisphosphoglycerate-independentphosphoglycerate mutase/2,3-bisphosphoglycerate-independent phosphoglycerate mutase	2.93054	0.00085125
SAUSA300_RS07435	gpsA	glycerol-3-phosphate dehydrogenase (NAD(P)(+))/Glycerol-3-phosphate dehydrogenase [NAD(P)+]	2.89695	0.000322931
SAUSA300_RS02075	guaA	GMP synthase (glutamine-hydrolyzing)/GMP synthase [glutamine-hydrolyzing]	2.68966	0.000224364
SAUSA300_RS02070	guaB	IMP dehydrogenase/Inosine-5'-monophosphate dehydrogenase	3.09903	0.00013336
SAUSA300_RS06695	guaC	guanosine monophosphate reductase/GMP reductase	2.45469	0.000351434
SAUSA300_RS04645	gudB	NAD-specific glutamate dehydrogenase/Glutamate dehydrogenase	2.3997	0.00263518
SAUSA300_RS00035	gyrA	DNA gyrase subunit A	2.33467	0.000375793
SAUSA300_RS08805	hemB	delta-aminolevulinic acid dehydratase	3.15429	8.02865e-05
SAUSA300_RS09750	hemG	protoporphyrinogen oxidase	3.97379	0.00013872
SAUSA300_RS09755	hemH	ferrochelatase	2.48703	0.00150354
SAUSA300_RS10075	hemL2	glutamate-1-semialdehyde 2,1-aminomutase/Glutamate-1-semialdehyde 2,1-aminomutase 2	2.86872	0.000232082
SAUSA300_RS06470	hflX	GTPase HflX	2.39505	0.0263716
SAUSA300_RS08650	hisS	histidine--tRNA ligase	2.57474	6.76557e-05
SAUSA300_RS02620	hpt	hypoxanthine-guanine phosphoribosyltransferase/Hypoxanthine phosphoribosyltransferase	2.83704	0.000470901
SAUSA300_RS02630	hslO	redox-regulated molecular chaperone Hsp33/33 kDa chaperonin	4.12348	0.000100983
SAUSA300_RS08950	icd	isocitrate dehydrogenase (NADP(+))/Isocitrate dehydrogenase [NADP]	4.08101	2.72243e-05
SAUSA300_RS05890	ileS	isoleucine--tRNA ligase	2.89145	0.000101709
SAUSA300_RS11050	ilvC	ketol-acid reductoisomerase/Ketol-acid reductoisomerase (NADP(+))	2.63433	0.0229549
SAUSA300_RS02880	ilvE	branched chain amino acid aminotransferase/Branched-chain-amino-acid aminotransferase	2.58602	0.000284196
SAUSA300_RS12040	infA	translation initiation factor IF-1	4.66339	1.04123e-05
SAUSA300_RS06290	infB	translation initiation factor IF-2	2.79152	0.00027504
SAUSA300_RS13915	isaA	transglycosylase IsaA/Probable transglycosylase IsaA	2.72874	0.000143707
SAUSA300_RS09160	isdH	iron-regulated surface determinant protein H	2.77333	0.000109364
SAUSA300_RS06680	katA	catalase	2.5693	0.000540989
SAUSA300_RS00580	lctP	L-lactate permease	2.66777	0.00082444
SAUSA300_RS08420	lepA	elongation factor 4	4.21566	7.44864e-06
SAUSA300_RS11055	leuA	2-isopropylmalate synthase	2.49171	0.000516041
SAUSA300_RS09305	leuS	leucine--tRNA ligase	2.61505	0.000101325
SAUSA300_RS04015	lgt	prolipoprotein diacylglyceryl transferase	2.58358	0.00190099
SAUSA300_RS08155	lipM	lipoate--protein ligase family protein/Octanoyltransferase LipM	7.54186	5.58194e-06
SAUSA300_RS05365	lpdA	dihydrolipoyl dehydrogenase	2.1708	0.000355575
SAUSA300_RS08010	lpdA	dihydrolipoyl dehydrogenase	2.20374	0.000516041
SAUSA300_RS05905	lspA	lipoprotein signal peptidase	3.02309	0.0012925
SAUSA300_RS02660	lysS	lysine--tRNA ligase	2.96082	7.08429e-05
SAUSA300_RS01355	lytS	sensor histidine kinase/Sensor protein LytS	2.00007	0.0120495
SAUSA300_RS14335	manA	mannose-6-phosphate isomerase, class I	2.88572	3.28737e-05
SAUSA300_RS11545	manA	mannose-6-phosphate isomerase	2.73622	0.000227117
SAUSA300_RS11145	mazF	mRNA interferase MazF/Endoribonuclease MazF	2.08723	0.0163016
SAUSA300_RS09495	menC	o-succinylbenzoate synthase	4.37629	0.000168404
SAUSA300_RS05085	menD	2-succinyl-5-enolpyruvyl-6-hydroxy-3-cyclohexene-1-carboxylate synthase	3.70506	0.000461029
SAUSA300_RS02325	metB	cystathionine gamma-synthase	2.84703	0.000113656
SAUSA300_RS01895	metE	5-methyltetrahydropteroyltriglutamate--homocysteine methyltransferase	2.41212	0.000898096
SAUSA300_RS09465	metK	S-adenosylmethionine synthase	2.71386	0.000251377
SAUSA300_RS04300	metN2	methionine import ATP-binding protein MetN 2	3.07186	0.000746165
SAUSA300_RS02510	metS	methionine--tRNA ligase	2.50938	0.000161196
SAUSA300_RS02585	mfd	transcription-repair coupling factor/Transcription-repair-coupling factor	4.65712	2.49712e-05
SAUSA300_RS06455	miaA	tRNA (adenosine(37)-N6)-dimethylallyltransferaseMiaA/tRNA dimethylallyltransferase	3.87848	1.72688e-05
SAUSA300_RS08600	mnmA	tRNA 2-thiouridine(34) synthase MnmA/tRNA-specific 2-thiouridylase MnmA	2.44814	8.51855e-05
SAUSA300_RS14685	mnmG	tRNA uridine-5-carboxymethylaminomethyl(34)synthesis enzyme MnmG/tRNA uridine 5-carboxymethylaminomethyl modification enzyme MnmG	3.02675	7.79909e-05
SAUSA300_RS12260	moaA	cyclic pyranopterin monophosphate synthase/GTP 3',8-cyclase	3.20279	0.000126628
SAUSA300_RS12280	mobB	molybdopterin-guanine dinucleotide biosynthesisprotein B/Molybdopterin-guanine dinucleotide biosynthesis protein B	2.95484	0.000284196
SAUSA300_RS12285	moeA	molybdopterin molybdenumtransferase/Molybdopterin biosynthesis protein A	2.52502	8.66977e-05
SAUSA300_RS12300	moeB	molybdopterin biosynthesis protein MoeB/Molybdopterin biosynthesis protein B	3.9837	2.94775e-05
SAUSA300_RS11620	mtlD	mannitol-1-phosphate 5-dehydrogenase	3.93832	0.00071648
SAUSA300_RS08490	mtnN	5'-methylthioadenosine	2.60399	0.000596096
SAUSA300_RS11440	murA	UDP-N-acetylglucosamine1-carboxyvinyltransferase/UDP-N-acetylglucosamine 1-carboxyvinyltransferase	3.02246	0.000113656
SAUSA300_RS03890	murB	UDP-N-acetylenolpyruvoylglucosamine reductase	2.05124	0.000433345
SAUSA300_RS09215	murC	UDP-N-acetylmuramate--L-alanine ligase	2.48512	0.000126628
SAUSA300_RS05840	murD	UDP-N-acetylmuramoyl-L-alanine--D-glutamateligase/UDP-N-acetylmuramoylalanine--D-glutamate ligase	3.84074	2.72243e-05
SAUSA300_RS11215	murF	UDP-N-acetylmuramoyl-tripeptide--D-alanyl-D-alanine ligase	3.68718	0.000164939
SAUSA300_RS07140	murG	undecaprenyldiphospho-muramoylpentapeptidebeta-N- acetylglucosaminyltransferase/UDP-N-acetylglucosamine--N-acetylmuramyl-(pentapeptide) pyrophosphoryl-undecaprenol N-acetylglucosamine transferase	3.40033	0.000217664
SAUSA300_RS06420	mutS	DNA mismatch repair protein MutS	3.91706	8.30371e-05
SAUSA300_RS05615	mutS2	endonuclease MutS2	2.72241	0.000169974
SAUSA300_RS03065	mvaD	diphosphomevalonate decarboxylase	2.19896	0.00065061
SAUSA300_RS04885	nadK	NAD(+) kinase/NAD kinase	2.77795	0.000658606
SAUSA300_RS03685	nagA	N-acetylglucosamine-6-phosphate deacetylase	2.9558	0.000122836
SAUSA300_RS08280	nfo	endonuclease/Probable endonuclease 4	2.12811	0.00399096
SAUSA300_RS02030	nfrA	NADPH-dependent oxidoreductase	3.44871	6.57519e-05
SAUSA300_RS12950	nirB	nitrite reductase large subunit/Nitrite reductase [NAD(P)H], large subunit	2.67023	0.000217664
SAUSA300_RS08905	nrdR	transcriptional regulator NrdR/Transcriptional repressor NrdR	3.10445	0.0116339
SAUSA300_RS12905	nreC	DNA-binding response regulator/Oxygen regulatory protein NreC	2.41589	0.0439809
SAUSA300_RS08040	nusB	N utilization substance protein B/Transcription antitermination protein NusB	2.48481	0.000653283
SAUSA300_RS08715	obg	GTPase ObgE/GTPase Obg	7.39606	3.98755e-08
SAUSA300_RS13245	opuCa	ABC transporter ATP-binding protein/Glycine betaine/carnitine/choline ABC transporter ATP-binding protein	3.93828	0.000374721
SAUSA300_RS13240	opuCb	ABC transporter permease/Glycine betaine/carnitine/choline ABC transporter	3.42736	0.0129949
SAUSA300_RS14055	panC	pantoate--beta-alanine ligase/Pantothenate synthetase	3.42858	0.000384538
SAUSA300_RS14050	panD	aspartate 1-decarboxylase	2.7333	0.000587837
SAUSA300_RS13220	panE	2-dehydropantoate 2-reductase	3.26501	0.000143707
SAUSA300_RS06790	parC	DNA topoisomerase 4 subunit A	2.98318	8.1209e-05
SAUSA300_RS10320	pcrA	DNA helicase PcrA/ATP-dependent DNA helicase	3.02899	0.000121463
SAUSA300_RS05350	pdhA	pyruvate dehydrogenase E1 component subunitalpha/Pyruvate dehydrogenase E1 component, alpha subunit	2.12057	0.000470901
SAUSA300_RS11505	pdp	pyrimidine-nucleoside phosphorylase	2.11459	0.0010679
SAUSA300_RS02705	pdxT	pyridoxal 5'-phosphate synthase glutaminasesubunit PdxT/Pyridoxal 5'-phosphate synthase subunit PdxT	3.6951	0.000170436
SAUSA300_RS06940	pepF	oligoendopeptidase F	2.68261	0.000621609
SAUSA300_RS10160	pepS	aminopeptidase/Aminopeptidase PepS	2.27612	0.000470901
SAUSA300_RS01155	pflB	formate acetyltransferase	3.17147	0.00301554
SAUSA300_RS04085	pgk	phosphoglycerate kinase	2.05677	0.000389014
SAUSA300_RS06360	pgsA	CDP-diacylglycerol--glycerol-3-phosphate3-phosphatidyltransferase/CDP-diacylglycerol--glycerol-3-phosphate 3-phosphatidyltransferase	3.08561	0.000165168
SAUSA300_RS05585	pheS	phenylalanine--tRNA ligase subunit alpha/Phenylalanine--tRNA ligase alpha subunit	2.14548	0.000366551
SAUSA300_RS05590	pheT	phenylalanine--tRNA ligase subunit beta/Phenylalanine--tRNA ligase beta subunit	2.27177	0.0008187
SAUSA300_RS08350	phoH	PhoH family protein/Phosphate starvation-induced protein, PhoH family	3.01996	0.000284196
SAUSA300_RS06070	plsX	phosphate acyltransferase	2.71892	0.000151809
SAUSA300_RS13270	pnbA	carboxylesterase	2.57554	0.000128105
SAUSA300_RS06315	pnp	polyribonucleotide nucleotidyltransferase	4.66714	1.58161e-05
SAUSA300_RS08925	polA	DNA polymerase I	2.09296	0.000889612
SAUSA300_RS06265	polC	DNA polymerase III subunit alpha/DNA polymerase III PolC-type	2.52511	0.000596096
SAUSA300_RS05380	potA	spermidine	4.21267	0.000284196
SAUSA300_RS05385	potB	ABC transporter permease/Spermidine/putrescine ABC transporter, permease protein	3.10976	0.000233956
SAUSA300_RS05395	potD	spermidine	5.42923	0.000217664
SAUSA300_RS11410	prfA	peptide chain release factor 1	3.52079	7.1737e-05
SAUSA300_RS04950	prfC	peptide chain release factor 3	7.02309	2.94689e-06
SAUSA300_RS05985	priA	primosomal protein N'	4.2862	3.49896e-05
SAUSA300_RS06260	proS	proline--tRNA ligase	3.64558	8.30371e-05
SAUSA300_RS02565	prs	ribose-phosphate pyrophosphokinase	2.61308	0.000847989
SAUSA300_RS02580	pth	peptidyl-tRNA hydrolase	3.93202	6.81167e-05
SAUSA300_RS05290	ptsH	phosphocarrier protein HPr	2.45413	0.00865195
SAUSA300_RS05295	ptsI	phosphoenolpyruvate--protein phosphotransferase/Phosphoenolpyruvate-protein phosphotransferase	2.52271	0.000580811
SAUSA300_RS00090	purA	adenylosuccinate synthetase	2.39975	0.000338199
SAUSA300_RS05205	purC	phosphoribosylaminoimidazolesuccinocarboxamidesynthase/Phosphoribosylaminoimidazole-succinocarboxamide synthase	2.38884	0.000389014
SAUSA300_RS05225	purF	amidophosphoribosyltransferase	2.49619	0.000461189
SAUSA300_RS05200	purK	5-(carboxyamino)imidazole ribonucleotidesynthase/N5-carboxyaminoimidazole ribonucleotide synthase	2.86945	3.69401e-05
SAUSA300_RS05220	purL	phosphoribosylformylglycinamidine synthasesubunit PurL/Phosphoribosylformylglycinamidine synthase subunit PurL	2.31321	0.000462195
SAUSA300_RS05230	purM	phosphoribosylformylglycinamidine cyclo-ligase	3.17394	1.75909e-05
SAUSA300_RS02540	purR	pur operon repressor	5.02956	2.94775e-05
SAUSA300_RS05210	purS	phosphoribosylformylglycinamidine synthasesubunit PurS/Phosphoribosylformylglycinamidine synthase subunit PurS	2.79923	0.000100983
SAUSA300_RS10305	putP	sodium:proline symporter/Sodium/proline symporter	2.96208	0.000227117
SAUSA300_RS05455	pyc	pyruvate carboxylase	2.36013	0.000279337
SAUSA300_RS08975	pyk	pyruvate kinase	2.51037	0.000538161
SAUSA300_RS05930	pyrC	dihydroorotase	3.67349	7.16181e-05
SAUSA300_RS14015	pyrD	dihydroorotate dehydrogenase (quinone)	3.41014	0.000403624
SAUSA300_RS05950	pyrE	orotate phosphoribosyltransferase	4.78876	3.69237e-05
SAUSA300_RS06235	pyrH	UMP kinase/Uridylate kinase	2.52028	0.000417247
SAUSA300_RS05915	pyrR	bifunctional pyrimidine operon transcriptionalregulator	4.04645	1.46071e-05
SAUSA300_RS05175	qoxA	quinol oxidase subunit 2/Probable quinol oxidase subunit 2	2.61003	0.000155702
SAUSA300_RS08695	queA	tRNA preQ1(34) S-adenosylmethionineribosyltransferase-isomerase QueA/S-adenosylmethionine:tRNA ribosyltransferase-isomerase	3.04251	4.23024e-05
SAUSA300_RS14025	queH	hypothetical protein/Epoxyqueuosine reductase QueH	3.78276	8.1209e-05
SAUSA300_RS08590	recD2	ATP-dependent RecD-like DNA helicase	3.58664	0.00158688
SAUSA300_RS08675	recJ	single-stranded-DNA-specific exonuclease RecJ	3.17606	0.00259327
SAUSA300_RS08015	recN	DNA repair protein RecN	3.6545	2.13323e-05
SAUSA300_RS10990	rex	transcriptional regulator/Redox-sensing transcriptional repressor Rex	2.12875	0.000868211
SAUSA300_RS04695	rexA	ATP-dependent helicase	2.56609	0.0204603
SAUSA300_RS11425	rho	transcription termination factor Rho	5.15669	7.44864e-06
SAUSA300_RS06305	ribF	riboflavin biosynthesis protein RibF/Riboflavin biosynthesis protein	3.72187	1.45178e-05
SAUSA300_RS09355	ribH	6,7-dimethyl-8-ribityllumazine synthase	3.0873	0.000818912
SAUSA300_RS06015	rlmN	23S rRNA (adenine(2503)-C(2))-methyltransferaseRlmN/Probable dual-specificity RNA methyltransferase RlmN	2.28687	0.000403624
SAUSA300_RS07880	rluB	rRNA pseudouridine synthase/Pseudouridine synthase	4.80791	9.73299e-06
SAUSA300_RS06095	rnc	ribonuclease 3	3.23358	0.000293949
SAUSA300_RS05325	rnj1	ribonuclease J 1	3.5942	3.69237e-05
SAUSA300_RS06320	rnj2	ribonuclease J 2	3.58908	1.75909e-05
SAUSA300_RS14695	rnpA	ribonuclease P protein component	3.01125	0.00147237
SAUSA300_RS04120	rnr	ribonuclease R	3.44709	1.39423e-05
SAUSA300_RS07935	rnz	ribonuclease Z	3.86467	0.000126628
SAUSA300_RS09325	rot	MarR family transcriptional regulator/HTH-type transcriptional regulator rot	4.06019	0.00148115
SAUSA300_RS06035	rpe	ribulose-phosphate 3-epimerase	5.64551	1.04123e-05
SAUSA300_RS02800	rplA	50S ribosomal protein L1	3.25373	0.000137075
SAUSA300_RS12135	rplB	50S ribosomal protein L2	2.22264	0.000131105
SAUSA300_RS12145	rplD	50S ribosomal protein L4	2.95758	0.000565979
SAUSA300_RS12090	rplE	50S ribosomal protein L5	2.42078	0.000855428
SAUSA300_RS12075	rplF	50S ribosomal protein L6	3.21567	7.16181e-05
SAUSA300_RS00080	rplI	50S ribosomal protein L9	4.07502	6.60199e-06
SAUSA300_RS11990	rplM	50S ribosomal protein L13	2.01086	0.000562513
SAUSA300_RS12055	rplO	50S ribosomal protein L15	2.51653	0.000516041
SAUSA300_RS08730	rplU	50S ribosomal protein L21	3.65816	7.44864e-06
SAUSA300_RS02820	rpoB	DNA-directed RNA polymerase subunit beta	3.31347	6.59904e-05
SAUSA300_RS02825	rpoC	DNA-directed RNA polymerase subunit beta'	2.88672	0.000143707
SAUSA300_RS08300	rpoD	RNA polymerase sigma factor SigA	2.26218	0.00272856
SAUSA300_RS07445	rpsA	30S ribosomal protein S1	2.08506	0.000375793
SAUSA300_RS06220	rpsB	30S ribosomal protein S2	4.98124	2.91773e-06
SAUSA300_RS12120	rpsC	30S ribosomal protein S3	2.69386	9.65405e-05
SAUSA300_RS09090	rpsD	30S ribosomal protein S4	4.38638	2.91773e-06
SAUSA300_RS12065	rpsE	30S ribosomal protein S5	2.79827	8.1209e-05
SAUSA300_RS02840	rpsG	30S ribosomal protein S7	4.27746	2.94689e-06
SAUSA300_RS11985	rpsI	30S ribosomal protein S9	2.91962	0.00025682
SAUSA300_RS12025	rpsK	30S ribosomal protein S11	2.01835	0.000384538
SAUSA300_RS06310	rpsO	30S ribosomal protein S15	2.3418	0.00498229
SAUSA300_RS12105	rpsQ	30S ribosomal protein S17	2.82099	0.000148568
SAUSA300_RS11135	rsbU	serine phosphatase/Sigma-B regulation protein	2.70745	0.00016031
SAUSA300_RS11130	rsbV	anti-sigma B factor antagonist/Anti-sigma factor antagonist	2.38273	0.000251377
SAUSA300_RS02525	rsmA	ribosomal RNA small subunit methyltransferase A	4.20691	2.78659e-05
SAUSA300_RS14680	rsmG	ribosomal RNA small subunit methyltransferase G	5.05522	2.94775e-05
SAUSA300_RS05820	rsmH	ribosomal RNA small subunit methyltransferase H	3.69732	1.39423e-05
SAUSA300_RS08705	ruvA	Holliday junction branch migration protein RuvA/Holliday junction ATP-dependent DNA helicase RuvA	2.47626	0.0233052
SAUSA300_RS03710	saeR	DNA-binding response regulator/Response regulator SaeR	4.08798	0.000232082
SAUSA300_RS12390	sarR	HTH-type transcriptional regulator SarR	2.71708	0.00259887
SAUSA300_RS00020	SAUSA300_0003	S4 domain-containing protein YaaA/Uncharacterized protein	3.06026	0.000918022
SAUSA300_RS00075	SAUSA300_0014	DHH family phosphoesterase/Cyclic-di-AMP phosphodiesterase	3.05688	0.000115559
SAUSA300_RS00460	SAUSA300_0089	tRNA-dihydrouridine synthase	2.14047	0.000587837
SAUSA300_RS00545	SAUSA300_0105	amidohydrolase/Peptidase, M20/M25/M40 family	3.59389	0.000384538
SAUSA300_RS00705	SAUSA300_0135	Superoxide dismutase [Mn	4.26121	0.000185005
SAUSA300_RS00770	SAUSA300_0147	bifunctional metallophosphatase/5' nucleotidase family protein	3.35264	0.000282108
SAUSA300_RS00910	SAUSA300_0173	DUF4242 domain-containing protein/Uncharacterized protein	2.0521	0.000671349
SAUSA300_RS00930	SAUSA300_0177	acyl-CoA dehydrogenase/Uncharacterized protein	2.24428	0.000950006
SAUSA300_RS00950	SAUSA300_0181	non-ribosomal peptide synthetase	3.04958	0.000155702
SAUSA300_RS01220	SAUSA300_0230	PrsW family intramembrane metalloprotease/Putative membrane protein	2.67939	0.000155702
SAUSA300_RS01320	SAUSA300_0247	tagB protein/Putative teichoic acid biosynthesis protein B	3.01701	0.000552401
SAUSA300_RS01340	SAUSA300_0251	hypothetical protein/Putative teichoic acid biosynthesis protein	4.5445	9.73299e-06
SAUSA300_RS01345	SAUSA300_0252	glycosyltransferase family 2 protein/Glycosyl transferase, group 2 family protein	2.02683	0.00155783
SAUSA300_RS01515	SAUSA300_0283	protein EssC/EssC protein	2.55264	0.0406356
SAUSA300_RS01625	SAUSA300_0305	formate/Formate/nitrite transporter family protein	3.13338	0.0228943
SAUSA300_RS01800	SAUSA300_0339	LLM class flavin-dependent oxidoreductase/Uncharacterized protein	3.46601	2.57496e-05
SAUSA300_RS01805	SAUSA300_0340	NAD(P)H-dependent oxidoreductase/NADH-dependent FMN reductase	2.4471	0.00635424
SAUSA300_RS01885	SAUSA300_0355	acetyl-CoA acyltransferase/Probable acetyl-CoA acyltransferase	4.15278	2.49712e-05
SAUSA300_RS01920	SAUSA300_0362	mechanosensitive ion channel family protein/Uncharacterized protein	4.45716	0.000171004
SAUSA300_RS02035	SAUSA300_0382	L-cystine transporter/Sodium:dicarboxylate symporter family protein	2.17553	0.000407413
SAUSA300_RS02050	SAUSA300_0384	hypothetical protein/Uncharacterized protein	2.56247	0.00728456
SAUSA300_RS02180	SAUSA300_0406	restriction endonuclease subunit S/Putative restriction/modification system specificity protein	2.7234	0.00048768
SAUSA300_RS02350	SAUSA300_0439	hypothetical protein/Uncharacterized protein	2.45484	0.00579706
SAUSA300_RS02480	SAUSA300_0462	signal peptidase II/Uncharacterized protein	2.28769	0.00548881
SAUSA300_RS02530	SAUSA300_0471	hypothetical protein/Veg protein	2.86954	0.00861778
SAUSA300_RS02595	SAUSA300_0483	nucleotide pyrophosphohydrolase/Tetrapyrrole methylase family protein	2.07064	0.00612604
SAUSA300_RS02610	SAUSA300_0486	RNA-binding protein S1,Polyribonucleotide nucleotidyltransferase (EC 2.7.7.8)/Polyribonucleotide nucleotidyltransferase	3.0335	6.43181e-05
SAUSA300_RS02745	SAUSA300_0512	PIN/PIN domain protein	2.79267	0.000905447
SAUSA300_RS02775	SAUSA300_0518	NYN domain-containing protein/Uncharacterized protein	4.45138	4.12605e-05
SAUSA300_RS02855	SAUSA300_0534	amidohydrolase	2.37343	0.00740843
SAUSA300_RS02930	SAUSA300_0549	glycosyl transferase family 1/Glycosyl transferase, group 1 family protein	3.02906	4.38933e-05
SAUSA300_RS02935	SAUSA300_0550	glycosyl transferase family 1/Glycosyl transferase, group 1 family protein	3.6929	9.73299e-06
SAUSA300_RS02960	SAUSA300_0555	3-hexulose-6-phosphate synthase	3.03457	0.000568898
SAUSA300_RS02965	SAUSA300_0556	6-phospho-3-hexuloisomerase/SIS domain protein	2.36017	0.000367991
SAUSA300_RS03045	SAUSA300_0569	heme-binding protein/Putative heme-dependent peroxidase SAUSA300_0569	2.65167	0.00013224
SAUSA300_RS03075	SAUSA300_0575	DUF1450 domain-containing protein/UPF0741 protein SAUSA300_0575	2.24661	0.00147387
SAUSA300_RS03100	SAUSA300_0580	DUF443 domain-containing protein/Uncharacterized protein	4.59171	7.44864e-06
SAUSA300_RS03165	SAUSA300_0589	aldo/Aldo/keto reductase family protein	2.01734	0.0128955
SAUSA300_RS03175	SAUSA300_0591	N-acetyltransferase/Acetyltransferase, GNAT family	4.25606	0.000122836
SAUSA300_RS03180	SAUSA300_0592	HD domain-containing protein/Uncharacterized protein	2.09879	0.00143265
SAUSA300_RS03215	SAUSA300_0598	ABC transporter substrate-binding protein/Putative iron compound ABC transporter, iron compound-binding protein	2.53409	9.46465e-05
SAUSA300_RS03240	SAUSA300_0603	hypothetical protein/Uncharacterized protein	2.95195	0.00132768
SAUSA300_RS03275	SAUSA300_0610		3.06395	0.000868211
SAUSA300_RS03330	SAUSA300_0621	metal-dependent transcriptional regulator/Iron-dependent repressor	3.05373	0.000141459
SAUSA300_RS03375	SAUSA300_0630	ABC transporter ATP-binding protein/ABC transporter, ATP-binding protein	2.48378	0.000417247
SAUSA300_RS03410	SAUSA300_0636	dihydroxyacetone kinase subunit DhaK/Dihydroxyacetone kinase, DhaK subunit	3.46979	1.13639e-05
SAUSA300_RS03430	SAUSA300_0640	membrane protein/Putative membrane protein	4.46263	0.000922684
SAUSA300_RS03480	SAUSA300_0649	DUF47 domain-containing protein/Uncharacterized protein	4.21059	2.49712e-05
SAUSA300_RS03510	SAUSA300_0655	YebC/Probable transcriptional regulatory protein SAUSA300_0655	3.83344	9.65405e-05
SAUSA300_RS03515	SAUSA300_0656	cupin/Uncharacterized protein	3.09622	0.000281713
SAUSA300_RS03525	SAUSA300_0657	DUF402 domain-containing protein/Uncharacterized protein	4.88122	2.55418e-05
SAUSA300_RS03645	SAUSA300_0679	DUF296 domain-containing protein/Uncharacterized protein	2.81917	0.000238394
SAUSA300_RS03665	SAUSA300_0683	DeoR/Transcriptional regulator, DeoR family	2.0717	0.00258789
SAUSA300_RS03700	SAUSA300_0689	glycosyltransferase/Glycosyl transferase, group 2 family protein	5.13497	3.69401e-05
SAUSA300_RS03735	SAUSA300_0696	6-carboxytetrahydropterin synthase QueD/6-carboxy-5,6,7,8-tetrahydropterin synthase	3.35183	0.00218758
SAUSA300_RS03815	SAUSA300_0711	lipid kinase/Putative lipid kinase SAUSA300_0711	2.48561	0.0111464
SAUSA300_RS03845	SAUSA300_0716	class 1b ribonucleoside-diphosphate reductasesubunit alpha/Ribonucleoside-diphosphate reductase	3.70158	7.16181e-05
SAUSA300_RS03850	SAUSA300_0717	class 1b ribonucleoside-diphosphate reductasesubunit beta/Ribonucleoside-diphosphate reductase, beta subunit	2.9081	0.000260203
SAUSA300_RS03940	SAUSA300_0732	YigZ family protein/Uncharacterized protein	2.347	0.00233767
SAUSA300_RS03945	SAUSA300_0733	hypothetical protein/DegV family protein	5.6332	1.58161e-05
SAUSA300_RS04040	SAUSA300_0748	RNase adaptor protein RapZ/Nucleotide-binding protein SAUSA300_0748	2.78627	0.000184744
SAUSA300_RS04045	SAUSA300_0749	YvcK family protein/Gluconeogenesis factor	2.41239	0.00850625
SAUSA300_RS04075	SAUSA300_0755	sugar-binding transcriptional regulator/Glycolytic operon regulator	3.14408	0.000122836
SAUSA300_RS04190	SAUSA300_0777	cold-shock protein/Cold shock protein	2.55503	0.000470901
SAUSA300_RS04240	SAUSA300_0785	N-acetyltransferase/Acetyltransferase, GNAT family	4.65566	4.6005e-05
SAUSA300_RS04255	SAUSA300_0788	nitroreductase/Nitroreductase family protein	3.22689	0.0021975
SAUSA300_RS04265	SAUSA300_0790	arsenate reductase/Putative arsenate reductase	2.29575	0.00338152
SAUSA300_RS04430	SAUSA300_0822	Fe-S cluster assembly protein SufB/UPF0051 protein SAUSA300_0822	2.62227	0.00018241
SAUSA300_RS04470	SAUSA300_0828	bifunctional metallophosphatase/5'-nucleotidase family protein	5.48917	7.80537e-06
SAUSA300_RS04490	SAUSA300_0832	DUF86 domain-containing protein/Uncharacterized protein	3.90645	0.000505545
SAUSA300_RS04500	SAUSA300_0834	D-glycerate dehydrogenase/D-isomer specific 2-hydroxyacid dehydrogenase	4.1196	6.87662e-05
SAUSA300_RS04535	SAUSA300_0839	NifU family protein/Uncharacterized protein	3.32343	0.000721514
SAUSA300_RS04545	SAUSA300_0841	NAD(P)/Uncharacterized protein	3.71564	0.000185214
SAUSA300_RS04555	SAUSA300_0843	iron-sulfur cluster assembly accessory protein/Uncharacterized protein	2.18021	0.00974185
SAUSA300_RS04560	SAUSA300_0844	NADH dehydrogenase/NADH dehydrogenase-like protein SAUSA300_0844	3.55397	3.07551e-05
SAUSA300_RS04630	SAUSA300_0858	general stress protein/Uncharacterized protein	3.20077	4.45117e-05
SAUSA300_RS04635	SAUSA300_0859	NADH-dependent flavin oxidoreductase	2.00492	0.0138769
SAUSA300_RS04700	SAUSA300_0871	FAA hydrolase family protein/Uncharacterized protein SAUSA300_0871	2.38995	0.00103559
SAUSA300_RS04875	SAUSA300_0906	hypothetical protein/UPF0738 protein SAUSA300_0906	2.46805	0.000746762
SAUSA300_RS04880	SAUSA300_0907	GTP pyrophosphokinase	2.90096	0.00357306
SAUSA300_RS04890	SAUSA300_0909	RluA family pseudouridine synthase/Pseudouridine synthases, RluA subfamily	2.26168	0.00861778
SAUSA300_RS04900	SAUSA300_0911	sodium:proton antiporter/Transporter, monovalent cation:proton antiporter-2 (CPA2) family protein	2.1322	0.00614153
SAUSA300_RS04905	SAUSA300_0912	enoyl-[acyl-carrier-protein] reductase FabI/Enoyl-[acyl-carrier-protein] reductase [NADPH]	3.35563	7.60244e-05
SAUSA300_RS04970	SAUSA300_0925	bifunctional metallophosphatase/5' nucleotidase family protein	5.55106	9.73299e-06
SAUSA300_RS04995	SAUSA300_0930	lipoate--protein ligase A/Lipoate--protein ligase	2.62814	0.000349848
SAUSA300_RS05000	SAUSA300_0931	DUF2187 domain-containing protein/Uncharacterized protein	3.15884	0.00295714
SAUSA300_RS05045	SAUSA300_0939	glycosyl transferase family 1/Glycosyl transferase, group 1 family protein	3.80103	1.72688e-05
SAUSA300_RS05275	SAUSA300_0980	hypothetical protein/Putative membrane protein	2.55413	0.000265139
SAUSA300_RS05280	SAUSA300_0981	class I SAM-dependent rRNA methyltransferase/Uncharacterized protein	3.74816	1.9568e-05
SAUSA300_RS05305	SAUSA300_0986	cytochrome ubiquinol oxidase subunit I/Cytochrome D ubiquinol oxidase, subunit I	3.5396	0.000118626
SAUSA300_RS05360	SAUSA300_0995	dihydrolipoyllysine-residue acetyltransferasecomponent of pyruvate dehydrogenase complex/Dihydrolipoamide acetyltransferase component of pyruvate dehydrogenase complex	2.10541	0.000667355
SAUSA300_RS05415	SAUSA300_1006	DUF1054 domain-containing protein/UPF0637 protein SAUSA300_1006	3.35757	0.000126628
SAUSA300_RS05420	SAUSA300_1007	inositol monophosphatase/Inositol monophosphatase family protein	2.0555	0.0329911
SAUSA300_RS05445	SAUSA300_1012	hypothetical protein/UPF0358 protein SAUSA300_1012	2.97263	0.00666364
SAUSA300_RS05470	SAUSA300_1017	DUF420 domain-containing protein/Uncharacterized protein	2.93941	0.000338322
SAUSA300_RS05505	SAUSA300_1023	16S rRNA (guanine(966)-N(2))-methyltransferaseRsmD/Uncharacterized protein	2.47256	0.000829697
SAUSA300_RS05520	SAUSA300_1026	DUF177 domain-containing protein/Uncharacterized protein	3.95569	9.98908e-05
SAUSA300_RS05610	SAUSA300_1042	DNA polymerase/DNA-dependent DNA polymerase family X	3.51795	9.98908e-05
SAUSA300_RS05715	SAUSA300_1057	hypothetical protein/Uncharacterized protein	2.69204	0.000321104
SAUSA300_RS05860	SAUSA300_1081	peptidoglycan editing factor PgeF/Polyphenol oxidase	4.49526	0.000470901
SAUSA300_RS05865	SAUSA300_1082	YggS family pyridoxal phosphate-dependentenzyme/Pyridoxal phosphate homeostasis protein	3.30232	0.000349848
SAUSA300_RS05885	SAUSA300_1086	DivIVA domain-containing protein/Putative cell-division initiation protein	2.57728	0.00183676
SAUSA300_RS05910	SAUSA300_1090	RluA family pseudouridine synthase/Pseudouridine synthase	5.85992	1.58161e-05
SAUSA300_RS05965	SAUSA300_1101	DUF814 domain-containing protein/Putative fibronectin/fibrinogen binding protein	2.18668	0.000217664
SAUSA300_RS06020	SAUSA300_1112	serine/Protein phosphatase 2C domain protein	2.72657	0.000568517
SAUSA300_RS06040	SAUSA300_1116	thiamine diphosphokinase/Thiamine pyrophosphokinase	4.04184	8.30371e-05
SAUSA300_RS06055	SAUSA300_1119	DAK2 domain-containing protein/Uncharacterized protein SAUSA300_1119	2.52572	9.90219e-05
SAUSA300_RS06150	SAUSA300_1136	ribosome biogenesis GTPase YlqF/Ribosome biogenesis GTPase A	4.02866	4.6005e-05
SAUSA300_RS06390	SAUSA300_1182	2-oxoacid:acceptor oxidoreductase subunit alpha/Pyruvate ferredoxin oxidoreductase, alpha subunit	4.63008	0.000109827
SAUSA300_RS06585	SAUSA300_1214	low specificity L-threonine aldolase/Uncharacterized protein	2.52989	0.000237778
SAUSA300_RS06630	SAUSA300_1223	hypothetical protein/Uncharacterized protein	2.31363	0.000709217
SAUSA300_RS06800	SAUSA300_1252	alanine:cation symporter family protein/Amino acid carrier protein	2.1657	0.000267994
SAUSA300_RS07085	SAUSA300_1302	MoxR family ATPase/Uncharacterized protein SAUSA300_1302	2.50355	0.00399096
SAUSA300_RS07090	SAUSA300_1303	hypothetical protein/Uncharacterized protein	2.59102	0.00708431
SAUSA300_RS07145	SAUSA300_1312	N-acetyltransferase/Acetyltransferase, GNAT family	3.37317	0.000231095
SAUSA300_RS07265	SAUSA300_1333	hypothetical protein/Uncharacterized protein	3.76818	7.15773e-05
SAUSA300_RS07285	SAUSA300_1336	class I SAM-dependent RNA methyltransferase/Uncharacterized protein	2.4657	0.000113656
SAUSA300_RS07350	SAUSA300_1348	CCA-adding enzyme	4.03971	0.000126628
SAUSA300_RS07355	SAUSA300_1349	N-acetyl-alpha-D-glucosaminyl L-malate synthaseBshA/Glycosyl transferase, group 1 family protein	2.49638	0.00292111
SAUSA300_RS07475	SAUSA300_1369	FAD-binding protein/Pyridine nucleotide-disulfide oxidoreductase	2.78144	6.57516e-05
SAUSA300_RS07530	SAUSA300_1379	DUF1672 domain-containing protein/Putative lipoprotein	2.51147	0.0161772
SAUSA300_RS08000	SAUSA300_1465	alpha-ketoacid dehydrogenase subunit beta/2-oxoisovalerate dehydrogenase, E1 component, beta subunit	2.27788	0.00172984
SAUSA300_RS08070	SAUSA300_1478	hypothetical protein/Putative lipoprotein	2.1188	0.00115138
SAUSA300_RS08140	SAUSA300_1491	aminopeptidase P family protein/Proline dipeptidase	3.49526	3.69401e-05
SAUSA300_RS08220	SAUSA300_1505	MBL fold metallo-hydrolase/Uncharacterized protein	4.69767	0.000126628
SAUSA300_RS08240	SAUSA300_1509	rhomboid family intramembrane serine protease/Peptidase, rhomboid family	2.08394	0.00105182
SAUSA300_RS08285	SAUSA300_1518	DEAD	4.85182	1.12533e-05
SAUSA300_RS08290	SAUSA300_1519	Nif3-like dinuclear metal center hexamericprotein/GTP cyclohydrolase 1 type 2 homolog	2.8738	0.00117822
SAUSA300_RS08295	SAUSA300_1520	tRNA (adenine-N(1))-methyltransferase/Uncharacterized protein	2.54631	0.00490513
SAUSA300_RS08310	SAUSA300_1523	phosphoenolpyruvate synthetase regulatoryprotein/Putative pyruvate, phosphate dikinase regulatory protein	2.65392	0.0100403
SAUSA300_RS08375	SAUSA300_1536	tRNA(N(6)-L-threonylcarbamoyladenosine(37)-C(2))-methylthiotransferase MtaB/Uncharacterized protein	4.2622	1.71644e-05
SAUSA300_RS08380	SAUSA300_1537	16S rRNA (uracil(1498)-N(3))-methyltransferase/Ribosomal RNA small subunit methyltransferase E	2.1809	0.000327382
SAUSA300_RS08440	SAUSA300_1548	ComE operon protein 2	2.87352	0.00030899
SAUSA300_RS08450	SAUSA300_1550	class I SAM-dependent methyltransferase/Uncharacterized protein	2.69419	0.00199344
SAUSA300_RS08460	SAUSA300_1552	HD domain-containing protein/Uncharacterized protein	2.561	9.66087e-05
SAUSA300_RS08480	SAUSA300_1556	ribosome biogenesis GTPase YqeH/Putative GTP-binding protein	5.65135	7.44864e-06
SAUSA300_RS08560	SAUSA300_1570	U32 family peptidase/Peptidase, U32 family	2.13053	0.0118938
SAUSA300_RS08570	SAUSA300_1572	DUF1292 domain-containing protein/UPF0473 protein SAUSA300_1572	2.48194	0.000461189
SAUSA300_RS08605	SAUSA300_1579	cysteine desulfurase/Aminotransferase, class V	2.76464	7.08706e-05
SAUSA300_RS08625	SAUSA300_1583	Rrf2 family transcriptional regulator/Uncharacterized protein	2.19927	0.00558459
SAUSA300_RS08635	SAUSA300_1585	tRNA threonylcarbamoyladenosine dehydratase/Uncharacterized protein	3.66593	1.58161e-05
SAUSA300_RS08665	SAUSA300_1590	bifunctional (p)ppGppsynthetase/GTP pyrophosphokinase	5.05412	2.72243e-05
SAUSA300_RS09010	SAUSA300_1651	CBS domain-containing protein/CBS domain protein	3.94929	2.19752e-05
SAUSA300_RS09020	SAUSA300_1653	metal-dependent hydrolase/UPF0173 metal-dependent hydrolase SAUSA300_1653	2.78781	0.000126628
SAUSA300_RS09025	SAUSA300_1654	dipeptidase/Uncharacterized peptidase SAUSA300_1654	2.47843	0.00104908
SAUSA300_RS09050	SAUSA300_1658	class I SAM-dependent methyltransferase/Uncharacterized protein	3.82523	0.000185214
SAUSA300_RS09110	SAUSA300_1669	alanine--glyoxylate aminotransferase familyprotein/Aminotransferase, class V	3.0308	0.000109827
SAUSA300_RS09230	SAUSA300_1689	DUF1444 domain-containing protein/UPF0354 protein SAUSA300_1689	3.28989	0.000594655
SAUSA300_RS09290	SAUSA300_1701	NAD(P)/Uncharacterized protein	3.62249	0.000523217
SAUSA300_RS09315	SAUSA300_1706	TIGR01212 family radical SAM protein/Uncharacterized protein	2.71697	0.00126207
SAUSA300_RS09825	SAUSA300_1795	YlbF/UPF0342 protein SAUSA300_1795	2.89207	0.000227259
SAUSA300_RS09850	SAUSA300_1800	RluA family pseudouridine synthase/Ribosomal large subunit pseudouridine synthase, RluD subfamily	3.26236	0.000922684
SAUSA300_RS09895	SAUSA300_1808	ABC transporter permease/Amino acid ABC transporter, permease/substrate-binding protein	2.61931	0.000109827
SAUSA300_RS10095	SAUSA300_1848	DUF402 domain-containing protein/UPF0374 protein SAUSA300_1848	4.27536	1.12533e-05
SAUSA300_RS10140	SAUSA300_1856	type 1 glutamine amidotransferase/Uncharacterized protein	2.04272	0.0038373
SAUSA300_RS10145	SAUSA300_1857	hypothetical protein/Uncharacterized protein	4.02845	0.000857613
SAUSA300_RS10195	SAUSA300_1867	transporter/Uncharacterized protein	2.58676	0.000653283
SAUSA300_RS10245	SAUSA300_1873	DUF1727 domain-containing protein/Mur ligase family protein	3.05748	0.00166021
SAUSA300_RS10390	SAUSA300_1898	pectate lyase/Uncharacterized protein	4.68068	2.40448e-05
SAUSA300_RS10395	SAUSA300_1899	cysteine hydrolase/Uncharacterized protein	2.11173	0.000587837
SAUSA300_RS10455	SAUSA300_1910	phenol-soluble modulin export ABC transporterpermease subunit PmtD/Putative membrane protein	4.55954	9.73299e-06
SAUSA300_RS10460	SAUSA300_1911	phenol-soluble modulin export ABC transporterATP-binding protein PmtC/ABC transporter, ATP-binding protein	2.3076	0.000878319
SAUSA300_RS10490	SAUSA300_1916	hypothetical protein/Aminotransferase	2.52147	0.000126628
SAUSA300_RS10850	SAUSA300_1975	bi-component leukocidin LukGH subunit H/Uncharacterized leukocidin-like protein 2	3.1193	0.00159134
SAUSA300_RS10920	SAUSA300_1986	nitroreductase/Nitroreductase family protein	2.0113	0.00104285
SAUSA300_RS10960	SAUSA300_1993	carbohydrate kinase/Kinase, pfkB family	2.60614	0.000580698
SAUSA300_RS10985	SAUSA300_1998	YeeE/Putative membrane protein	4.0618	0.000104646
SAUSA300_RS11020	SAUSA300_2004	tRNA(adenosine(37)-N6)-threonylcarbamoyltransferase complexdimerization subunit type 1 TsaB/Uncharacterized protein	3.28717	0.000315292
SAUSA300_RS11170	SAUSA300_2030	hypothetical protein/Putative membrane protein	2.0887	0.000466083
SAUSA300_RS11210	SAUSA300_2037	DEAD	5.37215	1.13639e-05
SAUSA300_RS11225	SAUSA300_2040	rod shape-determining protein RodA/Putative membrane protein	2.85811	0.000836532
SAUSA300_RS11305	SAUSA300_2053	hypothetical protein/Uncharacterized protein	4.21878	7.16181e-05
SAUSA300_RS11375	SAUSA300_2065	UDP-N-acetylglucosamine 2-epimerase(non-hydrolyzing)/UDP-N-acetylglucosamine 2-epimerase	3.1295	8.82471e-05
SAUSA300_RS11390	SAUSA300_2068	TIGR01440 family protein/UPF0340 protein SAUSA300_2068	5.53965	1.25288e-05
SAUSA300_RS11535	SAUSA300_2094	EVE domain-containing protein/Uncharacterized protein	3.87706	3.69401e-05
SAUSA300_RS11550	SAUSA300_2097	NAD(P)-dependent oxidoreductase/Uncharacterized protein	2.24563	0.00183256
SAUSA300_RS11560	SAUSA300_2099	cation transporter/Cation efflux family protein	3.2922	0.000126628
SAUSA300_RS11580	SAUSA300_2101	hypothetical protein/SAP domain protein	2.06106	0.00275401
SAUSA300_RS11705	SAUSA300_2125	chromosome partitioning protein ParA/Iron-sulfur cluster carrier protein	4.39464	6.68365e-05
SAUSA300_RS11730	SAUSA300_2130	uridylyltransferase/Probable uridylyltransferase SAUSA300_2130	2.6074	0.000168404
SAUSA300_RS11770	SAUSA300_2137	alanine racemase/Uncharacterized protein	2.37026	0.0143197
SAUSA300_RS11775	SAUSA300_2138	IucA/Uncharacterized protein	3.09118	0.00016031
SAUSA300_RS11785	SAUSA300_2140	IucA/Uncharacterized protein	4.4051	1.13639e-05
SAUSA300_RS11875	SAUSA300_2156	DeoR/Lactose phosphotransferase system repressor	2.26348	0.049867
SAUSA300_RS11925	SAUSA300_2163	hydrolase/Uncharacterized hydrolase SAUSA300_2163	4.0652	9.01775e-05
SAUSA300_RS12165	SAUSA300_2207	NCS2 family permease/Xanthine/uracil permease family protein	3.14233	0.000109827
SAUSA300_RS12180	SAUSA300_2209	N-acetyltransferase/Uncharacterized protein	5.29678	7.80537e-06
SAUSA300_RS12345	SAUSA300_2236	acyl-CoA dehydrogenase/Uncharacterized protein	2.44623	0.000137075
SAUSA300_RS12430	SAUSA300_2251	octopine dehydrogenase/Dehydrogenase family protein	2.62209	0.000164939
SAUSA300_RS12450	SAUSA300_2254	2-hydroxyacid dehydrogenase/Putative 2-hydroxyacid dehydrogenase SAUSA300_2254	2.23816	0.000505684
SAUSA300_RS12455	SAUSA300_2255	hypothetical protein/Monooxygenase family protein	3.60685	1.39423e-05
SAUSA300_RS12470	SAUSA300_2257	DUF1641 domain-containing protein/Uncharacterized protein	4.3122	0.000115559
SAUSA300_RS12475	SAUSA300_2258	formate dehydrogenase subunit alpha/Putative formate dehydrogenase SAUSA300_2258	2.79292	0.000137212
SAUSA300_RS12510	SAUSA300_2264	MurR/Phosphosugar-binding transcriptional regulator, RpiR family	2.51177	0.00198602
SAUSA300_RS12555	SAUSA300_2271	MurR/Phosphosugar-binding transcriptional regulator	2.18011	0.0110728
SAUSA300_RS12560	SAUSA300_2272	hypothetical protein/Uncharacterized protein	2.66285	0.00287254
SAUSA300_RS12645	SAUSA300_2288	DUF4162 domain-containing protein/ABC transporter, ATP-binding protein	2.47199	0.000524326
SAUSA300_RS12680	SAUSA300_2295	hypothetical protein/Uncharacterized protein	2.17795	0.00231218
SAUSA300_RS12685	SAUSA300_2296	alpha/Esterase-like protein	2.26771	0.00126541
SAUSA300_RS12705	SAUSA300_2300	TetR/Transcriptional regulator, TetR family	3.71314	0.00083789
SAUSA300_RS12780	SAUSA300_2313	L-lactate permease	3.67101	0.00212246
SAUSA300_RS12800	SAUSA300_2317	quinone oxidoreductase/Putative zinc-binding dehydrogenase	2.88576	0.00144641
SAUSA300_RS12810	SAUSA300_2319	ferredoxin--NADP(+) reductase/Ferredoxin--NADP reductase	2.13354	0.00458314
SAUSA300_RS12975	SAUSA300_2350	glutathione S-transferase/Uncharacterized protein	5.54175	1.14806e-05
SAUSA300_RS13015	SAUSA300_2357	amino acid ABC transporter ATP-binding protein/ABC transporter, ATP-binding protein	2.13432	0.0010737
SAUSA300_RS13195	SAUSA300_2385	APC family permease/Putative membrane protein	2.27563	0.00705348
SAUSA300_RS13210	SAUSA300_2387	NAD(P)-dependent oxidoreductase/NAD dependent epimerase/dehydratase family protein	2.863	9.60672e-05
SAUSA300_RS13290	SAUSA300_2400	M42 family peptidase/Glutamyl-aminopeptidase	2.96742	0.000151809
SAUSA300_RS13320	SAUSA300_2405	hypothetical protein/Putative membrane protein	5.09896	1.88867e-06
SAUSA300_RS13385	SAUSA300_2418	carboxymuconolactone decarboxylase familyprotein/Alkyl hydroperoxide reductase AhpD	2.22041	0.00278485
SAUSA300_RS13410	SAUSA300_2422	oxidoreductase/Uncharacterized oxidoreductase SAUSA300_2422	3.90152	4.6005e-05
SAUSA300_RS13465	SAUSA300_2431	DUF3427 domain-containing protein/Putative helicase	3.89704	6.75335e-05
SAUSA300_RS13470	SAUSA300_2432	(deoxy)nucleoside triphosphatepyrophosphohydrolase/Hydrolase, MutT/nudix family	2.14179	0.000796506
SAUSA300_RS13565	SAUSA300_2446	GTP pyrophosphokinase/Uncharacterized protein	2.09718	0.00734678
SAUSA300_RS13575	SAUSA300_2448	FUSC family protein/Putative membrane protein	2.0796	0.0381276
SAUSA300_RS13600	SAUSA300_2452	MarR family transcriptional regulator/Transcriptional regulator, MarR family	2.90253	0.000448225
SAUSA300_RS13650	SAUSA300_2461	glyoxalase/Glyoxalase family protein	2.59261	0.000844444
SAUSA300_RS13790	SAUSA300_2483	hydroxymethylglutaryl-CoA reductase,degradative/3-hydroxy-3-methylglutaryl coenzyme A reductase	2.91926	7.16181e-05
SAUSA300_RS13905	SAUSA300_2504	O-acetyltransferase OatA/Acyltransferase	2.68546	0.000640988
SAUSA300_RS14085	SAUSA300_2538	amino acid permease/Amino acid permease family protein	2.13849	0.0347633
SAUSA300_RS14240	SAUSA300_2559	DNA-binding response regulator	4.35211	0.000121463
SAUSA300_RS14340	SAUSA300_2578	YhgE/Putative phage infection protein	3.81693	0.000170436
SAUSA300_RS14415	SAUSA300_2592	hypothetical protein/Uncharacterized protein	2.89877	0.0184748
SAUSA300_RS14655	SAUSA300_2639	cold-shock protein/Cold shock protein	2.89036	4.16816e-05
SAUSA300_RS06745	sbcD	exonuclease sbcCD subunit D/Nuclease SbcCD subunit D	4.43436	0.000514856
SAUSA300_RS10965	scrB	sucrose-6-phosphate hydrolase	2.04682	0.000747724
SAUSA300_RS05640	sdhA	succinate dehydrogenase flavoprotein subunit/Succinate dehydrogenase, flavoprotein subunit	2.83496	6.64974e-05
SAUSA300_RS12050	secY	protein translocase subunit SecY	2.16195	0.00144992
SAUSA300_RS06100	smc	chromosome segregation protein SMC/Chromosome partition protein Smc	3.26477	0.000453057
SAUSA300_RS08260	sodA	superoxide dismutase/Superoxide dismutase [Mn/Fe] 1	3.29557	0.00143265
SAUSA300_RS02550	spoVG	stage V sporulation protein G/Putative septation protein SpoVG	2.18194	0.00252418
SAUSA300_RS07870	srrB	two-component sensor histidine kinase/Staphylococcal respiratory response protein, SrrB	4.77586	0.00028628
SAUSA300_RS01945	ssb	single-stranded DNA-binding protein	3.73098	7.80537e-06
SAUSA300_RS06160	sucC	succinyl-CoA ligase subunit beta/Succinate--CoA ligase [ADP-forming] subunit beta	2.02697	0.000634251
SAUSA300_RS04410	sufC	Fe-S cluster assembly ATPase SufC/FeS assembly ATPase SufC	2.26245	0.00549599
SAUSA300_RS04415	sufD	Fe-S cluster assembly protein SufD/FeS assembly protein SufD	2.02116	0.00074458
SAUSA300_RS04420	sufS	cysteine desulfurase	3.58282	3.69237e-05
SAUSA300_RS04720	sufT	metal-sulfur cluster assembly factor/Fe-S protein maturation auxiliary factor SufT	5.49565	4.6005e-05
SAUSA300_RS06010	sun	16S rRNA (cytosine(967)-C(5))-methyltransferaseRsmB/16S rRNA (cytosine(967)-C(5))-methyltransferase	3.56558	1.14806e-05
SAUSA300_RS08785	tag	DNA-3-methyladenine glycosylase I/DNA-3-methyladenine glycosidase	2.55856	0.000273853
SAUSA300_RS01335	tarJ	ribitol-5-phosphate dehydrogenase/Ribulose-5-phosphate reductase	2.12186	0.000571597
SAUSA300_RS12720	tcaA	zinc ribbon domain-containing protein/Membrane-associated protein TcaA	2.46189	0.00216188
SAUSA300_RS12730	tcaR	transcriptional regulator/Transcriptional regulator TcaR	3.20611	0.000440559
SAUSA300_RS11415	tdk	thymidine kinase	2.01813	0.00112695
SAUSA300_RS14450	tetR	biofilm operon icaADBC HTH-type negativetranscriptional regulator IcaR/Intercellular adhesion operon transcription regulator, TetR family	2.3237	0.00155517
SAUSA300_RS08690	tgt	tRNA guanosine(34) transglycosylase Tgt/Queuine tRNA-ribosyltransferase	4.44691	5.58194e-06
SAUSA300_RS03010	thiD_1	hydroxymethylpyrimidine	3.1622	0.000448225
SAUSA300_RS09065	thiI	tRNA 4-thiouridine(8) synthase ThiI/Probable tRNA sulfurtransferase	5.54051	4.45706e-07
SAUSA300_RS06650	thrC	threonine synthase	3.40312	2.49062e-05
SAUSA300_RS08885	thrS	threonine--tRNA ligase	2.35554	0.000691661
SAUSA300_RS07190	thyA	thymidylate synthase	2.47911	0.000475907
SAUSA300_RS08840	tig	trigger factor	2.51734	0.00051499
SAUSA300_RS06185	topA	type I DNA topoisomerase/DNA topoisomerase 1	2.18933	0.00163994
SAUSA300_RS12170	topB	DNA topoisomerase III/DNA topoisomerase 3	2.56989	0.000516041
SAUSA300_RS09770	traP	signal transduction protein TRAP	2.4897	0.000116335
SAUSA300_RS02400	treC	alpha,alpha-phosphotrehalase	3.03376	0.000886646
SAUSA300_RS05315	trkA	TrkA family potassium uptake protein/Potassium uptake protein	3.94704	4.09435e-05
SAUSA300_RS09255	trmB	tRNA (guanosine(46)-N7)-methyltransferase TrmB/tRNA (guanine-N(7)-)-methyltransferase	2.65101	0.000369756
SAUSA300_RS11995	truA	tRNA pseudouridine(38-40) synthase TruA/tRNA pseudouridine synthase A	3.36686	3.49896e-05
SAUSA300_RS06300	truB	tRNA pseudouridine(55) synthase TruB/tRNA pseudouridine synthase B	4.28148	2.94689e-06
SAUSA300_RS11010	tsaD	tRNA(adenosine(37)-N6)-threonylcarbamoyltransferase complextransferase subunit TsaD/tRNA N6-adenosine threonylcarbamoyltransferase	2.6841	0.00930432
SAUSA300_RS02850	tuf	elongation factor Tu	2.4758	0.000688134
SAUSA300_RS05430	typA	translational GTPase TypA/GTP-binding protein	2.24015	0.000322931
SAUSA300_RS09145	tyrS	tyrosine--tRNA ligase	3.93445	9.73299e-06
SAUSA300_RS03590	uppP	undecaprenyl-diphosphatase	2.78095	0.000773804
SAUSA300_RS04005	uvrA	excinuclease ABC subunit UvrA/UvrABC system protein A	2.79523	0.000886646
SAUSA300_RS04000	uvrB	excinuclease ABC subunit UvrB/UvrABC system protein B	3.10169	9.26885e-05
SAUSA300_RS05630	uvrC	excinuclease ABC subunit C/UvrABC system protein C	2.48455	0.00278485
SAUSA300_RS08780	valS	valine--tRNA ligase	2.69281	0.000182547
SAUSA300_RS10185	vraR	DNA-binding response regulator	2.11545	0.000889105
SAUSA300_RS04050	whiA	sporulation regulator WhiA/Probable cell division protein WhiA	2.31493	0.0278058
SAUSA300_RS07900	xerD	tyrosine recombinase XerD	3.77957	0.000417565
SAUSA300_RS08035	xseA	exodeoxyribonuclease 7 large subunit	3.74183	0.000113656
SAUSA300_RS08345	ybeY	endoribonuclease YbeY	2.60731	0.00797317
SAUSA300_RS14960		hypothetical protein	7.05962	2.91773e-06
SAUSA300_RS10500		MAP domain-containing protein	2.71108	8.30371e-05
SAUSA300_RS03975		peptide chain release factor 2	3.26037	0.000126628
SAUSA300_RS10825		hypothetical protein	2.95316	0.00272856

## Sheet: USA300_PTex_RBPs
Supplementary Data 1. RBPs identified in JKD6009 (2C), USA300 LPM (2C), USA300 TSB (2C) and USA300 (PTex).
Protein_ID	Gene_Name	Description	log2(CL/nCL)	p.adj
SAUSA300_RS08525	accC	acetyl-CoA carboxylase biotin carboxylasesubunit/Acetyl-CoA carboxylase, biotin carboxylase	1.33842	0.0276865
SAUSA300_RS08990	accD	acetyl-CoA carboxylase carboxyl transferasesubunit beta/Acetyl-coenzyme A carboxylase carboxyl transferase subunit beta	1.22207	0.0231372
SAUSA300_RS10950	agrA	DNA-binding response regulator/Accessory gene regulator protein A	1.56308	0.0111998
SAUSA300_RS08020	argR	arginine repressor	1.91972	0.00261699
SAUSA300_RS07110	arlS	two-component sensor histidine kinase/Signal transduction histidine-protein kinase ArlS	3.86593	0.000117338
SAUSA300_RS07385	aroA	3-phosphoshikimate 1-carboxyvinyltransferase	0.939223	0.0412984
SAUSA300_RS07335	asnS	asparagine--tRNA ligase	1.16609	0.0293734
SAUSA300_RS05135	atl	bifunctional autolysin/Autolysin	3.09137	0.000200492
SAUSA300_RS11345	atpA	ATP synthase subunit alpha	1.16174	0.0131988
SAUSA300_RS11335	atpD	ATP synthase subunit beta	1.25251	0.0144221
SAUSA300_RS11360	atpE	ATP synthase subunit C	2.78409	0.000519128
SAUSA300_RS11340	atpG	ATP synthase subunit gamma/ATP synthase gamma chain	1.37765	0.00868746
SAUSA300_RS05810	bshC	bacillithiol biosynthesis cysteine-adding enzymeBshC/Putative cysteine ligase BshC	1.09936	0.033818
SAUSA300_RS00810	cap5B	capsular polysaccharide biosynthesis proteinCap5B/Capsular polysaccharide biosynthesis protein Cap5B	2.27167	0.00150114
SAUSA300_RS00815	cap5C	capsular polysaccharide biosynthesis proteinCap8C/Tyrosine-protein phosphatase	1.1327	0.035309
SAUSA300_RS00865	cap5M	sugar transferase/Capsular polysaccharide biosynthesis protein Cap5M	2.86838	0.000470602
SAUSA300_RS13745	cidC	pyruvate oxidase	2.70145	0.000311412
SAUSA300_RS06365	cinA	competence protein CinA/Putative competence-damage inducible protein	0.92234	0.0331119
SAUSA300_RS05980	coaBC	bifunctional phosphopantothenoylcysteinedecarboxylase	2.87254	0.00879236
SAUSA300_RS12840	cobI	magnesium transporter CorA family protein/Transporter, CorA family	2.82387	0.0109626
SAUSA300_RS07150	ctpA	serine protease/Carboxyl-terminal protease	2.90129	0.000269313
SAUSA300_RS06980	cvfB	virulence factor B/Conserved virulence factor B	1.6192	0.00380838
SAUSA300_RS06000	def	peptide deformylase	1.09639	0.0417217
SAUSA300_RS11520	deoD	purine-nucleoside phosphorylase/Purine nucleoside phosphorylase DeoD-type	1.00624	0.0450652
SAUSA300_RS07340	dinG	ATP-dependent helicase DinG/3'-5' exonuclease DinG	3.37762	0.000132146
SAUSA300_RS05845	divIB	cell division protein DivIB	2.46019	0.000669983
SAUSA300_RS04530	dltD	D-alanyl-lipoteichoic acid biosynthesis proteinDltD/Protein DltD	2.68521	0.000328237
SAUSA300_RS00085	dnaB	replicative DNA helicase	1.09997	0.0413528
SAUSA300_RS00015	dnaN	DNA polymerase III subunit beta/Beta sliding clamp	1.02078	0.04869
SAUSA300_RS05690	efb	fibrinogen-binding protein	3.9126	0.0478025
SAUSA300_RS08830	engB	GTP-binding protein/Probable GTP-binding protein EngB	4.82228	8.85624e-05
SAUSA300_RS08330	era	GTPase Era	2.34763	0.000571635
SAUSA300_RS04115	est	carboxylesterase	1.17477	0.0421601
SAUSA300_RS11310	fabZ	beta-hydroxyacyl-ACP dehydratase/3-hydroxyacyl-[acyl-carrier-protein] dehydratase FabZ	0.928356	0.04869
SAUSA300_RS06065	fapR	transcription factor FapR	3.14718	0.00150114
SAUSA300_RS06890	femA	glycine glycyltransferase FemA/Methicillin resistance protein FemA	1.3543	0.0149669
SAUSA300_RS06895	femB	glycine glycyltransferase FemB/Methicillin resistance protein FemB	1.11866	0.0251247
SAUSA300_RS12215	femX	lipid II:glycine glycyltransferase FemX/Lipid II:glycine glycyltransferase	1.31827	0.0103989
SAUSA300_RS06115	ffh	signal recognition particle protein	2.11899	0.00143191
SAUSA300_RS05155	fmt	protein FmtA/Fmt protein	3.28275	0.000132146
SAUSA300_RS10250	ftnA	non-heme ferritin/Bacterial non-heme ferritin	1.25474	0.0164074
SAUSA300_RS06325	ftsK	DNA translocase FtsK	2.40495	0.00155204
SAUSA300_RS08265	fur	transcriptional repressor/Ferric uptake regulation protein	1.13152	0.0397632
SAUSA300_RS04270	gcvH	glycine cleavage system protein H/Glycine cleavage system H protein	2.04152	0.0020517
SAUSA300_RS06480	glnR	MerR family transcriptional regulator/Glutamine synthetase repressor	2.75976	0.000341415
SAUSA300_RS13545	gntP	gluconate permease	2.05368	0.00665792
SAUSA300_RS14360	gtf2	accessory Sec system glycosylation chaperoneGtfB/Glycosyltransferase stabilizing protein Gtf2	1.50208	0.0236483
SAUSA300_RS00035	gyrA	DNA gyrase subunit A	0.954858	0.0465147
SAUSA300_RS09750	hemG	protoporphyrinogen oxidase	3.15518	0.00527084
SAUSA300_RS08650	hisS	histidine--tRNA ligase	1.30307	0.0173886
SAUSA300_RS09585	hsdM	type I restriction-modification system subunitM/Type I restriction-modification system, M subunit	1.48038	0.00665792
SAUSA300_RS01035	hsdR	type-1 restriction enzyme R protein/Type I restriction enzyme R Protein	5.20608	0.000100323
SAUSA300_RS11050	ilvC	ketol-acid reductoisomerase/Ketol-acid reductoisomerase (NADP(+))	3.65167	0.00770335
SAUSA300_RS06290	infB	translation initiation factor IF-2	4.13587	0.000132146
SAUSA300_RS08875	infC	translation initiation factor IF-3	2.77847	0.000254942
SAUSA300_RS13915	isaA	transglycosylase IsaA/Probable transglycosylase IsaA	1.70043	0.00590156
SAUSA300_RS14315	isaB	hypothetical protein/Immunodominant staphylococcal antigen B	1.46323	0.0104461
SAUSA300_RS08155	lipM	lipoate--protein ligase family protein/Octanoyltransferase LipM	1.29064	0.044256
SAUSA300_RS04930	ltaA	MFS transporter/Probable glycolipid permease LtaA	1.87685	0.0461682
SAUSA300_RS01355	lytS	sensor histidine kinase/Sensor protein LytS	2.06425	0.0457395
SAUSA300_RS07955	malR	LacI family transcriptional regulator/Maltose operon transcriptional repressor	1.34594	0.00547512
SAUSA300_RS11150	mazE	antitoxin MazE	2.41735	0.00457974
SAUSA300_RS11145	mazF	mRNA interferase MazF/Endoribonuclease MazF	1.38025	0.020345
SAUSA300_RS00165	mecA	PBP2a family beta-lactam-resistant peptidoglycantranspeptidase MecA/Penicillin-binding protein 2	2.1576	0.00123857
SAUSA300_RS05090	menH	2-succinyl-6-hydroxy-2,4-cyclohexadiene-1-carboxylate synthase/Putative 2-succinyl-6-hydroxy-2,4-cyclohexadiene-1-carboxylate synthase	2.32662	0.00197743
SAUSA300_RS02585	mfd	transcription-repair coupling factor/Transcription-repair-coupling factor	5.02515	0.000492923
SAUSA300_RS10135	mgt	monofunctional glycosyltransferase	1.28484	0.0147387
SAUSA300_RS06455	miaA	tRNA (adenosine(37)-N6)-dimethylallyltransferaseMiaA/tRNA dimethylallyltransferase	2.44178	0.0141519
SAUSA300_RS06405	miaB	tRNA (N6-isopentenyladenosine(37)-C2)-methylthiotransferase MiaB/tRNA-2-methylthio-N(6)-dimethylallyladenosine synthase	1.43682	0.019899
SAUSA300_RS04595	mnhE	Na+	2.17294	0.010884
SAUSA300_RS04585	mnhG	Na+	0.99759	0.0363061
SAUSA300_RS14690	mnmE	tRNA uridine-5-carboxymethylaminomethyl(34)synthesis GTPase MnmE/tRNA modification GTPase MnmE	1.36759	0.0181771
SAUSA300_RS12315	modA	molybdate ABC transporter substrate-bindingprotein/Molybdenum ABC transporter, molybdenum-binding protein ModA	1.22014	0.0112086
SAUSA300_RS14105	mqo	malate:quinone oxidoreductase/Probable malate:quinone oxidoreductase	1.33562	0.0184434
SAUSA300_RS12775	mqo	malate:quinone oxidoreductase/Probable malate:quinone oxidoreductase	1.35047	0.0241438
SAUSA300_RS05815	mraZ	division	5.77856	0.000166688
SAUSA300_RS08740	mreC	rod shape-determining protein MreC/Cell shape-determining protein MreC	1.12927	0.0185111
SAUSA300_RS02765	mrnC	Mini-ribonuclease 3	2.91421	0.00212407
SAUSA300_RS06830	msrR	regulatory protein MsrR/Peptide methionine sulfoxide reductase regulator MsrR	3.9851	0.000318314
SAUSA300_RS07140	murG	undecaprenyldiphospho-muramoylpentapeptidebeta-N- acetylglucosaminyltransferase/UDP-N-acetylglucosamine--N-acetylmuramyl-(pentapeptide) pyrophosphoryl-undecaprenol N-acetylglucosamine transferase	2.98641	0.00201746
SAUSA300_RS05615	mutS2	endonuclease MutS2	2.16529	0.00438179
SAUSA300_RS10100	mutY	A	2.19503	0.0336849
SAUSA300_RS08905	nrdR	transcriptional regulator NrdR/Transcriptional repressor NrdR	1.44783	0.0451236
SAUSA300_RS07325	nth	endonuclease III	3.23573	0.00344479
SAUSA300_RS02710	nupC	pyrimidine nucleoside transporter NupC/Pyrimidine nucleoside transport protein	1.62141	0.0109386
SAUSA300_RS08715	obg	GTPase ObgE/GTPase Obg	3.37522	0.000520834
SAUSA300_RS07100	odhB	dihydrolipoyllysine-residue succinyltransferasecomponent of 2-oxoglutarate dehydrogenase complex/Dihydrolipoyllysine-residue succinyltransferase component of 2-oxoglutarate dehydrogenase complex	1.49792	0.00691102
SAUSA300_RS13350	opp-1A	nickel ABC transporter, nickel	1.54713	0.0352531
SAUSA300_RS04805	oppA	peptide ABC transporter substrate-bindingprotein/Oligopeptide ABC transporter, substrate-binding protein	2.15772	0.00150114
SAUSA300_RS04795	oppD	ABC transporter ATP-binding protein/Oligopeptide ABC transporter, ATP-binding protein	2.03154	0.00801117
SAUSA300_RS04800	oppF	peptide ABC transporter ATP-binding protein/Oligopeptide ABC transporter, ATP-binding protein	3.76975	0.000269313
SAUSA300_RS13235	opuCc	osmoprotectant ABC transporter substrate-bindingprotein/Glycine betaine/carnitine/choline ABC transporter	2.37689	0.000966575
SAUSA300_RS13220	panE	2-dehydropantoate 2-reductase	2.20229	0.00557863
SAUSA300_RS06790	parC	DNA topoisomerase 4 subunit A	7.02193	0.000765703
SAUSA300_RS06785	parE	DNA topoisomerase IV subunit B/DNA topoisomerase 4 subunit B	6.20403	0.000112346
SAUSA300_RS07315	pbp2	penicillin-binding protein/Penicillin binding protein 2	1.34491	0.0108976
SAUSA300_RS08255	pbp3	penicillin-binding protein 2/Penicillin-binding protein 3	1.72999	0.00383585
SAUSA300_RS05830	pbpA	penicillin-binding protein/Penicillin-binding protein 1	2.87913	0.000465841
SAUSA300_RS10320	pcrA	DNA helicase PcrA/ATP-dependent DNA helicase	3.45793	0.000166583
SAUSA300_RS08935	phoR	sensor histidine kinase/Sensory box histidine kinase PhoR	6.12151	4.59422e-05
SAUSA300_RS06315	pnp	polyribonucleotide nucleotidyltransferase	1.0463	0.0445942
SAUSA300_RS08925	polA	DNA polymerase I	3.02768	0.000254992
SAUSA300_RS06265	polC	DNA polymerase III subunit alpha/DNA polymerase III PolC-type	1.14029	0.0298496
SAUSA300_RS05380	potA	spermidine	1.23666	0.0233317
SAUSA300_RS05395	potD	spermidine	3.92081	0.00301801
SAUSA300_RS04950	prfC	peptide chain release factor 3	2.06604	0.00413769
SAUSA300_RS05985	priA	primosomal protein N'	3.81592	0.00399903
SAUSA300_RS06260	proS	proline--tRNA ligase	0.942981	0.0451269
SAUSA300_RS02580	pth	peptidyl-tRNA hydrolase	1.32665	0.0135979
SAUSA300_RS02540	purR	pur operon repressor	4.08095	0.000855069
SAUSA300_RS08975	pyk	pyruvate kinase	1.26729	0.0251247
SAUSA300_RS05175	qoxA	quinol oxidase subunit 2/Probable quinol oxidase subunit 2	1.43275	0.010533
SAUSA300_RS02740	radA	DNA repair protein RadA	3.54195	0.000445747
SAUSA300_RS06370	recA	DNA recombination	1.56981	0.0128095
SAUSA300_RS00025	recF	DNA replication and repair protein RecF	1.86448	0.0417779
SAUSA300_RS08675	recJ	single-stranded-DNA-specific exonuclease RecJ	1.86013	0.00666775
SAUSA300_RS03790	recQ	DNA helicase RecQ/ATP-dependent DNA helicase RecQ	2.05853	0.0391495
SAUSA300_RS10130	recX	regulatory protein RecX	4.13834	8.85624e-05
SAUSA300_RS10990	rex	transcriptional regulator/Redox-sensing transcriptional repressor Rex	1.3862	0.0178538
SAUSA300_RS04695	rexA	ATP-dependent helicase	0.915131	0.0456025
SAUSA300_RS11425	rho	transcription termination factor Rho	6.16227	0.000200492
SAUSA300_RS06270	rimP	ribosome maturation factor/Ribosome maturation factor RimP	1.19765	0.0264441
SAUSA300_RS06015	rlmN	23S rRNA (adenine(2503)-C(2))-methyltransferaseRlmN/Probable dual-specificity RNA methyltransferase RlmN	4.09352	0.000906359
SAUSA300_RS05595	rnhC	ribonuclease HIII	3.27687	0.000264286
SAUSA300_RS05325	rnj1	ribonuclease J 1	1.12657	0.019899
SAUSA300_RS06320	rnj2	ribonuclease J 2	0.935073	0.0464138
SAUSA300_RS02520	rnmV	ribonuclease M5	1.96301	0.0305309
SAUSA300_RS14695	rnpA	ribonuclease P protein component	2.52297	0.00833689
SAUSA300_RS04120	rnr	ribonuclease R	3.08123	0.000204174
SAUSA300_RS09325	rot	MarR family transcriptional regulator/HTH-type transcriptional regulator rot	2.01814	0.0297438
SAUSA300_RS02800	rplA	50S ribosomal protein L1	2.68603	0.000678412
SAUSA300_RS12135	rplB	50S ribosomal protein L2	5.14362	3.44203e-05
SAUSA300_RS12150	rplC	50S ribosomal protein L3	2.83953	0.000228159
SAUSA300_RS12145	rplD	50S ribosomal protein L4	2.99071	0.000508988
SAUSA300_RS12090	rplE	50S ribosomal protein L5	1.68411	0.00867853
SAUSA300_RS12075	rplF	50S ribosomal protein L6	2.51644	0.000801949
SAUSA300_RS00080	rplI	50S ribosomal protein L9	2.04447	0.00312666
SAUSA300_RS02805	rplJ	50S ribosomal protein L10	1.00933	0.0444279
SAUSA300_RS11990	rplM	50S ribosomal protein L13	1.35115	0.0291291
SAUSA300_RS12100	rplN	50S ribosomal protein L14	1.89675	0.00406262
SAUSA300_RS12055	rplO	50S ribosomal protein L15	1.90773	0.00160457
SAUSA300_RS12115	rplP	50S ribosomal protein L16	2.59603	0.000328237
SAUSA300_RS12015	rplQ	50S ribosomal protein L17	1.81494	0.0027902
SAUSA300_RS12070	rplR	50S ribosomal protein L18	1.9553	0.0027902
SAUSA300_RS06135	rplS	50S ribosomal protein L19	2.96405	0.000378232
SAUSA300_RS08865	rplT	50S ribosomal protein L20	2.59369	0.000298094
SAUSA300_RS08730	rplU	50S ribosomal protein L21	2.81172	0.000299149
SAUSA300_RS12125	rplV	50S ribosomal protein L22	2.12072	0.00284351
SAUSA300_RS12140	rplW	50S ribosomal protein L23	3.50414	0.000269313
SAUSA300_RS12095	rplX	50S ribosomal protein L24	1.02175	0.0464002
SAUSA300_RS08720	rpmA	50S ribosomal protein L27	1.88877	0.0107885
SAUSA300_RS06045	rpmB	50S ribosomal protein L28	2.94097	0.000249004
SAUSA300_RS12110	rpmC	50S ribosomal protein L29	1.86635	0.00807436
SAUSA300_RS05530	rpmF	50S ribosomal protein L32	1.11368	0.0259388
SAUSA300_RS08250	rpmG2	50S ribosomal protein L33/50S ribosomal protein L33 2	3.24132	0.000555427
SAUSA300_RS08870	rpmI	50S ribosomal protein L35	2.21049	0.00172355
SAUSA300_RS12035	rpmJ	50S ribosomal protein L36	1.14348	0.0361805
SAUSA300_RS12020	rpoA	DNA-directed RNA polymerase subunit alpha	1.10326	0.0445859
SAUSA300_RS02820	rpoB	DNA-directed RNA polymerase subunit beta	2.06824	0.00112931
SAUSA300_RS02825	rpoC	DNA-directed RNA polymerase subunit beta'	1.98214	0.00143191
SAUSA300_RS08300	rpoD	RNA polymerase sigma factor SigA	2.51902	0.000426993
SAUSA300_RS11460	rpoE	DNA-directed RNA polymerase subunit delta/Probable DNA-directed RNA polymerase subunit delta	1.92664	0.00150114
SAUSA300_RS11120	rpoF	RNA polymerase sigma factor SigB/RNA polymerase sigma factor	1.24853	0.0187878
SAUSA300_RS07445	rpsA	30S ribosomal protein S1	1.15661	0.0170322
SAUSA300_RS06220	rpsB	30S ribosomal protein S2	1.99269	0.00117233
SAUSA300_RS12120	rpsC	30S ribosomal protein S3	3.34128	0.000269044
SAUSA300_RS09090	rpsD	30S ribosomal protein S4	4.79443	0.000112346
SAUSA300_RS12065	rpsE	30S ribosomal protein S5	1.88081	0.00248016
SAUSA300_RS02840	rpsG	30S ribosomal protein S7	2.69661	0.000341415
SAUSA300_RS11985	rpsI	30S ribosomal protein S9	2.82553	0.000519128
SAUSA300_RS12155	rpsJ	30S ribosomal protein S10	2.18387	0.00530495
SAUSA300_RS12025	rpsK	30S ribosomal protein S11	4.12528	0.000117338
SAUSA300_RS02835	rpsL	30S ribosomal protein S12	4.27988	9.04243e-05
SAUSA300_RS12030	rpsM	30S ribosomal protein S13	4.04204	0.000108978
SAUSA300_RS06690	rpsN	30S ribosomal protein S14	2.54582	0.00183782
SAUSA300_RS06310	rpsO	30S ribosomal protein S15	1.23559	0.0235098
SAUSA300_RS06120	rpsP	30S ribosomal protein S16	1.18545	0.0188628
SAUSA300_RS12105	rpsQ	30S ribosomal protein S17	3.25311	0.000361937
SAUSA300_RS01950	rpsR	30S ribosomal protein S18	1.99335	0.00116064
SAUSA300_RS12130	rpsS	30S ribosomal protein S19	1.67209	0.00399073
SAUSA300_RS08370	rpsU	30S ribosomal protein S21	1.97891	0.00189695
SAUSA300_RS12085	rpsZ	30S ribosomal protein S14 type Z	1.80513	0.00351012
SAUSA300_RS02525	rsmA	ribosomal RNA small subunit methyltransferase A	1.70956	0.00779098
SAUSA300_RS02500	rsmI	16S rRNA(cytidine(1402)-2'-O)-methyltransferase/Ribosomal RNA small subunit methyltransferase I	3.35458	0.0141519
SAUSA300_RS03250	sarA	transcriptional regulator/Transcriptional regulator SarA	2.07667	0.00126558
SAUSA300_RS13510	sarT	transcriptional regulator/Staphylococcal accessory regulator T	3.42161	0.00023753
SAUSA300_RS00115	SAUSA300_0022	hypothetical protein/YycH protein	1.56361	0.00741981
SAUSA300_RS00460	SAUSA300_0089	tRNA-dihydrouridine synthase	1.41745	0.00805341
SAUSA300_RS00530	SAUSA300_0102	tandem-type lipoprotein/Uncharacterized lipoprotein SAUSA300_0102	1.50964	0.0464138
SAUSA300_RS00590	SAUSA300_0114	HTH-type transcriptional regulator SarS/Staphylococcal accessory regulator	1.25708	0.0173886
SAUSA300_RS00915	SAUSA300_0174	ABC transporter ATP-binding protein/Uncharacterized protein	1.15444	0.0359932
SAUSA300_RS00920	SAUSA300_0175	hypothetical protein/Putative lipoprotein	1.64327	0.0177959
SAUSA300_RS00935	SAUSA300_0178	DUF2294 domain-containing protein/Uncharacterized protein	2.6463	0.00198695
SAUSA300_RS01115	SAUSA300_0212	gfo/Oxidoreductase, Gfo/Idh/MocA family	1.62358	0.0187566
SAUSA300_RS01170	SAUSA300_0222	glycerophosphoryl diester phosphodiesterase/Putative membrane protein	1.19489	0.00944291
SAUSA300_RS01225	SAUSA300_0231	nickel ABC transporter substrate-bindingprotein/ABC transporter, substrate-binding protein	2.75821	0.000488812
SAUSA300_RS01230	SAUSA300_0232	DUF488 domain-containing protein/Uncharacterized protein	1.04139	0.0436026
SAUSA300_RS01320	SAUSA300_0247	tagB protein/Putative teichoic acid biosynthesis protein B	1.52345	0.0451048
SAUSA300_RS01345	SAUSA300_0252	glycosyltransferase family 2 protein/Glycosyl transferase, group 2 family protein	2.41013	0.000428994
SAUSA300_RS01635	SAUSA300_0307	5'-nucleotidase, lipoprotein e(P4) family	2.07244	0.00100362
SAUSA300_RS01645	SAUSA300_0308	peptide ABC transporter permease/ABC transporter, permease protein	1.41461	0.012506
SAUSA300_RS01915	SAUSA300_0361	chromosome partitioning protein ParB/ParB-like partition protein	2.69176	0.00182282
SAUSA300_RS02010	SAUSA300_0377	NDxxF motif lipoprotein/Putative lipoprotein	1.90878	0.0014333
SAUSA300_RS02050	SAUSA300_0384	hypothetical protein/Uncharacterized protein	2.10161	0.00150114
SAUSA300_RS02250	SAUSA300_0420	hypothetical protein/Uncharacterized protein	3.96465	0.000818822
SAUSA300_RS02285	SAUSA300_0426	DUF2309 domain-containing protein/UPF0753 protein SAUSA300_0426	2.00733	0.0021771
SAUSA300_RS02305	SAUSA300_0430	carboxylesterase/Uncharacterized protein	2.06713	0.00127392
SAUSA300_RS02340	SAUSA300_0437	ABC transporter substrate-binding protein/Lipoprotein	1.02059	0.0497333
SAUSA300_RS02480	SAUSA300_0462	signal peptidase II/Uncharacterized protein	1.54745	0.0373362
SAUSA300_RS02595	SAUSA300_0483	nucleotide pyrophosphohydrolase/Tetrapyrrole methylase family protein	1.16108	0.0310853
SAUSA300_RS02600	SAUSA300_0484	RNA-binding S4 domain-containing protein/Uncharacterized protein	1.57652	0.0171055
SAUSA300_RS02610	SAUSA300_0486	RNA-binding protein S1,Polyribonucleotide nucleotidyltransferase (EC 2.7.7.8)/Polyribonucleotide nucleotidyltransferase	1.69905	0.00530495
SAUSA300_RS02770	SAUSA300_0517	23S rRNA(guanosine(2251)-2'-O)-methyltransferase RlmB/RNA methyltransferase, TrmH family, group 3	3.79516	0.000217676
SAUSA300_RS02830	SAUSA300_0529	50S ribosomal protein L7ae-like protein/Putative ribosomal protein L7Ae-like	2.48281	0.00666775
SAUSA300_RS02930	SAUSA300_0549	glycosyl transferase family 1/Glycosyl transferase, group 1 family protein	0.933746	0.04869
SAUSA300_RS03025	SAUSA300_0565	DUF423 domain-containing protein/UPF0382 membrane protein SAUSA300_0565	2.51256	0.00629249
SAUSA300_RS03215	SAUSA300_0598	ABC transporter substrate-binding protein/Putative iron compound ABC transporter, iron compound-binding protein	3.23014	0.000328237
SAUSA300_RS03230	SAUSA300_0601	alpha/Hydrolase, alpha/beta hydrolase fold family	2.07484	0.00160457
SAUSA300_RS03235	SAUSA300_0602	hypothetical protein/Uncharacterized protein	2.81515	0.00137252
SAUSA300_RS03245	SAUSA300_0604	alpha/Hydrolase, alpha/beta hydrolase fold family	2.2372	0.0054451
SAUSA300_RS03270	SAUSA300_0609	recombinase/Phage integrase family protein	2.32704	0.00165155
SAUSA300_RS03325	SAUSA300_0620	metal ABC transporter ATP-binding protein/ABC transporter ATP-binding protein	1.2479	0.0479677
SAUSA300_RS03390	SAUSA300_0632	YitT family protein/Uncharacterized protein	1.98678	0.00525012
SAUSA300_RS03480	SAUSA300_0649	DUF47 domain-containing protein/Uncharacterized protein	1.15177	0.0359932
SAUSA300_RS03530	SAUSA300_0658	LysR family transcriptional regulator/Transcriptional regulator, LysR family	1.26812	0.0147019
SAUSA300_RS03585	SAUSA300_0668	hypothetical protein/Uncharacterized protein	3.11839	0.000156225
SAUSA300_RS03665	SAUSA300_0683	DeoR/Transcriptional regulator, DeoR family	2.57619	0.000786637
SAUSA300_RS03690	SAUSA300_0687	HlyC/Putative hemolysin	1.28156	0.04869
SAUSA300_RS03720	SAUSA300_0693	hypothetical protein/Putative lipoprotein	0.923094	0.0431331
SAUSA300_RS03750	SAUSA300_0699	anthranilate synthase component I familyprotein/Chorismate binding enzyme domain protein	3.11425	0.000961024
SAUSA300_RS03770	SAUSA300_0702	allophanate hydrolase/Urea amidolyase-related protein	2.90898	0.000400957
SAUSA300_RS03785	SAUSA300_0704	ABC transporter ATP-binding protein/ABC transporter, ATP-binding protein	2.82305	0.00701281
SAUSA300_RS03795	SAUSA300_0706	ABC transporter ATP-binding protein/Putative osmoprotectant ABC transporter, ATP-binding protein	1.458	0.0345471
SAUSA300_RS03800	SAUSA300_0707	ABC transporter permease/Osmoprotectant ABC transporter, permease	3.02541	0.00301801
SAUSA300_RS03900	SAUSA300_0724	EMYY motif lipoprotein/Putative lipoprotein	2.48522	0.00172355
SAUSA300_RS04065	SAUSA300_0753	epimerase/Epimerase family protein SAUSA300_0753	1.9292	0.00308978
SAUSA300_RS04075	SAUSA300_0755	sugar-binding transcriptional regulator/Glycolytic operon regulator	2.0531	0.00587494
SAUSA300_RS04190	SAUSA300_0777	cold-shock protein/Cold shock protein	2.54214	0.000802602
SAUSA300_RS04255	SAUSA300_0788	nitroreductase/Nitroreductase family protein	3.69911	0.00012684
SAUSA300_RS04290	SAUSA300_0794	topiosmerase/Toprim domain protein	3.05647	0.000306842
SAUSA300_RS04390	SAUSA300_0814	CAAX amino protease/Uncharacterized protein	4.63734	0.00284351
SAUSA300_RS04450	SAUSA300_0825	nitronate monooxygenase/Probable nitronate monooxygenase	5.08062	0.000966575
SAUSA300_RS04560	SAUSA300_0844	NADH dehydrogenase/NADH dehydrogenase-like protein SAUSA300_0844	1.13006	0.0464002
SAUSA300_RS04630	SAUSA300_0858	general stress protein/Uncharacterized protein	5.11886	0.00399903
SAUSA300_RS04905	SAUSA300_0912	enoyl-[acyl-carrier-protein] reductase FabI/Enoyl-[acyl-carrier-protein] reductase [NADPH]	1.84014	0.00547512
SAUSA300_RS05045	SAUSA300_0939	glycosyl transferase family 1/Glycosyl transferase, group 1 family protein	3.06787	0.000361937
SAUSA300_RS05280	SAUSA300_0981	class I SAM-dependent rRNA methyltransferase/Uncharacterized protein	5.12727	0.000244313
SAUSA300_RS05415	SAUSA300_1006	DUF1054 domain-containing protein/UPF0637 protein SAUSA300_1006	4.18134	0.000100323
SAUSA300_RS05480	SAUSA300_1018	hypothetical protein/Uncharacterized protein	1.70913	0.0154953
SAUSA300_RS05495	SAUSA300_1021	DUF2129 domain-containing protein/UPF0298 protein SAUSA300_1021	3.39027	0.000156225
SAUSA300_RS05505	SAUSA300_1023	16S rRNA (guanine(966)-N(2))-methyltransferaseRsmD/Uncharacterized protein	4.4853	0.000786637
SAUSA300_RS05515	SAUSA300_1025	nucleotidyltransferase/UPF0348 protein SAUSA300_1025	3.78839	0.00547512
SAUSA300_RS05580	SAUSA300_1036	RNA methyltransferase/RNA methyltransferase, TrmH family	1.27865	0.0218138
SAUSA300_RS05610	SAUSA300_1042	DNA polymerase/DNA-dependent DNA polymerase family X	1.28598	0.0312913
SAUSA300_RS05670	SAUSA300_1052	fibrinogen-binding protein	1.92516	0.00801117
SAUSA300_RS05800	SAUSA300_1069	noncanonical pyrimidine nucleotidase, YjjGfamily/Uncharacterized protein	5.25577	6.27911e-05
SAUSA300_RS05880	SAUSA300_1085	S4 RNA-binding protein/Uncharacterized protein	2.78585	0.00301801
SAUSA300_RS05910	SAUSA300_1090	RluA family pseudouridine synthase/Pseudouridine synthase	2.37118	0.00344479
SAUSA300_RS05965	SAUSA300_1101	DUF814 domain-containing protein/Putative fibronectin/fibrinogen binding protein	2.79575	0.000328237
SAUSA300_RS05990	SAUSA300_1106	hypothetical protein/Putative lipoprotein	1.7952	0.0117187
SAUSA300_RS06110	SAUSA300_1129	putative DNA-binding protein/UPF0122 protein SAUSA300_1129	1.62965	0.00666775
SAUSA300_RS06150	SAUSA300_1136	ribosome biogenesis GTPase YlqF/Ribosome biogenesis GTPase A	1.29061	0.016158
SAUSA300_RS06280	SAUSA300_1160	DUF448 domain-containing protein/Uncharacterized protein	1.45511	0.00801117
SAUSA300_RS06345	SAUSA300_1173	KR domain-containing protein/Putative acetoacetyl-CoA reductase	1.69875	0.0310972
SAUSA300_RS06630	SAUSA300_1223	hypothetical protein/Uncharacterized protein	1.31547	0.0161223
SAUSA300_RS06775	SAUSA300_1248	hypothetical protein/Uncharacterized protein SAUSA300_1248	1.0894	0.0394416
SAUSA300_RS06800	SAUSA300_1252	alanine:cation symporter family protein/Amino acid carrier protein	1.09096	0.0426681
SAUSA300_RS06815	SAUSA300_1254	AI-2E family transporter/Putative membrane protein	1.46623	0.00399073
SAUSA300_RS06905	SAUSA300_1272	SWIM zinc finger family protein/Uncharacterized protein	4.29524	0.000166688
SAUSA300_RS07055	SAUSA300_1298	5-bromo-4-chloroindolyl phosphate hydrolysisprotein/Putative XpaC protein	2.77538	0.000205985
SAUSA300_RS07230	SAUSA300_1326	ribonuclease H/Putative cell wall enzyme EbsB	0.864968	0.0464486
SAUSA300_RS07260	SAUSA300_1332	5'-3' exonuclease/Putative 5'-3' exonuclease	1.68253	0.0457395
SAUSA300_RS07270	SAUSA300_1334	PepSY domain-containing protein/Putative membrane protein	1.86801	0.0106846
SAUSA300_RS07350	SAUSA300_1348	CCA-adding enzyme	4.10787	0.000519128
SAUSA300_RS07410	SAUSA300_1359	heptaprenyl diphosphate synthase subunit II/Polyprenyl synthetase	1.58027	0.0190008
SAUSA300_RS07915	SAUSA300_1450	aldo/Oxidoreductase, aldo/keto reductase family	1.71645	0.00691102
SAUSA300_RS07965	SAUSA300_1458	glyoxalase/Glyoxalase family protein	1.03874	0.019899
SAUSA300_RS08140	SAUSA300_1491	aminopeptidase P family protein/Proline dipeptidase	1.0669	0.0326183
SAUSA300_RS08285	SAUSA300_1518	DEAD	6.60065	2.22748e-05
SAUSA300_RS08480	SAUSA300_1556	ribosome biogenesis GTPase YqeH/Putative GTP-binding protein	1.93711	0.0021771
SAUSA300_RS08485	SAUSA300_1557	YqeG family HAD IIIA-type phosphatase/Hydrolase, HAD-superfamily, subfamily IIIA	2.32819	0.000498866
SAUSA300_RS08515	SAUSA300_1561	divalent metal cation transporter/Putative membrane protein	1.33103	0.00944964
SAUSA300_RS08565	SAUSA300_1571	O-methyltransferase/O-methyltransferase family protein	1.52788	0.0210502
SAUSA300_RS08570	SAUSA300_1572	DUF1292 domain-containing protein/UPF0473 protein SAUSA300_1572	1.24859	0.0151185
SAUSA300_RS08635	SAUSA300_1585	tRNA threonylcarbamoyladenosine dehydratase/Uncharacterized protein	4.67689	5.2152e-05
SAUSA300_RS08665	SAUSA300_1590	bifunctional (p)ppGppsynthetase/GTP pyrophosphokinase	2.05961	0.00284351
SAUSA300_RS08710	SAUSA300_1599	hypothetical protein/UPF0735 ACT domain-containing protein SAUSA300_1599	1.55277	0.0461339
SAUSA300_RS09010	SAUSA300_1651	CBS domain-containing protein/CBS domain protein	2.03446	0.0235098
SAUSA300_RS09015	SAUSA300_1652	universal stress protein/Uncharacterized protein	1.5663	0.0140479
SAUSA300_RS09100	SAUSA300_1667	glycerophosphoryl diester phosphodiesterase/Putative glycerophosphoryl diester phosphodiesterase	1.68744	0.0442936
SAUSA300_RS09140	SAUSA300_1674	PDZ domain-containing protein/Putative serine protease HtrA	1.60206	0.00457974
SAUSA300_RS09205	SAUSA300_1684	membrane protein/Uncharacterized protein	2.28472	0.00058326
SAUSA300_RS09220	SAUSA300_1687	DNA translocase FtsK/FtsK/SpoIIIE family protein	2.15538	0.00205452
SAUSA300_RS09280	SAUSA300_1699	rRNA pseudouridine synthase/Pseudouridine synthase	3.44387	0.0136305
SAUSA300_RS09340	SAUSA300_1710	alpha/Putative lysophospholipase	1.88308	0.0214313
SAUSA300_RS09395	SAUSA300_1720	autolysin/Uncharacterized protein	2.64392	0.000361937
SAUSA300_RS09740	SAUSA300_1780	serine hydrolase family protein/Uncharacterized protein	1.74185	0.0138332
SAUSA300_RS09790	SAUSA300_1788	YtxH domain-containing protein/Uncharacterized protein	1.04013	0.0464138
SAUSA300_RS09835	SAUSA300_1797	transcriptional regulator/Uncharacterized protein	2.14247	0.00143191
SAUSA300_RS09845	SAUSA300_1799	sensor histidine kinase/Putative sensor histidine kinase	2.11223	0.00565526
SAUSA300_RS09850	SAUSA300_1800	RluA family pseudouridine synthase/Ribosomal large subunit pseudouridine synthase, RluD subfamily	1.28868	0.0277664
SAUSA300_RS10120	SAUSA300_1852	teichoic acid ABC transporter ATP-bindingprotein/Putative ABC transporter, ATP-binding protein	1.98536	0.00352297
SAUSA300_RS10245	SAUSA300_1873	DUF1727 domain-containing protein/Mur ligase family protein	3.51593	0.00355887
SAUSA300_RS10390	SAUSA300_1898	pectate lyase/Uncharacterized protein	2.26595	0.00640429
SAUSA300_RS10445	SAUSA300_1908	membrane protein/Uncharacterized protein	1.69269	0.00801117
SAUSA300_RS10460	SAUSA300_1911	phenol-soluble modulin export ABC transporterATP-binding protein PmtC/ABC transporter, ATP-binding protein	2.72815	0.000328237
SAUSA300_RS10475	SAUSA300_1914	GntR family transcriptional regulator/GntR family regulatory protein	1.03621	0.028514
SAUSA300_RS10810	SAUSA300_1969	XRE family transcriptional regulator/Phi77 ORF011-like protein, phage transcriptional repressor	1.51956	0.0141637
SAUSA300_RS10875	SAUSA300_1980	N-acetyltransferase/Acetyltransferase, GNAT family	2.52814	0.00127496
SAUSA300_RS10885	SAUSA300_1981	terminase small subunit/Phage terminase family protein	1.48194	0.010533
SAUSA300_RS10980	SAUSA300_1997	oxidoreductase/Uncharacterized protein	1.0542	0.0250752
SAUSA300_RS11020	SAUSA300_2004	tRNA(adenosine(37)-N6)-threonylcarbamoyltransferase complexdimerization subunit type 1 TsaB/Uncharacterized protein	1.79011	0.00284702
SAUSA300_RS11025	SAUSA300_2005	tRNA(adenosine(37)-N6)-threonylcarbamoyltransferase complexATPase subunit type 1 TsaE/Uncharacterized protein	1.53134	0.0147374
SAUSA300_RS11115	SAUSA300_2021	RNA-binding transcriptional accessory protein, S1 RNA binding domain protein/S1 RNA binding domain protein	4.15255	0.000112346
SAUSA300_RS11210	SAUSA300_2037	DEAD	6.55152	3.40628e-05
SAUSA300_RS11530	SAUSA300_2093	thiol-disulfide oxidoreductase DCC familyprotein/Uncharacterized protein	2.23008	0.0122778
SAUSA300_RS11635	SAUSA300_2112	YbbR-like domain-containing protein/Uncharacterized protein	1.15873	0.0173268
SAUSA300_RS11760	SAUSA300_2136	ABC transporter substrate-binding protein/Iron compound ABC transporter, iron compound-binding protein	1.2016	0.0151185
SAUSA300_RS11835	SAUSA300_2148	alpha/Uncharacterized protein	3.21055	0.000269313
SAUSA300_RS11875	SAUSA300_2156	DeoR/Lactose phosphotransferase system repressor	3.80572	0.000223284
SAUSA300_RS11965	SAUSA300_2169	hypothetical protein/Uncharacterized protein	2.09631	0.0236483
SAUSA300_RS12210	SAUSA300_2213	AcrB/AcrB/AcrD/AcrF family protein	2.14308	0.00091813
SAUSA300_RS12225	SAUSA300_2215	VOC family protein/Uncharacterized protein	0.970893	0.0390699
SAUSA300_RS12460	SAUSA300_2256	N-acetylmuramoyl-L-alanine amidase/Putative N-acetylmuramoyl-L-alanine amidase	2.70496	0.00547512
SAUSA300_RS12490	SAUSA300_2261	YafY family transcriptional regulator/Uncharacterized protein	4.67761	0.000100323
SAUSA300_RS12510	SAUSA300_2264	MurR/Phosphosugar-binding transcriptional regulator, RpiR family	3.52761	0.00150114
SAUSA300_RS12545	SAUSA300_2269	hypothetical protein/Uncharacterized protein	4.42793	0.00172355
SAUSA300_RS12555	SAUSA300_2271	MurR/Phosphosugar-binding transcriptional regulator	2.81463	0.0013087
SAUSA300_RS12655	SAUSA300_2290	DNA-3-methyladenine glycosylase/Putative 3-methyladenine DNA glycosylase	3.30982	0.000156225
SAUSA300_RS12685	SAUSA300_2296	alpha/Esterase-like protein	1.84419	0.00356327
SAUSA300_RS12700	SAUSA300_2299	HlyD family secretion protein/Multidrug resistance protein A, drug resistance transporter	1.08987	0.0459568
SAUSA300_RS12845	SAUSA300_2324	PTS sucrose transporter subunit IIBC/PTS system, sucrose-specific IIBC component	2.12482	0.0397632
SAUSA300_RS12865	SAUSA300_2328	DUF4889 domain-containing protein/Uncharacterized protein	1.579	0.00530142
SAUSA300_RS12900	SAUSA300_2336	MerR family transcriptional regulator/Transcriptional regulator, MerR family	2.55789	0.00182282
SAUSA300_RS12965	SAUSA300_2349	formate/Formate/nitrite transporter family protein	1.51829	0.0164074
SAUSA300_RS12980	SAUSA300_2351	zinc ABC transporter substrate-binding protein/Zn-binding lipoprotein adcA-like protein	1.50585	0.00779098
SAUSA300_RS13000	SAUSA300_2354	protein disulfide-isomerase/Putative lipoprotein	2.36009	0.00119924
SAUSA300_RS13205	SAUSA300_2386	protein flp/Beta-lactamase	1.07436	0.0298496
SAUSA300_RS13295	SAUSA300_2401	Txe/Addiction module toxin, Txe/YoeB family	2.06552	0.0184661
SAUSA300_RS13310	SAUSA300_2403	DUF1307 domain-containing protein/Putative lipoprotein	1.63377	0.00382197
SAUSA300_RS13460	SAUSA300_2430	tandem-type lipoprotein/Uncharacterized lipoprotein SAUSA300_2430	1.77526	0.0426681
SAUSA300_RS13565	SAUSA300_2446	GTP pyrophosphokinase/Uncharacterized protein	1.08474	0.0237344
SAUSA300_RS13725	SAUSA300_2473	alpha/Uncharacterized protein	2.30209	0.00150114
SAUSA300_RS13770	SAUSA300_2482	CHAP domain-containing protein/Uncharacterized protein	4.3386	0.0027902
SAUSA300_RS13830	SAUSA300_2490	TetR/Regulatory protein, TetR family	5.21029	3.32174e-05
SAUSA300_RS13905	SAUSA300_2504	O-acetyltransferase OatA/Acyltransferase	3.30703	0.00260466
SAUSA300_RS14030	SAUSA300_2529	VOC family protein/Uncharacterized protein	2.35116	0.00150114
SAUSA300_RS14260	SAUSA300_2563	MarR family transcriptional regulator/Putative transcriptional regulator	1.77261	0.0196316
SAUSA300_RS14340	SAUSA300_2578	YhgE/Putative phage infection protein	2.47332	0.000961024
SAUSA300_RS14345	SAUSA300_2579	N-acetylmuramoyl-L-alanine amidase/N-acetylmuramoyl-L-alanine amidase domain protein	1.26673	0.0219229
SAUSA300_RS14655	SAUSA300_2639	cold-shock protein/Cold shock protein	1.95985	0.00351012
SAUSA300_RS10970	scrR	LacI family transcriptional regulator/Sucrose operon repressor	3.52415	0.000254992
SAUSA300_RS03965	secA1	preprotein translocase subunit SecA/Protein translocase subunit SecA 1	1.37959	0.0310853
SAUSA300_RS08680	secF	protein translocase subunit SecDF/Multifunctional fusion protein	1.48773	0.00640429
SAUSA300_RS00605	sirA	iron-siderophore ABC transportersubstrate-binding protein/Iron compound ABC transporter, iron compound-binding protein SirA	1.42492	0.0109626
SAUSA300_RS02345	sle1	N-acetylmuramoyl-L-alanine amidase/N-acetylmuramoyl-L-alanine amidase sle1	2.37509	0.00283517
SAUSA300_RS06100	smc	chromosome segregation protein SMC/Chromosome partition protein Smc	1.51129	0.0125741
SAUSA300_RS04125	smpB	SsrA-binding protein	3.65177	0.00302439
SAUSA300_RS14395	sraP	serine-rich repeat glycoprotein adhesin SasA/Serine-rich adhesin for platelets	2.35613	0.00256316
SAUSA300_RS07870	srrB	two-component sensor histidine kinase/Staphylococcal respiratory response protein, SrrB	1.4838	0.00691102
SAUSA300_RS12415	ssaA	CHAP domain-containing protein/Secretory antigen SsaA	4.16237	0.000269044
SAUSA300_RS01945	ssb	single-stranded DNA-binding protein	1.77045	0.00207791
SAUSA300_RS06010	sun	16S rRNA (cytosine(967)-C(5))-methyltransferaseRsmB/16S rRNA (cytosine(967)-C(5))-methyltransferase	1.5286	0.00603329
SAUSA300_RS03345	tagH	teichoic acids export ATP-binding protein TagH	4.66332	0.000555427
SAUSA300_RS12720	tcaA	zinc ribbon domain-containing protein/Membrane-associated protein TcaA	1.36586	0.0326183
SAUSA300_RS12730	tcaR	transcriptional regulator/Transcriptional regulator TcaR	3.55043	9.04243e-05
SAUSA300_RS09065	thiI	tRNA 4-thiouridine(8) synthase ThiI/Probable tRNA sulfurtransferase	3.99614	0.000269313
SAUSA300_RS02615	tilS	tRNA(Ile)-lysidine synthetase/tRNA(Ile)-lysidine synthase	3.20999	0.000199518
SAUSA300_RS06185	topA	type I DNA topoisomerase/DNA topoisomerase 1	7.04795	1.11507e-05
SAUSA300_RS12170	topB	DNA topoisomerase III/DNA topoisomerase 3	6.53156	2.22748e-05
SAUSA300_RS06190	trmFO	FADH(2)-oxidizingmethylenetetrahydrofolate--tRNA-(uracil(54)-C(5))-methyltransferase TrmFO/Methylenetetrahydrofolate--tRNA-(uracil-5-)-methyltransferase TrmFO	1.31717	0.0232356
SAUSA300_RS11995	truA	tRNA pseudouridine(38-40) synthase TruA/tRNA pseudouridine synthase A	2.15245	0.00183782
SAUSA300_RS12385	ureD	urease accessory protein/Urease accessory protein UreD	1.00744	0.026724
SAUSA300_RS04005	uvrA	excinuclease ABC subunit UvrA/UvrABC system protein A	5.63615	2.22748e-05
SAUSA300_RS04000	uvrB	excinuclease ABC subunit UvrB/UvrABC system protein B	1.75336	0.00413769
SAUSA300_RS10995	vga	ABC transporter ATP-binding protein/ABC transporter, ATP-binding protein	3.05177	0.0006642
SAUSA300_RS00110	walK	cell wall metabolism sensor histidine kinaseWalK/Sensor protein kinase WalK	5.03051	0.000100323
SAUSA300_RS00105	walR	DNA-binding response regulator/Transcriptional regulatory protein WalR	1.36101	0.0241563
SAUSA300_RS07900	xerD	tyrosine recombinase XerD	3.29063	0.000112346
SAUSA300_RS08035	xseA	exodeoxyribonuclease 7 large subunit	4.55442	4.59422e-05
SAUSA300_RS08345	ybeY	endoribonuclease YbeY	2.1488	0.000711034
SAUSA300_RS01930	ychF	redox-regulated ATPase YchF/Ribosome-binding ATPase YchF	1.4195	0.0236483
SAUSA300_RS11265	yidC	protein translocase component YidC/Membrane protein insertase YidC	1.53074	0.00876629
SAUSA300_RS10500		MAP domain-containing protein	6.39354	2.22748e-05
