# Supplementary material for: The RNA-bound proteome of MRSA reveals post-transcriptional roles for helix-turn-helix DNA-binding and Rossmann-fold proteins
Source: Nat Commun. 2022 May 24;13:2883. doi: 10.1038/s41467-022-30553-8 (PMC9130240; doi:10.1038/s41467-022-30553-8)
Supplement: Supplementary file 5 — Supplementary Data 2 [file 41467_2022_30553_MOESM5_ESM.xlsx]

## Sheet: Replicate 1 raw counts
Supplementary Data 2. CcpA CRAC raw counts replicate 1.
Gene_name	WT_1	WT_2	WT_3	CcpA_1	CcpA_2	CcpA_3
INT_SAUSA300_0007_hutH	0	0	0	0	2	0
INT_SAUSA300_0018_SAUSA300_0019	0	13	2	121	767	926
INT_SAUSA300_0019_SAUSA300_0020	0	2	0	56	445	130
INT_SAUSA300_0036_ccrB	0	0	0	0	0	3
INT_SAUSA300_0071_SAUSA300_0072	0	0	0	0	13	0
INT_SAUSA300_0086_SAUSA300_0088	0	2	0	4	20	43
INT_SAUSA300_0089_SAUSA300_0090	0	0	0	0	1	0
INT_SAUSA300_0094_SAUSA300_0095	0	0	0	0	1	0
INT_SAUSA300_0110_SAUSA300_0111	0	0	0	0	2	0
INT_SAUSA300_0128_SAUSA300_0129	0	0	0	63	0	0
INT_SAUSA300_0148_adhE	0	1	0	0	6	5
INT_SAUSA300_0199_SAUSA300_0200	0	0	0	0	0	0
INT_SAUSA300_0214_SAUSA300_0215	0	0	0	0	30	1
INT_SAUSA300_0215_uhpT	0	0	0	0	0	0
INT_SAUSA300_0229_SAUSA300_0230	0	0	0	0	0	0
INT_SAUSA300_0244_SAUSA300_0245	0	0	0	0	20	0
INT_SAUSA300_0247_SAUSA300_0248	0	0	0	1	0	0
INT_SAUSA300_0266_SAUSA300_0267	0	0	0	0	1	0
INT_SAUSA300_0268_SAUSA300_0269	0	0	0	0	0	13
INT_SAUSA300_0278_SAUSA300_0279	0	0	0	18	71	40
INT_SAUSA300_0313_SAUSA300_0314	0	0	0	0	0	0
INT_SAUSA300_0360_SAUSA300_0361	0	0	0	0	77	0
INT_SAUSA300_0390_srn_0950_Sau63	0	0	0	0	0	0
INT_SAUSA300_0392_srn_0960_Teg147	0	15	31	216	1705	1864
INT_SAUSA300_0393	0	1	0	155	37	33
INT_SAUSA300_0394_SAUSA300_0395	0	0	0	0	0	0
INT_SAUSA300_0403_srn_1010_sRNA89	0	1	0	0	51	26
INT_SAUSA300_0404_srn_1015_tsr12	0	0	0	0	1	0
INT_SAUSA300_0411_srn_1030_sRNA91	0	0	0	0	8	0
INT_SAUSA300_0431_SAUSA300_0432	0	0	0	0	4	0
INT_SAUSA300_0432_cysM	0	0	0	0	0	9
INT_SAUSA300_0447_treP	1	19	29	226	1508	1798
INT_SAUSA300_0463_SAUSA300_0463	0	0	0	0	0	3
INT_SAUSA300_0475_SAUSA300_0476	0	23	0	0	34	0
INT_SAUSA300_0479_pth	0	0	0	0	40	3
INT_SAUSA300_0486_SAUSA300_0487	0	0	0	0	0	38
INT_SAUSA300_0498_rrsB	12	46	46	1703	3826	2604
INT_SAUSA300_0500_rrlB	0	11	0	58	242	159
INT_SAUSA300_0529_rpsL	0	0	0	0	0	18
INT_SAUSA300_0561_srn_1500_Sau6667	0	0	0	0	0	2
INT_SAUSA300_0571_mvk	0	0	0	2	0	0
INT_SAUSA300_0578_SAUSA300_0579	0	0	0	0	6	0
INT_SAUSA300_0588_SAUSA300_0589	0	0	0	0	2	0
INT_SAUSA300_0716_nrdF	0	0	0	0	2	0
INT_SAUSA300_0750_SAUSA300_0751	0	0	0	0	10	0
INT_SAUSA300_0754_SAUSA300_0755	0	0	0	0	6	0
INT_SAUSA300_0773_empbp	0	1	0	0	0	18
INT_SAUSA300_0812_SAUSA300_0813	0	0	0	0	2	0
INT_SAUSA300_0814_SAUSA300_0816	0	0	0	15	36	20
INT_SAUSA300_0816_sufC	17	55	0	226	792	492
INT_SAUSA300_0844_ampA	0	0	0	0	2	0
INT_SAUSA300_0871_SAUSA300_0872	0	0	0	0	1	9
INT_SAUSA300_0876_clpB	0	0	0	0	3	0
INT_SAUSA300_0925_SAUSA300_0926	0	0	0	0	0	0
INT_SAUSA300_0926_SAUSA300_0927	0	0	0	0	0	0
INT_SAUSA300_0927_comK	0	0	0	0	0	0
INT_SAUSA300_0930_SAUSA300_0931	0	0	0	0	0	0
INT_SAUSA300_0980_SAUSA300_0981	0	0	0	0	0	1
INT_SAUSA300_1052_SAUSA300_1054	0	0	0	0	1	6
INT_SAUSA300_1064_srn_2520_Teg60	0	0	0	0	14	0
INT_SAUSA300_1066_srn_2540_sRNA210	0	0	0	0	0	0
INT_SAUSA300_1088_lspA	0	0	0	0	8	1
INT_SAUSA300_1119_recG	0	0	0	0	1	0
INT_SAUSA300_1173_SAUSA300_1174	0	0	0	0	0	7
INT_SAUSA300_1183_SAUSA300_1184	0	0	0	0	0	6
INT_SAUSA300_1204_srn_2740_Teg108	0	0	0	0	0	0
INT_SAUSA300_1249_parE	0	0	0	0	2	0
INT_SAUSA300_1294_SAUSA300_1295	0	0	0	0	0	0
INT_SAUSA300_1299_brnQ	0	1	0	0	1	7
INT_SAUSA300_1302_SAUSA300_1303	0	0	0	0	0	0
INT_SAUSA300_1325_SAUSA300_1326	0	0	4	5	5	1
INT_SAUSA300_1328_SAUSA300_1329	0	0	0	0	0	0
INT_SAUSA300_1350_SAUSA300_1351	0	0	0	0	0	0
INT_SAUSA300_1369_ebpS	0	0	0	0	0	0
INT_SAUSA300_1406_SAUSA300_1407	0	0	0	0	0	0
INT_SAUSA300_1428_SAUSA300_1429	0	0	0	2	22	15
INT_SAUSA300_1437_SAUSA300_1440	0	0	0	0	0	0
INT_SAUSA300_1543_lepA	0	0	0	1	1	1
INT_SAUSA300_1642_srn_2940.1_sRNA233	0	0	0	0	0	4
INT_SAUSA300_1662_ezrA	0	0	0	0	0	0
INT_SAUSA300_1667_SAUSA300_1668	0	0	0	0	0	0
INT_SAUSA300_1684_SAUSA300_1685	0	0	0	0	0	0
INT_SAUSA300_1689_SAUSA300_1690	0	0	0	0	0	0
INT_SAUSA300_1693_srn_3460_Sau5949	25	34	0	193	1955	1859
INT_SAUSA300_1716_arsR	0	0	0	0	0	0
INT_SAUSA300_1725_SAUSA300_1726	0	0	0	7	2	1
INT_SAUSA300_1732_SAUSA300_1733	0	33	5	79	553	600
INT_SAUSA300_1746	0	0	0	0	0	0
INT_SAUSA300_1772_SAUSA300_1773	0	0	0	0	0	0
INT_SAUSA300_1773_SAUSA300_1774	0	0	0	0	0	0
INT_SAUSA300_1774_SAUSA300_1775	0	0	0	0	3	0
INT_SAUSA300_1775_SAUSA300_1776	0	0	0	0	0	0
INT_SAUSA300_1776_SAUSA300_1777	0	0	0	0	0	0
INT_SAUSA300_1777_SAUSA300_1778	0	0	0	0	0	0
INT_SAUSA300_1778_SAUSA300_1779	0	0	0	0	0	0
INT_SAUSA300_1779_SAUSA300_1780	0	0	0	0	0	0
INT_SAUSA300_1788_SAUSA300_1789	0	0	0	0	4	19
INT_SAUSA300_1802_SAUSA300_1803	0	0	0	0	0	0
INT_SAUSA300_1808_SAUSA300_1809	0	0	0	0	0	0
INT_SAUSA300_1811_SAUSA300_1812	0	0	0	0	0	0
INT_SAUSA300_1812_SAUSA300_1813	0	0	0	0	0	0
INT_SAUSA300_1813_SAUSA300_1814	0	0	0	0	0	0
INT_SAUSA300_1814_SAUSA300_1815	0	0	0	0	0	0
INT_SAUSA300_1815_SAUSA300_1816	0	0	0	0	0	0
INT_SAUSA300_1816_SAUSA300_1817	0	0	0	0	0	0
INT_SAUSA300_1817_SAUSA300_1818	0	0	0	0	0	0
INT_SAUSA300_1818_SAUSA300_1819	0	0	0	0	0	0
INT_SAUSA300_1819_SAUSA300_1820	0	0	0	0	0	0
INT_SAUSA300_1820_SAUSA300_1821	0	0	0	0	0	0
INT_SAUSA300_1821_SAUSA300_1822	0	0	0	0	0	0
INT_SAUSA300_1822_SAUSA300_1823	0	0	0	0	0	0
INT_SAUSA300_1823_SAUSA300_1824	0	0	0	0	0	0
INT_SAUSA300_1824_SAUSA300_1825	0	0	0	0	0	0
INT_SAUSA300_1825_SAUSA300_1826	0	0	0	0	0	0
INT_SAUSA300_1826_SAUSA300_1827	0	0	0	0	0	0
INT_SAUSA300_1827_SAUSA300_1828	0	0	0	0	0	0
INT_SAUSA300_1828_SAUSA300_1829	0	0	0	0	0	0
INT_SAUSA300_1829_SAUSA300_1830	0	0	0	0	0	0
INT_SAUSA300_1830_SAUSA300_1831	0	0	0	0	0	0
INT_SAUSA300_1831_SAUSA300_1832	0	0	0	0	0	0
INT_SAUSA300_1832_SAUSA300_1833	0	0	0	0	0	0
INT_SAUSA300_1833_SAUSA300_1834	0	0	0	0	0	0
INT_SAUSA300_1834_SAUSA300_1835	0	0	0	0	0	0
INT_SAUSA300_1835_SAUSA300_1836	0	0	0	0	0	0
INT_SAUSA300_1836_rrfC	0	0	0	0	0	0
INT_SAUSA300_1839_SAUSA300_1840	0	0	0	0	0	0
INT_SAUSA300_1840_rrsC	0	0	0	0	0	0
INT_SAUSA300_1847_SAUSA300_1848	0	0	0	0	0	0
INT_SAUSA300_1863_SAUSA300_1864	0	0	0	0	2	0
INT_SAUSA300_1898_SAUSA300_1899	0	0	0	0	0	0
INT_SAUSA300_1916_SAUSA300_1918	0	0	0	0	0	0
INT_SAUSA300_1924_srn_3830_sprF1	0	0	0	5	10	31
INT_SAUSA300_1934_SAUSA300_1935	0	0	0	0	0	0
INT_SAUSA300_1948_dut	0	0	0	0	0	0
INT_SAUSA300_1956_SAUSA300_1957	0	0	0	0	0	3
INT_SAUSA300_1957_SAUSA300_1958	0	0	0	0	0	0
INT_SAUSA300_1963_SAUSA300_1964	0	0	0	0	32	8
INT_SAUSA300_2018_SAUSA300_2019	0	0	0	0	0	0
INT_SAUSA300_2019_SAUSA300_2020	0	0	0	0	0	0
INT_SAUSA300_2050_SAUSA300_2051	0	0	0	0	0	0
INT_SAUSA300_2070_SAUSA300_2071	0	0	0	0	0	0
INT_SAUSA300_2087_luxS	0	0	0	0	0	0
INT_SAUSA300_2116_SAUSA300_2117	0	0	0	0	0	0
INT_SAUSA300_2117_SAUSA300_2118	0	0	0	0	0	0
INT_SAUSA300_2118_SAUSA300_2119	0	0	0	0	0	0
INT_SAUSA300_2119_SAUSA300_2120	0	0	0	0	0	0
INT_SAUSA300_2120_SAUSA300_2121	0	0	0	0	0	0
INT_SAUSA300_2121_rrfE	0	0	0	0	0	0
INT_SAUSA300_2126_SAUSA300_2127	0	0	0	0	0	0
INT_SAUSA300_2128_SAUSA300_2129	0	0	0	0	0	0
INT_SAUSA300_2139_SAUSA300_2140	0	0	0	0	0	0
INT_SAUSA300_2140_asp23	0	0	0	0	0	0
INT_SAUSA300_2148_lacG	0	0	0	0	0	0
INT_SAUSA300_2169_rpsI	0	0	0	0	0	0
INT_SAUSA300_2215_SAUSA300_2216	0	0	0	0	0	0
INT_SAUSA300_2236_SAUSA300_2237	0	0	0	0	1	0
INT_SAUSA300_2248_ssaA	0	0	0	0	0	0
INT_SAUSA300_2260_srn_4390_rsaOG	0	0	0	0	0	0
INT_SAUSA300_2276_hutI	0	0	0	0	0	0
INT_SAUSA300_2304_SAUSA300_2305	0	0	0	0	0	0
INT_SAUSA300_2305_SAUSA300_2306	0	0	0	1	0	0
INT_SAUSA300_2375_srn_4540_sprAs2	0	0	0	1	0	0
INT_SAUSA300_2382_SAUSA300_2383	0	0	0	0	0	2
INT_SAUSA300_2383_SAUSA300_2384	0	0	0	0	1	0
INT_SAUSA300_2397_SAUSA300_2398	0	0	0	0	0	0
INT_SAUSA300_2399_SAUSA300_2400	0	0	0	0	0	0
INT_SAUSA300_2402_SAUSA300_2403	0	0	0	0	0	0
INT_SAUSA300_2416_SAUSA300_2416	0	0	0	0	0	0
INT_SAUSA300_2420_SAUSA300_2421	0	0	0	0	0	0
INT_SAUSA300_2422_SAUSA300_2423	0	0	0	0	14	21
INT_SAUSA300_2423_srn_4680_Sau19	0	1	0	23	84	93
INT_SAUSA300_2434_SAUSA300_2435	0	0	0	0	0	0
INT_SAUSA300_2436_sarT	0	0	0	0	0	0
INT_SAUSA300_2446_SAUSA300_2447	0	0	0	0	0	0
INT_SAUSA300_2448_SAUSA300_2449	0	0	0	0	0	0
INT_SAUSA300_2449_SAUSA300_2450	0	0	0	0	0	0
INT_SAUSA300_2468_srn_4770_sRNA385	0	2	0	0	0	1
INT_SAUSA300_2482_srn_9510_sRNA390	0	0	0	0	0	0
INT_SAUSA300_2502_SAUSA300_2503	0	0	0	0	0	0
INT_SAUSA300_2505_isaA	0	0	0	0	0	0
INT_SAUSA300_2575_SAUSA300_2576	0	0	0	0	1	0
INT_acnA_SAUSA300_1247	0	0	0	0	0	0
INT_acpP_rnc	0	1	0	0	2	88
INT_ahpC_SAUSA300_0381	0	0	0	0	3	0
INT_alsS_SAUSA300_2167	0	0	0	0	0	0
INT_arcC_2_SAUSA300_1064	0	0	0	0	29	0
INT_argS_SAUSA300_0597	0	0	0	0	3	1
INT_aur_isaB	0	0	0	0	0	0
INT_brnQ_SAUSA300_0307	0	0	0	4	0	0
INT_ccrA_SAUSA300_0039	0	0	0	1	2	13
INT_cidA_SAUSA300_2480	0	0	0	0	0	0
INT_clfB_arcR	0	0	0	0	0	0
INT_clpC_radA	0	0	0	0	4	0
INT_clpX_tig	0	0	0	0	0	0
INT_cmk_cmk	0	0	0	0	0	0
INT_ctpA_SAUSA300_1314	0	0	0	0	0	0
INT_dapD_SAUSA300_1291	0	0	0	1	0	0
INT_dnaB_purA	0	0	0	0	1	0
INT_dnaJ_dnaK	0	0	0	0	0	0
INT_epiB_epiA	0	0	0	0	0	0
INT_fadD_fadE	0	0	0	0	0	0
INT_glnA_SAUSA300_1202	0	0	0	0	12	0
INT_glpP_srn_2700_Teg62	0	0	0	0	0	24
INT_gltA_SAUSA300_1642	0	0	0	0	0	0
INT_gltD_SAUSA300_0447	2	4	31	38	129	256
INT_gudB_glpQ	0	0	0	0	48	1
INT_hemE_SAUSA300_1784	0	0	0	0	1	0
INT_hutG_SAUSA300_2282	0	0	0	0	0	0
INT_hutU_SAUSA300_2279	0	0	0	0	0	0
INT_icaA_icaB	0	0	0	2	4	0
INT_ilvA_rrfD	0	0	0	0	0	0
INT_ilvE_SAUSA300_0540	0	0	0	2	5	0
INT_lip	0	0	0	0	0	0
INT_lip_SAUSA300_2604	0	0	0	0	2	0
INT_lukE_srn_3610_SprC	0	0	0	0	0	0
INT_lukS-PV_SAUSA300_1383	0	0	0	0	0	0
INT_lysS_rrfG	0	6	0	202	720	393
INT_manA_SAUSA300_2097	0	0	0	0	0	0
INT_mtnN_SAUSA300_1559	0	2	0	0	0	26
INT_nhaC_SAUSA300_2251	0	0	0	0	0	0
INT_nrdF_SAUSA300_0718	0	0	0	0	0	1
INT_opuD_acnA	0	0	0	0	0	1
INT_pbpA_mraY	0	0	0	0	33	0
INT_pdhB_SAUSA300_0995	0	0	0	0	12	0
INT_pgk_tpiA	0	0	0	0	0	25
INT_pknB_rsgA	0	0	0	3	0	0
INT_purA_SAUSA300_0018	0	10	12	146	584	758
INT_pyrR_pyrP	0	0	0	0	31	1
INT_radA_radA	0	0	0	0	0	24
INT_recA_recA	0	0	0	3	0	0
INT_recR_rrsA	10	45	36	1701	3592	2556
INT_rnpA_rpmH	0	0	0	0	0	0
INT_rocF_srn_9490_sRNA337	0	0	0	0	0	0
INT_rot_SAUSA300_1710	0	0	0	0	0	5
INT_rplA_rplJ	0	0	0	2	2	0
INT_rplK_rplA	0	0	0	19	0	0
INT_rplL_SAUSA300_0526	0	0	0	0	27	610
INT_rplM_truA	0	0	0	0	0	0
INT_rpmG_rpsN	1	4	0	162	393	360
INT_rpoA_rpsK	0	0	0	0	0	0
INT_rpoB_rpoB	0	2	0	0	0	13
INT_rpsB_tsf	0	0	0	0	8	0
INT_rpsO_pnpA	0	4	0	149	604	206
INT_rrfA_SAUSA300_0458	0	6	33	269	1269	951
INT_rrfB_srn_1330_sRNA118	0	8	21	253	1152	904
INT_rrfC_rrlC	0	0	0	0	0	0
INT_rrfD_rrlD	0	0	0	0	0	0
INT_rrfE_rrlE	0	0	0	0	0	0
INT_rrfG_SAUSA300_0498	0	8	23	263	1124	900
INT_rrlA_rrfA	0	9	1	182	1022	601
INT_rrlB_rrfB	0	12	0	211	1037	590
INT_rrlC_SAUSA300_1839	0	0	0	0	0	0
INT_rrlD_rrsD	0	0	0	0	0	0
INT_rrlE_rrsE	0	0	0	0	1	0
INT_rrsA_rrlA	0	0	0	25	146	86
INT_rrsB_SAUSA300_0500	1	12	6	435	1927	1661
INT_rrsC_SAUSA300_1842	0	0	0	0	0	0
INT_rrsD_SAUSA300_2018	0	0	0	0	0	0
INT_rrsE_srn_4160_Sau25	0	0	0	0	0	0
INT_sdrC_sdrD	0	0	0	0	0	1
INT_secF_yajC	0	0	0	0	0	0
INT_smpB_ssrA_tmRNA	0	2	0	4	199	53
INT_srn_0040_Sau6817_SAUSA300_0010	0	0	0	0	0	1
INT_srn_0440_rsaK_SAUSA300_0192	0	0	0	0	0	0
INT_srn_0510_rsaG_SAUSA300_0217	0	0	0	16	14	4
INT_srn_0590_sRNA37_SAUSA300_0237	0	0	0	0	2	0
INT_srn_1010_sRNA89_SAUSA300_0404	0	0	0	0	0	0
INT_srn_1060_Teg149_srn_1070_Sau41	0	1	0	0	41	94
INT_srn_1070_Sau41_srn_1080_RsaX05	0	0	0	0	0	0
INT_srn_1330_sRNA118_SAUSA300_0503	0	0	0	0	0	0
INT_srn_1930.4_rsaOF_SAUSA300_1870	0	0	0	0	0	0
INT_srn_2330_Sau11_srn_2335_tsr18	0	0	0	0	0	0
INT_srn_2490_sRNA206_SAUSA300_1059	0	0	0	0	0	0
INT_srn_2530_sRNA209_SAUSA300_1066	0	0	0	0	0	0
INT_srn_2540_sRNA210_SAUSA300_1067	0	0	0	0	0	0
INT_srn_2740_Teg108_SAUSA300_1205	0	0	0	0	1	0
INT_srn_2940_sRNA233_SAUSA300_1284	0	0	0	0	0	0
INT_srn_2950_Teg6_SAUSA300_1286	0	0	0	4	322	100
INT_srn_2975_tsr25_SAUSA300_1309	0	0	0	0	42	0
INT_srn_3340_Teg72_phoR	0	0	0	0	0	0
INT_srn_3380_Teg32as_SAUSA300_1811	0	0	0	0	0	0
INT_srn_3540_sRNA280_SAUSA300_1728	0	0	0	0	0	0
INT_srn_3550_Teg75_pckA	0	0	0	0	0	0
INT_srn_3590_sprAs1_SAUSA300_1749	0	0	0	0	0	0
INT_srn_3770_Teg122_srn_3780_Teg13	1	7	1	75	406	371
INT_srn_3840_sprG1_SAUSA300_1925	0	0	0	0	0	0
INT_srn_4120_Teg20_mtlF	0	0	0	0	0	3
INT_srn_4300_sRNA349_moaA	0	0	0	0	0	0
INT_srn_4390_rsaOG_SAUSA300_2261	0	0	0	0	0	0
INT_srn_4530_sprAs2prime_SAUSA300_2374	0	2	0	30	137	260
INT_srn_4680_Sau19_SAUSA300_2424	0	2	0	0	16	32
INT_srn_4970_sRNA398_srn_4980_Teg32	0	0	0	0	0	0
INT_srn_9340_sRNA287_SAUSA300_1772	0	0	0	0	0	0
INT_srn_9480_sRNA334_SAUSA300_2102	0	0	0	0	1	0
INT_srn_9600_tsr3_srn_0230.1_rsaOX	0	0	0	0	15	0
INT_ssaA_SAUSA300_2254	0	0	0	0	5	0
INT_ssrA_tmRNA_SAUSA300_0767	0	1	0	20	101	92
INT_tnp_SAUSA300_2116	0	0	0	0	0	0
INT_treP_treC	0	0	0	0	7	1
INT_trxB_SAUSA300_0748	0	0	0	1	1	0
INT_tsf_pyrH	0	0	0	31	76	33
INT_xerD_SAUSA300_1448	0	0	0	0	0	0
INT_ybaK_SAUSA300_0683	0	0	0	0	3	0
INT_zwf_srn_3130_Teg116	0	0	0	0	27	0
ssrA	0	5	30	266	820	439
SAUSA300_0007	0	0	0	0	0	0
SAUSA300_0011	0	1	0	17	97	63
SAUSA300_0012	0	0	0	0	28	0
SAUSA300_0013	0	0	0	0	41	0
SAUSA300_0014	0	0	29	0	17	3
SAUSA300_0020	0	0	0	0	3	0
SAUSA300_0021	0	0	0	0	16	13
SAUSA300_0022	0	0	0	0	1	11
SAUSA300_0023	0	0	0	5	36	7
SAUSA300_0024	0	0	0	0	33	1
SAUSA300_0025	0	0	0	0	1	4
SAUSA300_0027	0	0	0	0	91	27
SAUSA300_0028	0	0	0	0	1	1
SAUSA300_0029	0	0	0	0	0	5
SAUSA300_0030	0	0	0	12	0	0
SAUSA300_0031	0	0	0	0	0	0
SAUSA300_0033	0	2	0	0	36	49
SAUSA300_0034	0	0	0	0	0	0
SAUSA300_0035	0	6	0	8	16	35
SAUSA300_0036	0	0	0	0	0	0
SAUSA300_0041	0	0	0	13	77	2
SAUSA300_0042	0	0	0	11	26	51
SAUSA300_0044	0	0	0	0	0	0
SAUSA300_0046	0	0	0	42	60	4
SAUSA300_0047	0	0	0	3	15	2
SAUSA300_0050	0	0	0	0	0	1
SAUSA300_0052	0	0	0	0	0	0
SAUSA300_0055	0	0	0	0	11	30
SAUSA300_0060	0	0	0	0	0	0
SAUSA300_0067	0	2	7	62	218	189
SAUSA300_0068	0	0	0	26	205	107
SAUSA300_0070	0	0	0	0	87	33
SAUSA300_0071	0	0	0	0	27	0
SAUSA300_0072	0	0	0	0	13	0
SAUSA300_0073	0	0	0	0	7	0
SAUSA300_0077	0	0	0	0	2	0
SAUSA300_0079	0	1	0	0	17	59
SAUSA300_0081	0	0	0	0	0	21
SAUSA300_0082	0	0	0	1	0	1
SAUSA300_0086	0	0	0	0	2	0
SAUSA300_0088	0	0	0	1	1	0
SAUSA300_0089	0	0	0	26	20	0
SAUSA300_0090	0	0	0	0	1	0
SAUSA300_0091	0	0	0	0	0	3
SAUSA300_0097	0	0	0	0	0	3
SAUSA300_0100	0	0	0	1	0	0
SAUSA300_0102	0	0	0	0	1	0
SAUSA300_0103	0	0	0	0	2	0
SAUSA300_0104	0	0	0	0	4	2
SAUSA300_0105	0	0	0	0	2	4
SAUSA300_0106	0	0	0	0	3	14
SAUSA300_0107	0	0	0	0	0	6
SAUSA300_0108	0	1	0	0	0	23
SAUSA300_0109	0	0	0	0	0	0
SAUSA300_0111	0	0	0	0	2	0
SAUSA300_0113	0	0	0	0	25	11
SAUSA300_0114	0	0	0	7	10	17
SAUSA300_0122	0	0	0	0	0	4
SAUSA300_0128	0	0	0	0	1	3
SAUSA300_0129	0	0	0	66	42	8
SAUSA300_0135	0	0	0	0	4	0
SAUSA300_0136	0	0	0	43	512	177
SAUSA300_0137	0	0	0	3	2	1
SAUSA300_0139	0	0	0	0	6	0
SAUSA300_0146	0	1	0	0	3	56
SAUSA300_0170	0	0	0	12	28	4
SAUSA300_0171	0	1	0	0	6	1
SAUSA300_0172	0	0	0	2	29	24
SAUSA300_0173	0	0	0	0	12	4
SAUSA300_0174	0	0	0	0	1	0
SAUSA300_0175	0	0	0	0	1	3
SAUSA300_0176	0	0	0	0	0	5
SAUSA300_0177	0	0	0	0	17	2
SAUSA300_0178	0	1	0	6	150	75
SAUSA300_0179	0	0	0	0	3	1
SAUSA300_0180	0	0	0	0	5	0
SAUSA300_0181	0	0	2	0	47	127
SAUSA300_0182	0	0	0	0	4	0
SAUSA300_0183	0	0	0	1	61	2
SAUSA300_0192	0	0	0	0	4	3
SAUSA300_0194	0	0	0	0	14	0
SAUSA300_0195	0	0	0	35	40	0
SAUSA300_0198	0	0	0	10	8	6
SAUSA300_0199	0	0	0	0	15	31
SAUSA300_0201	0	0	0	0	0	3
SAUSA300_0205	0	0	0	0	0	1
SAUSA300_0208	0	1	0	15	0	4
SAUSA300_0209	0	1	0	2	0	5
SAUSA300_0210	0	0	0	0	0	0
SAUSA300_0211	0	0	0	0	0	1
SAUSA300_0212	0	0	0	0	0	20
SAUSA300_0213	0	0	0	26	7	3
SAUSA300_0214	0	0	0	7	2	0
SAUSA300_0215	0	0	0	0	4	6
SAUSA300_0217	0	0	0	0	0	68
SAUSA300_0222	0	0	0	0	0	0
SAUSA300_0223	0	0	0	0	0	21
SAUSA300_0225	0	1	0	0	0	16
SAUSA300_0226	0	0	0	0	0	2
SAUSA300_0229	0	4	0	0	23	21
SAUSA300_0230	0	0	0	0	2	0
SAUSA300_0231	0	0	0	14	22	0
SAUSA300_0235	0	3	0	225	546	306
SAUSA300_0236	0	0	0	0	3	0
SAUSA300_0237	0	0	0	0	1	0
SAUSA300_0238	0	0	0	0	0	0
SAUSA300_0245	35	2	0	0	1	61
SAUSA300_0246	0	2	0	2	2	51
SAUSA300_0247	0	0	0	29	3	3
SAUSA300_0248	0	0	0	3	5	29
SAUSA300_0250	0	0	0	0	35	2
SAUSA300_0251	0	0	0	5	10	12
SAUSA300_0252	0	0	0	11	139	22
SAUSA300_0254	0	0	0	0	0	0
SAUSA300_0257	0	0	0	0	0	0
SAUSA300_0258	0	0	0	0	13	1
SAUSA300_0264	0	0	0	0	28	0
SAUSA300_0265	0	1	0	0	11	4
SAUSA300_0266	2	0	0	23	28	35
SAUSA300_0269	0	0	0	0	0	13
SAUSA300_0271	0	0	0	0	0	0
SAUSA300_0272	0	0	0	0	0	1
SAUSA300_0273	0	0	0	0	71	31
SAUSA300_0274	0	0	0	0	71	32
SAUSA300_0276	0	0	0	0	0	0
SAUSA300_0277	0	0	0	0	15	0
SAUSA300_0278	0	1	0	51	246	133
SAUSA300_0279	0	0	0	0	5	0
SAUSA300_0280	0	0	0	6	0	10
SAUSA300_0283	0	0	0	0	5	0
SAUSA300_0285	0	0	0	0	1	0
SAUSA300_0288	0	0	0	0	43	0
SAUSA300_0292	1	2	0	37	245	60
SAUSA300_0293	0	0	0	0	1	0
SAUSA300_0294	0	0	0	0	3	0
SAUSA300_0298	0	2	0	0	94	33
SAUSA300_0300	0	0	0	3	0	0
SAUSA300_0301	0	0	0	0	1	0
SAUSA300_0302	0	0	0	0	0	2
SAUSA300_0303	0	0	0	15	0	0
SAUSA300_0304	0	1	0	0	130	40
SAUSA300_0305	0	1	0	0	29	26
SAUSA300_0307	0	0	0	0	11	11
SAUSA300_0308	0	0	0	0	53	0
SAUSA300_0309	0	0	0	0	20	34
SAUSA300_0311	0	0	0	0	0	0
SAUSA300_0317	0	0	0	0	0	14
SAUSA300_0318	0	0	0	0	6	0
SAUSA300_0319	0	0	0	0	3	0
SAUSA300_0320	0	0	0	2	171	22
SAUSA300_0321	0	0	0	0	0	0
SAUSA300_0322	0	0	0	0	0	0
SAUSA300_0326	0	0	0	11	0	0
SAUSA300_0328	0	0	0	0	0	1
SAUSA300_0329	0	2	0	47	73	194
SAUSA300_0333	0	0	0	2	0	0
SAUSA300_0335	0	0	0	0	1	0
SAUSA300_0336	0	0	0	0	2	0
SAUSA300_0338	0	0	0	0	0	35
SAUSA300_0339	0	0	0	0	2	0
SAUSA300_0340	0	0	0	0	0	1
SAUSA300_0341	0	0	0	0	3	3
SAUSA300_0343	0	0	0	0	1	0
SAUSA300_0346	0	0	0	0	0	2
SAUSA300_0352	0	0	0	44	0	0
SAUSA300_0353	0	0	0	1	17	1
SAUSA300_0355	0	1	0	52	58	70
SAUSA300_0356	0	0	0	1	0	11
SAUSA300_0360	0	3	0	16	9	116
SAUSA300_0361	0	0	0	0	78	0
SAUSA300_0363	0	0	0	0	34	0
SAUSA300_0365	0	0	0	0	0	14
SAUSA300_0369	4	66	0	1320	4665	5104
SAUSA300_0370	0	0	0	0	0	1
SAUSA300_0372	0	2	0	70	368	153
SAUSA300_0373	0	0	0	0	2	1
SAUSA300_0374	0	4	0	97	400	491
SAUSA300_0375	0	0	0	0	0	0
SAUSA300_0376	0	1	0	0	12	24
SAUSA300_0377	0	1	0	2	1	15
SAUSA300_0378	0	0	0	0	9	0
SAUSA300_0381	0	0	0	0	23	15
SAUSA300_0382	0	0	0	2	4	56
SAUSA300_0383	0	0	0	0	0	4
SAUSA300_0385	0	3	0	49	430	130
SAUSA300_0390	0	0	0	0	0	0
SAUSA300_0392	0	0	0	0	0	0
SAUSA300_0395	0	1	0	0	33	8
SAUSA300_0398	0	0	0	0	4	0
SAUSA300_0401	0	0	0	0	0	5
SAUSA300_0402	0	0	0	0	0	1
SAUSA300_0404	0	0	0	0	0	4
SAUSA300_0406	0	0	0	0	1	0
SAUSA300_0408	0	0	0	0	27	0
SAUSA300_0409	0	1	1	0	6	95
SAUSA300_0416	0	0	0	0	0	2
SAUSA300_0417	0	0	0	0	0	0
SAUSA300_0418	0	0	0	0	2	0
SAUSA300_0419	0	0	0	0	3	0
SAUSA300_0420	0	0	0	0	20	26
SAUSA300_0421	0	0	0	0	2	0
SAUSA300_0422	0	0	0	0	1	36
SAUSA300_0425	0	2	0	68	165	830
SAUSA300_0426	0	0	0	0	41	1
SAUSA300_0427	0	1	0	13	88	9
SAUSA300_0428	0	0	0	0	0	0
SAUSA300_0429	0	0	0	1	0	0
SAUSA300_0431	0	0	0	0	4	0
SAUSA300_0432	0	0	0	16	0	0
SAUSA300_0435	0	0	0	0	0	20
SAUSA300_0436	0	0	0	0	4	0
SAUSA300_0437	0	0	0	0	16	14
SAUSA300_0438	0	0	0	12	13	21
SAUSA300_0439	0	0	0	0	0	0
SAUSA300_0441	0	0	0	0	1	1
SAUSA300_0442	0	0	0	0	0	0
SAUSA300_0443	0	0	0	0	1	0
SAUSA300_0451	0	0	0	0	3	0
SAUSA300_0453	0	1	0	3	42	31
SAUSA300_0458	0	0	0	0	2	0
SAUSA300_0460	29	5	0	0	39	144
SAUSA300_0462	0	0	0	0	0	3
SAUSA300_0463	0	0	0	82	0	468
SAUSA300_0468	0	0	0	0	0	16
SAUSA300_0469	0	0	0	4	0	0
SAUSA300_0471	0	6	0	25	367	228
SAUSA300_0474	0	0	2	67	200	114
SAUSA300_0475	0	28	0	365	657	545
SAUSA300_0476	0	0	0	0	1	0
SAUSA300_0479	0	2	0	85	44	27
SAUSA300_0482	0	0	0	1	23	0
SAUSA300_0483	0	0	0	0	23	0
SAUSA300_0486	0	1	0	4	15	68
SAUSA300_0487	0	1	0	0	0	4
SAUSA300_0489	0	0	0	47	116	109
SAUSA300_0503	0	0	0	0	1	0
SAUSA300_0504	0	0	0	12	2	2
SAUSA300_0505	0	2	0	33	296	100
SAUSA300_0508	0	0	0	0	0	8
SAUSA300_0509	0	0	0	5	0	30
SAUSA300_0512	0	0	0	0	2	0
SAUSA300_0516	0	0	0	0	12	0
SAUSA300_0518	0	0	0	0	8	0
SAUSA300_0519	0	0	0	0	0	7
SAUSA300_0526	0	0	0	0	0	3
SAUSA300_0529	0	1	0	86	770	74
SAUSA300_0531	4	0	0	8	71	8
SAUSA300_0534	0	0	0	0	5	0
SAUSA300_0535	0	0	0	11	32	43
SAUSA300_0536	0	2	0	37	228	84
SAUSA300_0538	0	0	0	0	85	0
SAUSA300_0540	0	0	0	0	0	1
SAUSA300_0541	0	0	0	0	0	0
SAUSA300_0542	0	0	0	0	0	0
SAUSA300_0543	0	0	0	0	0	1
SAUSA300_0544	0	0	0	0	0	8
SAUSA300_0545	0	1	0	17	1156	59
SAUSA300_0549	0	0	0	0	0	0
SAUSA300_0550	0	0	0	0	118	11
SAUSA300_0551	0	0	0	0	3	0
SAUSA300_0552	0	1	0	0	0	53
SAUSA300_0553	0	0	0	0	0	2
SAUSA300_0555	0	0	0	0	87	3
SAUSA300_0556	12	23	0	137	1956	896
SAUSA300_0557	0	0	0	3	45	7
SAUSA300_0558	0	3	0	7	37	98
SAUSA300_0565	0	0	0	0	0	1
SAUSA300_0566	0	1	0	1	21	66
SAUSA300_0567	0	0	0	0	1	0
SAUSA300_0568	0	0	0	0	0	2
SAUSA300_0569	0	0	0	0	16	2
SAUSA300_0571	0	4	0	5	37	57
SAUSA300_0574	0	0	0	3	37	6
SAUSA300_0575	0	0	0	0	11	1
SAUSA300_0579	0	0	0	8	5	0
SAUSA300_0580	0	0	0	0	16	0
SAUSA300_0581	0	0	0	0	10	0
SAUSA300_0582	0	0	0	0	3	1
SAUSA300_0589	0	0	0	0	2	0
SAUSA300_0591	0	0	0	0	1	0
SAUSA300_0595	0	0	0	0	3	0
SAUSA300_0598	0	1	0	0	41	97
SAUSA300_0600	0	0	0	0	0	1
SAUSA300_0601	0	0	0	0	2	3
SAUSA300_0602	0	0	0	64	148	56
SAUSA300_0603	0	0	0	0	49	19
SAUSA300_0604	0	6	0	30	217	278
SAUSA300_0617	0	0	0	3	1	10
SAUSA300_0618	0	4	0	118	951	495
SAUSA300_0619	0	0	0	28	45	10
SAUSA300_0620	0	1	0	8	24	64
SAUSA300_0621	0	1	0	0	8	30
SAUSA300_0622	0	0	0	0	0	0
SAUSA300_0628	0	0	0	0	0	0
SAUSA300_0630	0	0	0	1	50	15
SAUSA300_0631	0	0	0	23	88	52
SAUSA300_0632	0	0	0	0	410	22
SAUSA300_0636	0	1	0	0	8	90
SAUSA300_0637	0	0	0	0	3	0
SAUSA300_0639	0	1	0	0	8	36
SAUSA300_0640	0	0	0	1	1	2
SAUSA300_0642	0	33	0	0	66	100
SAUSA300_0643	0	0	0	0	34	34
SAUSA300_0644	0	0	0	0	0	10
SAUSA300_0646	0	0	0	0	0	5
SAUSA300_0648	0	0	0	11	0	0
SAUSA300_0649	0	0	0	0	5	5
SAUSA300_0650	0	1	0	7	10	42
SAUSA300_0651	0	0	0	0	6	21
SAUSA300_0652	0	0	0	0	40	3
SAUSA300_0653	0	0	0	0	0	0
SAUSA300_0655	0	0	0	2	0	28
SAUSA300_0656	0	0	0	2	18	8
SAUSA300_0657	0	0	0	0	80	0
SAUSA300_0658	0	0	0	0	18	2
SAUSA300_0659	0	0	0	0	21	13
SAUSA300_0660	0	0	0	14	33	0
SAUSA300_0661	0	0	0	0	41	0
SAUSA300_0662	0	0	0	1	0	0
SAUSA300_0663	0	0	0	0	62	0
SAUSA300_0664	0	1	0	10	155	45
SAUSA300_0665	0	0	0	50	98	20
SAUSA300_0666	0	15	0	0	84	45
SAUSA300_0667	0	1	0	83	510	332
SAUSA300_0668	0	1	0	31	22	31
SAUSA300_0669	0	0	0	5	29	11
SAUSA300_0670	0	0	0	0	48	0
SAUSA300_0671	0	0	0	0	97	22
SAUSA300_0672	0	0	0	292	232	76
SAUSA300_0673	0	0	0	0	0	9
SAUSA300_0674	0	0	0	2	0	8
SAUSA300_0675	0	0	0	0	2	0
SAUSA300_0676	0	0	0	18	0	0
SAUSA300_0677	0	0	0	0	3	1
SAUSA300_0678	0	0	0	0	1	0
SAUSA300_0679	0	0	0	0	0	0
SAUSA300_0681	0	0	0	0	0	10
SAUSA300_0683	0	0	0	0	3	0
SAUSA300_0687	0	0	0	0	4	1
SAUSA300_0688	0	0	0	1	4	7
SAUSA300_0689	0	0	0	2	10	9
SAUSA300_0692	0	0	0	0	0	12
SAUSA300_0693	0	1	0	0	0	16
SAUSA300_0694	0	0	0	0	17	17
SAUSA300_0701	0	0	0	0	1	0
SAUSA300_0702	0	0	0	0	7	0
SAUSA300_0703	0	0	0	4	45	7
SAUSA300_0704	0	0	0	0	3	0
SAUSA300_0707	0	0	0	0	9	47
SAUSA300_0710	0	0	0	2	32	2
SAUSA300_0711	0	1	0	0	7	6
SAUSA300_0712	0	0	0	1	0	2
SAUSA300_0716	0	1	0	5	134	15
SAUSA300_0718	0	0	0	0	0	1
SAUSA300_0721	0	0	0	0	3	7
SAUSA300_0724	0	0	0	0	8	18
SAUSA300_0725	0	0	0	0	3	0
SAUSA300_0726	0	0	0	1	3	24
SAUSA300_0729	0	0	0	0	0	1
SAUSA300_0730	0	1	0	0	10	21
SAUSA300_0731	0	0	0	9	36	1
SAUSA300_0732	0	0	0	0	24	0
SAUSA300_0733	0	0	0	0	3	2
SAUSA300_0740	0	0	0	0	46	15
SAUSA300_0745	0	0	0	2	1	0
SAUSA300_0746	0	0	0	0	2	9
SAUSA300_0748	0	1	9	2	16	7
SAUSA300_0749	0	2	0	0	47	65
SAUSA300_0750	0	1	0	17	266	134
SAUSA300_0753	0	1	0	78	75	79
SAUSA300_0754	0	0	0	0	0	21
SAUSA300_0755	0	0	0	14	21	111
SAUSA300_0761	0	1	0	0	0	36
SAUSA300_0767	0	0	0	0	18	0
SAUSA300_0769	0	1	0	0	1	0
SAUSA300_0775	0	0	0	0	0	0
SAUSA300_0777	0	1	0	36	132	74
SAUSA300_0778	0	19	36	153	2416	1357
SAUSA300_0779	0	0	0	0	1	3
SAUSA300_0781	0	0	0	4	124	76
SAUSA300_0782	0	0	0	0	0	0
SAUSA300_0783	0	0	0	25	0	0
SAUSA300_0784	0	0	0	0	5	6
SAUSA300_0785	0	0	0	0	13	1
SAUSA300_0786	6	0	0	0	88	30
SAUSA300_0788	0	0	0	0	0	0
SAUSA300_0789	0	0	0	0	2	9
SAUSA300_0790	0	0	0	44	42	2
SAUSA300_0793	6	0	2	0	11	351
SAUSA300_0794	0	0	0	0	0	4
SAUSA300_0795	0	3	0	13	318	206
SAUSA300_0798	0	0	0	0	0	1
SAUSA300_0804	0	0	0	0	3	0
SAUSA300_0807	0	0	0	0	21	0
SAUSA300_0808	0	0	0	0	0	0
SAUSA300_0809	0	0	0	0	15	0
SAUSA300_0812	0	0	0	0	0	1
SAUSA300_0813	17	91	19	840	6398	5924
SAUSA300_0814	1	28	27	341	2209	2011
SAUSA300_0816	43	62	0	332	2125	1265
SAUSA300_0817	0	0	0	26	44	69
SAUSA300_0821	0	0	0	3	25	0
SAUSA300_0823	0	0	0	0	0	0
SAUSA300_0824	0	0	0	20	12	0
SAUSA300_0825	0	0	0	0	6	0
SAUSA300_0826	0	1	0	0	0	48
SAUSA300_0827	0	0	0	7	7	3
SAUSA300_0828	0	0	0	0	2	1
SAUSA300_0830	0	0	0	0	0	5
SAUSA300_0832	0	1	0	0	0	1
SAUSA300_0834	0	1	0	12	79	92
SAUSA300_0839	0	0	0	2	66	23
SAUSA300_0840	0	0	0	19	3	0
SAUSA300_0841	0	0	0	23	86	36
SAUSA300_0842	0	0	0	0	5	0
SAUSA300_0843	0	0	0	20	7	2
SAUSA300_0844	1	0	0	16	52	29
SAUSA300_0847	0	2	0	0	80	73
SAUSA300_0848	0	0	0	0	0	0
SAUSA300_0857	0	0	0	3	27	9
SAUSA300_0858	0	0	0	10	33	31
SAUSA300_0859	0	1	0	0	12	13
SAUSA300_0871	0	0	0	7	495	76
SAUSA300_0872	0	0	0	27	13	32
SAUSA300_0875	0	1	0	35	60	80
SAUSA300_0878	0	1	0	0	0	19
SAUSA300_0883	0	0	0	20	13	25
SAUSA300_0884	0	0	0	12	23	4
SAUSA300_0899	0	0	0	69	61	27
SAUSA300_0903	0	0	0	0	7	3
SAUSA300_0904	0	1	0	1	3	53
SAUSA300_0906	0	0	0	0	0	30
SAUSA300_0907	0	0	0	4	4	0
SAUSA300_0909	0	0	0	0	0	3
SAUSA300_0911	0	0	0	0	0	1
SAUSA300_0912	0	0	0	0	13	56
SAUSA300_0913	0	0	0	0	9	0
SAUSA300_0915	0	0	0	0	1	0
SAUSA300_0916	0	3	0	18	109	115
SAUSA300_0917	0	0	0	0	1	6
SAUSA300_0918	0	0	0	0	0	3
SAUSA300_0922	0	0	0	4	98	100
SAUSA300_0924	0	0	0	6	20	5
SAUSA300_0925	0	0	0	2	68	0
SAUSA300_0929	0	0	0	0	3	3
SAUSA300_0930	0	0	0	8	5	0
SAUSA300_0931	0	0	0	1	0	1
SAUSA300_0932	0	28	0	39	194	142
SAUSA300_0933	0	12	0	171	1232	1158
SAUSA300_0936	0	0	0	0	0	0
SAUSA300_0937	3	3	0	10	93	187
SAUSA300_0939	0	1	0	9	5	18
SAUSA300_0940	0	0	0	0	1	0
SAUSA300_0941	0	0	0	0	1	1
SAUSA300_0942	0	28	0	10	398	182
SAUSA300_0943	0	0	0	0	2	0
SAUSA300_0945	0	0	0	0	0	13
SAUSA300_0952	0	0	0	0	0	1
SAUSA300_0953	0	1	0	0	7	3
SAUSA300_0954	0	0	0	0	0	20
SAUSA300_0956	0	0	0	0	7	2
SAUSA300_0957	0	0	0	0	1	21
SAUSA300_0958	0	0	0	0	0	1
SAUSA300_0964	0	0	19	0	63	6
SAUSA300_0977	0	0	0	0	0	1
SAUSA300_0980	0	0	0	4	80	29
SAUSA300_0981	0	0	0	0	1	1
SAUSA300_0982	0	0	0	2	49	0
SAUSA300_0985	0	0	0	0	0	0
SAUSA300_0986	0	0	0	0	0	0
SAUSA300_0987	0	1	0	0	12	15
SAUSA300_0989	0	0	0	11	14	22
SAUSA300_0990	0	0	0	0	32	7
SAUSA300_0992	0	0	0	0	53	5
SAUSA300_0995	1	0	1	4	40	30
SAUSA300_0997	0	0	0	0	0	0
SAUSA300_1003	0	0	0	11	150	57
SAUSA300_1004	0	0	0	3	590	11
SAUSA300_1005	0	0	0	0	2	0
SAUSA300_1006	0	0	0	0	3	1
SAUSA300_1007	0	0	0	0	6	3
SAUSA300_1008	0	0	0	9	55	10
SAUSA300_1010	0	1	0	0	1	10
SAUSA300_1011	0	0	0	4	1	5
SAUSA300_1012	0	6	0	128	590	536
SAUSA300_1013	0	0	0	4	27	12
SAUSA300_1017	0	0	0	0	17	219
SAUSA300_1018	0	0	0	0	8	7
SAUSA300_1019	0	0	0	0	0	154
SAUSA300_1020	0	0	0	2	22	1
SAUSA300_1022	0	0	0	0	0	1
SAUSA300_1023	0	0	0	0	1	1
SAUSA300_1026	0	0	0	0	0	2
SAUSA300_1030	0	0	0	0	0	2
SAUSA300_1031	0	0	0	0	4	29
SAUSA300_1036	0	0	0	0	10	0
SAUSA300_1041	0	0	0	9	4	9
SAUSA300_1042	0	0	0	0	23	113
SAUSA300_1050	0	0	0	0	0	3
SAUSA300_1051	0	0	0	0	1	4
SAUSA300_1052	0	0	0	1	8	40
SAUSA300_1053	0	0	0	0	0	0
SAUSA300_1054	0	1	0	3	20	8
SAUSA300_1056	0	0	0	0	9	10
SAUSA300_1057	0	0	0	11	15	43
SAUSA300_1058	0	2	0	6	106	23
SAUSA300_1064	0	0	0	1	16	4
SAUSA300_1067	0	0	0	0	12	2
SAUSA300_1068	0	1	9	9	50	12
SAUSA300_1069	0	0	0	0	0	0
SAUSA300_1070	0	1	0	0	2	30
SAUSA300_1082	1	0	0	6	72	30
SAUSA300_1083	0	1	0	0	0	34
SAUSA300_1084	0	1	0	4	27	36
SAUSA300_1085	0	0	0	0	7	2
SAUSA300_1086	0	1	0	62	95	15
SAUSA300_1088	0	4	0	6	107	160
SAUSA300_1090	0	0	0	6	38	18
SAUSA300_1099	0	0	0	2	1	15
SAUSA300_1100	0	0	0	5	26	24
SAUSA300_1101	0	0	0	0	85	0
SAUSA300_1106	0	0	0	0	37	0
SAUSA300_1107	0	0	0	39	248	119
SAUSA300_1111	0	0	0	0	50	11
SAUSA300_1112	0	0	0	3	1	0
SAUSA300_1116	0	3	0	12	204	65
SAUSA300_1118	0	0	0	1	0	0
SAUSA300_1119	0	0	0	33	75	36
SAUSA300_1121	0	0	0	0	7	6
SAUSA300_1135	3	0	0	0	0	4
SAUSA300_1141	0	1	0	0	0	11
SAUSA300_1155	0	0	0	0	0	1
SAUSA300_1158	0	6	0	38	488	620
SAUSA300_1168	0	3	0	4	35	70
SAUSA300_1170	0	0	0	0	0	12
SAUSA300_1171	0	0	0	0	0	3
SAUSA300_1172	0	0	0	0	10	2
SAUSA300_1173	0	0	0	0	0	7
SAUSA300_1174	0	0	0	0	0	7
SAUSA300_1175	0	0	0	0	25	0
SAUSA300_1179	0	4	0	24	64	528
SAUSA300_1180	0	0	0	1	56	9
SAUSA300_1181	0	0	0	0	57	4
SAUSA300_1182	0	0	0	0	4	1
SAUSA300_1183	0	0	0	0	13	364
SAUSA300_1184	0	0	0	0	5	0
SAUSA300_1187	0	0	0	4	4	0
SAUSA300_1197	0	0	0	1	6	45
SAUSA300_1198	0	0	0	0	4	0
SAUSA300_1199	0	0	0	1	0	9
SAUSA300_1204	0	1	0	0	4	27
SAUSA300_1206	0	0	0	0	4	0
SAUSA300_1208	0	0	0	0	0	2
SAUSA300_1209	0	0	0	0	0	3
SAUSA300_1210	0	0	45	0	0	37
SAUSA300_1211	0	0	45	0	0	37
SAUSA300_1214	0	0	0	1	0	0
SAUSA300_1215	0	0	0	0	12	0
SAUSA300_1216	0	0	0	0	7	6
SAUSA300_1217	0	0	0	0	0	0
SAUSA300_1220	0	0	0	0	0	0
SAUSA300_1221	0	0	0	0	10	0
SAUSA300_1223	0	0	0	0	38	8
SAUSA300_1224	1	0	0	7	59	3
SAUSA300_1225	0	1	0	0	1	21
SAUSA300_1226	0	0	0	0	17	4
SAUSA300_1229	0	1	0	6	84	44
SAUSA300_1230	0	0	0	2	71	21
SAUSA300_1231	0	1	0	0	3	4
SAUSA300_1232	47	2	1	72	184	375
SAUSA300_1236	1	2	0	14	104	190
SAUSA300_1238	0	0	3	0	0	0
SAUSA300_1240	0	0	0	0	17	11
SAUSA300_1241	0	0	0	0	0	14
SAUSA300_1247	0	0	0	0	3	0
SAUSA300_1248	0	1	0	26	76	468
SAUSA300_1249	0	1	0	3	125	111
SAUSA300_1252	0	1	0	4	72	46
SAUSA300_1254	0	0	0	24	52	0
SAUSA300_1258	0	3	0	23	61	166
SAUSA300_1260	0	0	0	0	0	0
SAUSA300_1261	0	4	0	2	122	111
SAUSA300_1271	0	0	0	0	0	0
SAUSA300_1272	0	0	0	0	26	10
SAUSA300_1277	0	0	0	0	4	0
SAUSA300_1284	0	0	0	1	9	14
SAUSA300_1285	0	0	0	0	2	1
SAUSA300_1286	0	0	0	0	1	0
SAUSA300_1291	0	0	0	0	0	1
SAUSA300_1294	0	1	0	6	24	11
SAUSA300_1295	0	0	0	17	132	106
SAUSA300_1296	0	0	0	3	13	10
SAUSA300_1299	0	1	0	8	105	72
SAUSA300_1303	0	1	0	0	5	47
SAUSA300_1304	0	0	0	0	18	12
SAUSA300_1309	0	0	0	0	0	1
SAUSA300_1310	0	1	0	0	2	7
SAUSA300_1312	0	0	0	0	28	12
SAUSA300_1314	0	4	0	17	378	684
SAUSA300_1318	0	0	0	0	15	5
SAUSA300_1321	0	0	0	0	2	21
SAUSA300_1322	0	0	0	0	0	29
SAUSA300_1323	0	0	0	0	0	3
SAUSA300_1324	0	0	0	0	0	0
SAUSA300_1327	0	0	0	0	36	2
SAUSA300_1328	0	0	0	0	2	0
SAUSA300_1329	0	0	0	0	0	14
SAUSA300_1333	0	0	0	0	17	3
SAUSA300_1334	0	0	0	0	10	0
SAUSA300_1335	0	0	0	0	14	1
SAUSA300_1336	0	0	0	0	0	4
SAUSA300_1337	10	12	0	456	1401	1227
SAUSA300_1338	0	1	0	14	72	79
SAUSA300_1339	0	0	7	0	14	1
SAUSA300_1342	0	1	0	0	0	11
SAUSA300_1344	0	0	0	0	0	3
SAUSA300_1346	1	1	0	0	65	36
SAUSA300_1349	0	0	0	0	17	10
SAUSA300_1350	0	0	0	0	1	37
SAUSA300_1351	9	4	0	70	483	406
SAUSA300_1359	0	1	0	1	2	28
SAUSA300_1361	0	0	0	0	34	0
SAUSA300_1366	0	0	0	0	20	0
SAUSA300_1369	0	1	0	0	7	2
SAUSA300_1372	0	0	0	0	0	0
SAUSA300_1373	1	1	0	0	0	7
SAUSA300_1374	0	4	0	219	244	268
SAUSA300_1375	0	1	0	74	182	160
SAUSA300_1378	0	0	0	0	0	1
SAUSA300_1388	0	0	0	0	2	0
SAUSA300_1390	0	0	0	0	47	0
SAUSA300_1391	0	0	0	0	47	0
SAUSA300_1393	0	0	0	0	2	0
SAUSA300_1403	0	0	0	0	0	0
SAUSA300_1407	0	0	0	0	14	4
SAUSA300_1408	0	0	0	0	83	0
SAUSA300_1410	0	0	0	0	0	1
SAUSA300_1417	0	0	0	0	0	1
SAUSA300_1424	0	0	0	0	0	4
SAUSA300_1432	0	0	0	5	91	198
SAUSA300_1436	0	0	0	0	0	0
SAUSA300_1437	0	0	0	2	35	4
SAUSA300_1438	0	0	0	0	0	3
SAUSA300_1440	0	0	0	0	1	0
SAUSA300_1446	0	0	0	0	0	0
SAUSA300_1448	0	0	0	0	12	53
SAUSA300_1449	0	0	0	0	4	4
SAUSA300_1450	0	0	0	6	19	28
SAUSA300_1453	0	0	0	24	0	31
SAUSA300_1455	0	1	0	4	68	163
SAUSA300_1456	0	0	0	10	49	124
SAUSA300_1458	0	0	0	0	0	11
SAUSA300_1460	0	0	0	0	2	5
SAUSA300_1461	0	0	0	0	4	3
SAUSA300_1462	0	0	0	0	3	0
SAUSA300_1463	0	0	0	0	5	0
SAUSA300_1464	0	0	0	0	61	31
SAUSA300_1465	0	0	0	0	0	5
SAUSA300_1466	0	0	0	88	0	0
SAUSA300_1470	0	0	0	0	12	0
SAUSA300_1474	0	0	0	0	4	16
SAUSA300_1478	0	0	0	11	8	25
SAUSA300_1479	0	0	0	2	0	0
SAUSA300_1480	0	0	0	0	0	0
SAUSA300_1481	0	0	0	0	1	0
SAUSA300_1483	0	0	0	0	2	2
SAUSA300_1486	0	0	0	0	0	0
SAUSA300_1487	0	0	0	0	0	0
SAUSA300_1491	0	0	0	0	52	2
SAUSA300_1492	0	0	0	0	2	1
SAUSA300_1493	0	0	0	12	0	0
SAUSA300_1494	0	0	0	3	16	2
SAUSA300_1495	0	1	0	19	40	26
SAUSA300_1496	0	0	0	0	3	8
SAUSA300_1497	0	0	0	0	0	37
SAUSA300_1504	0	0	0	11	5	16
SAUSA300_1505	0	0	0	13	20	30
SAUSA300_1506	0	0	0	0	1	1
SAUSA300_1509	0	1	0	0	4	40
SAUSA300_1510	0	0	0	2	0	36
SAUSA300_1513	0	3	0	0	56	20
SAUSA300_1516	0	0	0	0	1	0
SAUSA300_1517	0	0	0	2	0	0
SAUSA300_1518	0	0	0	0	0	5
SAUSA300_1519	0	0	0	0	11	0
SAUSA300_1520	0	0	0	0	0	0
SAUSA300_1530	0	0	0	0	1	0
SAUSA300_1532	0	2	0	17	87	135
SAUSA300_1533	1	0	0	16	110	26
SAUSA300_1534	0	0	13	2	14	3
SAUSA300_1536	0	0	0	3	7	2
SAUSA300_1537	0	0	11	0	6	0
SAUSA300_1547	0	0	0	0	0	12
SAUSA300_1549	0	1	0	0	88	46
SAUSA300_1550	0	1	0	0	89	46
SAUSA300_1551	0	0	0	0	5	9
SAUSA300_1552	0	0	0	0	0	1
SAUSA300_1557	0	0	0	0	2	25
SAUSA300_1560	0	0	0	0	13	11
SAUSA300_1561	0	0	0	0	22	1
SAUSA300_1569	0	0	0	0	61	0
SAUSA300_1570	0	0	0	0	1	0
SAUSA300_1571	0	0	0	0	3	2
SAUSA300_1572	0	1	0	0	57	42
SAUSA300_1573	0	0	0	0	34	28
SAUSA300_1574	0	0	0	0	3	0
SAUSA300_1576	0	0	0	0	0	0
SAUSA300_1577	0	0	0	0	0	0
SAUSA300_1579	0	0	0	0	26	2
SAUSA300_1580	0	1	0	0	11	14
SAUSA300_1581	0	15	0	339	1599	1386
SAUSA300_1582	0	2	0	72	251	112
SAUSA300_1583	0	1	0	15	87	65
SAUSA300_1584	0	1	0	0	0	39
SAUSA300_1585	33	480	235	8522	39498	32337
SAUSA300_1590	0	0	0	28	5	8
SAUSA300_1600	0	0	0	0	63	5
SAUSA300_1602	0	0	0	0	50	8
SAUSA300_1606	0	0	0	0	0	6
SAUSA300_1607	0	0	0	0	0	43
SAUSA300_1613	0	0	0	0	1	3
SAUSA300_1623	0	0	0	0	23	2
SAUSA300_1624	0	0	0	2	0	2
SAUSA300_1631	0	0	0	0	0	3
SAUSA300_1637	0	0	0	0	0	0
SAUSA300_1642	0	4	0	46	394	433
SAUSA300_1648	0	0	0	18	39	8
SAUSA300_1650	0	0	0	0	1	2
SAUSA300_1651	0	0	0	0	0	3
SAUSA300_1652	0	0	0	0	66	5
SAUSA300_1653	0	2	12	68	94	135
SAUSA300_1654	0	0	0	0	0	0
SAUSA300_1656	0	1	0	26	91	144
SAUSA300_1658	0	0	0	0	57	0
SAUSA300_1663	0	0	0	0	0	0
SAUSA300_1665	0	0	0	0	0	44
SAUSA300_1667	0	0	0	1	4	1
SAUSA300_1671	0	0	0	0	55	50
SAUSA300_1673	0	0	0	0	7	1
SAUSA300_1674	0	1	0	5	32	26
SAUSA300_1677	0	2	0	0	18	29
SAUSA300_1683	0	0	0	4	14	29
SAUSA300_1684	0	0	0	33	72	18
SAUSA300_1685	14	20	0	204	2160	1798
SAUSA300_1687	0	0	0	0	30	10
SAUSA300_1690	0	0	0	0	17	5
SAUSA300_1691	0	0	0	2	1	0
SAUSA300_1692	0	0	0	1	7	12
SAUSA300_1693	1	2	0	4	44	11
SAUSA300_1695	0	1	0	4	90	17
SAUSA300_1697	0	0	0	2	11	38
SAUSA300_1698	0	5	48	79	623	369
SAUSA300_1699	0	0	0	0	313	0
SAUSA300_1700	0	0	0	0	31	1
SAUSA300_1701	0	0	0	0	13	21
SAUSA300_1702	0	0	0	0	27	0
SAUSA300_1703	0	0	0	0	2	0
SAUSA300_1705	0	0	0	0	2	0
SAUSA300_1707	0	0	0	0	0	0
SAUSA300_1710	2	1	0	10	39	22
SAUSA300_1720	0	2	0	19	79	45
SAUSA300_1721	0	1	0	21	0	47
SAUSA300_1722	0	0	0	0	0	1
SAUSA300_1725	0	0	0	7	36	10
SAUSA300_1728	0	10	2	46	345	433
SAUSA300_1729	0	0	0	0	3	200
SAUSA300_1732	0	0	0	0	0	1
SAUSA300_1733	0	1	0	0	4	16
SAUSA300_1736	0	0	0	0	8	2
SAUSA300_1739	0	0	0	0	119	2
SAUSA300_1740	0	0	0	1	13	49
SAUSA300_1745	0	0	0	0	2	0
SAUSA300_1746	0	0	0	2	0	0
SAUSA300_1747	0	0	0	0	0	0
SAUSA300_1749	0	0	0	0	3	20
SAUSA300_1750	0	0	0	0	11	1
SAUSA300_1759	0	0	0	0	0	2
SAUSA300_1770	0	0	0	0	0	3
SAUSA300_1771	0	1	0	0	34	27
SAUSA300_1780	0	0	0	6	12	4
SAUSA300_1784	0	0	0	0	0	105
SAUSA300_1785	0	0	0	0	35	14
SAUSA300_1786	0	0	0	0	5	37
SAUSA300_1787	0	0	0	18	7	1
SAUSA300_1788	0	0	0	60	67	93
SAUSA300_1789	0	0	0	0	2	1
SAUSA300_1792	0	0	0	4	1	9
SAUSA300_1793	0	0	0	0	10	0
SAUSA300_1795	0	0	0	4	48	28
SAUSA300_1796	0	0	0	0	1	2
SAUSA300_1798	0	0	0	0	2	0
SAUSA300_1799	0	0	0	0	0	32
SAUSA300_1800	0	0	0	0	5	0
SAUSA300_1802	0	0	0	0	2	0
SAUSA300_1803	0	0	0	5	23	11
SAUSA300_1804	0	1	0	0	36	13
SAUSA300_1805	0	0	0	0	9	0
SAUSA300_1806	0	0	0	0	0	4
SAUSA300_1807	0	0	0	0	0	3
SAUSA300_1808	0	0	0	1	0	0
SAUSA300_1809	0	0	0	12	54	31
SAUSA300_1810	0	0	0	0	53	0
SAUSA300_1842	0	0	39	17	137	51
SAUSA300_1843	0	0	0	1	7	13
SAUSA300_1844	0	0	0	0	7	0
SAUSA300_1846	0	0	0	1	9	5
SAUSA300_1847	0	0	0	0	4	4
SAUSA300_1848	0	0	0	4	22	8
SAUSA300_1850	0	0	0	30	22	28
SAUSA300_1851	0	0	0	0	27	0
SAUSA300_1852	0	1	0	3	0	2
SAUSA300_1853	0	0	0	0	0	1
SAUSA300_1856	0	7	0	35	371	257
SAUSA300_1857	0	0	0	0	7	17
SAUSA300_1858	0	0	0	0	0	3
SAUSA300_1859	0	1	0	1	58	42
SAUSA300_1861	0	0	0	0	1	1
SAUSA300_1862	0	0	0	60	48	13
SAUSA300_1863	0	2	0	1	26	73
SAUSA300_1864	0	2	0	11	287	112
SAUSA300_1867	0	1	0	0	1	2
SAUSA300_1870	0	0	0	4	4	0
SAUSA300_1872	0	0	0	0	5	0
SAUSA300_1873	0	0	0	1	0	0
SAUSA300_1874	0	0	1	0	13	0
SAUSA300_1875	0	2	0	1	0	40
SAUSA300_1876	0	0	0	0	0	4
SAUSA300_1877	0	0	0	2	0	2
SAUSA300_1879	1	0	0	15	34	13
SAUSA300_1884	0	0	0	1	26	4
SAUSA300_1888	0	1	0	16	50	34
SAUSA300_1890	0	0	0	1	37	0
SAUSA300_1891	0	0	0	0	0	0
SAUSA300_1894	0	0	0	0	5	2
SAUSA300_1895	0	0	0	0	1	1
SAUSA300_1897	0	0	0	0	22	10
SAUSA300_1898	0	0	0	3	15	2
SAUSA300_1899	0	0	0	0	8	11
SAUSA300_1902	0	0	0	0	5	0
SAUSA300_1904	1	4	0	47	207	142
SAUSA300_1905	0	0	0	0	3	0
SAUSA300_1906	0	0	0	10	40	101
SAUSA300_1908	0	0	0	2	5	1
SAUSA300_1909	0	1	0	3	83	74
SAUSA300_1910	0	0	0	0	0	1
SAUSA300_1911	0	0	0	0	1	0
SAUSA300_1912	0	0	0	0	1	0
SAUSA300_1915	0	0	0	24	48	26
SAUSA300_1916	0	0	0	18	12	11
SAUSA300_1918	0	0	0	20	10	48
SAUSA300_1919	5	30	6	377	2126	2612
SAUSA300_1921	61	293	81	3135	14694	15118
SAUSA300_1923	0	0	0	0	2	0
SAUSA300_1925	0	0	0	0	2	0
SAUSA300_1928	0	0	0	0	0	1
SAUSA300_1934	0	0	0	0	6	0
SAUSA300_1939	0	0	0	82	0	0
SAUSA300_1941	0	0	0	0	1	0
SAUSA300_1944	0	1	0	0	1	5
SAUSA300_1955	0	0	0	0	0	0
SAUSA300_1956	0	0	0	0	0	0
SAUSA300_1957	0	0	0	0	1	1
SAUSA300_1961	0	0	0	0	3	0
SAUSA300_1964	0	0	0	0	0	0
SAUSA300_1965	0	3	0	6	98	186
SAUSA300_1966	0	0	0	0	0	0
SAUSA300_1969	0	0	0	0	0	2
SAUSA300_1970	0	0	0	0	1	0
SAUSA300_1971	2	7	0	128	604	568
SAUSA300_1973	0	0	0	0	1	0
SAUSA300_1974	0	0	0	0	0	2
SAUSA300_1975	0	0	0	0	0	2
SAUSA300_1976	0	0	0	0	11	4
SAUSA300_1977	0	0	0	5	31	21
SAUSA300_1980	0	0	0	2	63	16
SAUSA300_1984	0	0	0	0	17	1
SAUSA300_1986	0	0	0	0	36	0
SAUSA300_1987	0	0	0	0	46	43
SAUSA300_1988	1	4	15	45	588	377
SAUSA300_1993	0	0	0	0	7	9
SAUSA300_2001	0	0	0	0	2	0
SAUSA300_2002	0	0	0	0	0	0
SAUSA300_2020	0	0	0	0	0	1
SAUSA300_2026	0	1	0	0	607	50
SAUSA300_2029	0	0	0	0	2	0
SAUSA300_2030	0	0	0	0	0	1
SAUSA300_2037	0	0	0	13	3	4
SAUSA300_2040	0	0	0	48	74	11
SAUSA300_2041	0	1	0	8	30	30
SAUSA300_2042	0	0	0	1	16	1
SAUSA300_2045	0	0	0	0	8	1
SAUSA300_2050	0	0	0	0	0	1
SAUSA300_2052	0	0	0	0	0	18
SAUSA300_2053	0	0	0	0	1	0
SAUSA300_2056	0	0	0	10	4	12
SAUSA300_2065	0	0	0	11	173	6
SAUSA300_2068	0	0	0	29	30	0
SAUSA300_2070	0	0	0	0	0	6
SAUSA300_2071	0	0	0	5	0	0
SAUSA300_2076	0	2	0	22	746	94
SAUSA300_2077	0	0	0	17	79	0
SAUSA300_2080	0	0	0	0	1	0
SAUSA300_2083	0	0	0	0	1	18
SAUSA300_2085	0	1	0	17	16	39
SAUSA300_2086	0	1	0	0	11	44
SAUSA300_2087	0	0	0	0	0	2
SAUSA300_2093	0	1	0	2	0	0
SAUSA300_2094	0	0	0	0	5	1
SAUSA300_2095	0	0	0	0	3	15
SAUSA300_2097	0	1	0	4	83	39
SAUSA300_2099	0	0	0	7	21	0
SAUSA300_2100	15	0	0	47	168	120
SAUSA300_2102	0	1	0	6	118	129
SAUSA300_2103	0	0	0	0	0	0
SAUSA300_2106	0	1	0	2	46	68
SAUSA300_2112	1	0	0	0	2	2
SAUSA300_2113	0	0	0	0	11	3
SAUSA300_2125	0	0	0	1	27	1
SAUSA300_2126	0	0	0	1	7	0
SAUSA300_2127	0	0	0	9	3	0
SAUSA300_2128	0	2	0	0	29	33
SAUSA300_2129	0	0	0	2	25	21
SAUSA300_2130	0	0	0	0	3	0
SAUSA300_2132	0	3	0	2	83	184
SAUSA300_2133	0	0	0	0	8	0
SAUSA300_2135	0	0	0	0	0	35
SAUSA300_2136	0	0	0	0	11	1
SAUSA300_2137	0	1	0	55	0	28
SAUSA300_2139	0	0	0	0	0	443
SAUSA300_2140	1	0	0	3	11	8
SAUSA300_2143	1	5	0	21	368	233
SAUSA300_2144	0	5	0	55	407	300
SAUSA300_2145	0	1	0	9	48	29
SAUSA300_2146	0	0	0	0	12	0
SAUSA300_2147	0	1	0	5	14	16
SAUSA300_2148	0	0	0	0	2	0
SAUSA300_2156	0	0	0	1	10	22
SAUSA300_2157	0	0	0	0	1	0
SAUSA300_2158	0	0	0	0	0	0
SAUSA300_2159	0	0	0	0	47	0
SAUSA300_2162	0	0	0	8	5	7
SAUSA300_2164	0	0	40	1	65	23
SAUSA300_2167	0	0	0	0	3	0
SAUSA300_2168	0	0	0	0	0	8
SAUSA300_2169	0	0	0	12	49	1
SAUSA300_2206	0	0	0	0	65	341
SAUSA300_2207	0	0	0	0	0	8
SAUSA300_2209	0	0	0	0	1	23
SAUSA300_2211	0	0	0	0	40	9
SAUSA300_2212	0	0	0	0	1	0
SAUSA300_2213	0	0	0	0	34	0
SAUSA300_2214	0	0	0	3	18	8
SAUSA300_2215	0	0	0	0	2	0
SAUSA300_2216	0	0	0	0	0	0
SAUSA300_2232	0	0	0	0	5	2
SAUSA300_2235	0	0	0	5	18	26
SAUSA300_2245	0	1	0	0	139	38
SAUSA300_2246	0	0	0	0	26	25
SAUSA300_2248	0	0	0	0	0	1
SAUSA300_2251	0	2	0	4	77	31
SAUSA300_2252	0	0	0	0	0	5
SAUSA300_2254	0	1	0	49	536	80
SAUSA300_2255	0	0	0	0	0	0
SAUSA300_2256	0	0	0	0	5	16
SAUSA300_2257	0	1	0	0	47	6
SAUSA300_2258	0	1	0	13	166	232
SAUSA300_2259	0	0	0	50	27	27
SAUSA300_2261	0	0	0	0	21	0
SAUSA300_2262	0	3	1	31	345	424
SAUSA300_2263	0	0	0	0	0	0
SAUSA300_2264	0	0	0	1	16	41
SAUSA300_2265	0	0	0	32	187	52
SAUSA300_2267	0	0	0	0	0	8
SAUSA300_2269	0	0	0	0	12	0
SAUSA300_2271	0	0	0	0	0	0
SAUSA300_2272	0	0	0	20	79	23
SAUSA300_2273	0	2	0	35	158	142
SAUSA300_2274	0	0	0	0	12	3
SAUSA300_2275	0	2	0	10	112	37
SAUSA300_2276	0	0	0	0	83	4
SAUSA300_2279	0	0	0	6	0	0
SAUSA300_2282	0	0	0	5	49	0
SAUSA300_2284	0	0	0	0	11	1
SAUSA300_2287	0	0	0	3	2	37
SAUSA300_2288	0	0	0	3	0	0
SAUSA300_2294	0	0	0	0	1	0
SAUSA300_2295	0	2	0	0	0	16
SAUSA300_2296	0	1	0	0	62	14
SAUSA300_2300	0	0	0	0	0	14
SAUSA300_2304	0	1	0	7	11	11
SAUSA300_2305	0	0	0	1	0	0
SAUSA300_2311	0	1	0	0	0	8
SAUSA300_2313	0	0	0	12	46	172
SAUSA300_2314	0	0	0	30	0	5
SAUSA300_2315	0	0	0	48	107	11
SAUSA300_2316	0	0	0	1	3	3
SAUSA300_2317	0	0	0	1	49	16
SAUSA300_2318	0	0	0	31	40	3
SAUSA300_2319	0	0	0	0	0	25
SAUSA300_2320	0	0	0	0	4	0
SAUSA300_2324	3	23	48	726	342	536
SAUSA300_2325	0	0	0	0	3	0
SAUSA300_2326	0	0	0	0	1	0
SAUSA300_2327	0	0	3	0	180	41
SAUSA300_2328	0	1	0	12	11	33
SAUSA300_2330	0	0	0	0	2	41
SAUSA300_2331	0	1	0	2	9	18
SAUSA300_2332	0	0	0	11	18	6
SAUSA300_2337	0	1	0	0	9	16
SAUSA300_2338	0	0	0	1	18	0
SAUSA300_2343	0	0	0	0	7	8
SAUSA300_2344	0	0	0	0	73	19
SAUSA300_2349	0	0	0	0	1	0
SAUSA300_2351	0	0	0	0	29	5
SAUSA300_2352	0	1	0	0	56	44
SAUSA300_2354	0	0	0	0	27	0
SAUSA300_2357	0	1	0	1	236	118
SAUSA300_2358	0	1	0	0	4	60
SAUSA300_2359	0	0	0	0	29	0
SAUSA300_2360	0	0	0	0	3	22
SAUSA300_2361	0	0	0	0	2	0
SAUSA300_2363	0	0	0	0	43	2
SAUSA300_2368	0	0	0	0	0	6
SAUSA300_2376	0	2	0	38	205	133
SAUSA300_2377	0	0	0	8	0	0
SAUSA300_2378	0	0	0	0	17	21
SAUSA300_2379	0	0	0	3	0	0
SAUSA300_2380	0	0	0	0	15	0
SAUSA300_2381	0	1	0	0	3	8
SAUSA300_2383	0	1	0	0	27	39
SAUSA300_2384	0	1	0	0	6	18
SAUSA300_2385	0	0	0	2	15	32
SAUSA300_2386	0	0	0	19	12	0
SAUSA300_2387	0	0	0	0	0	1
SAUSA300_2389	0	0	0	3	0	0
SAUSA300_2394	0	1	0	0	18	21
SAUSA300_2395	0	1	0	0	0	23
SAUSA300_2397	0	0	0	0	4	8
SAUSA300_2398	0	0	0	7	49	37
SAUSA300_2399	0	0	0	0	17	3
SAUSA300_2400	0	0	0	1	0	3
SAUSA300_2401	1	0	0	40	9	3
SAUSA300_2402	0	0	0	0	0	6
SAUSA300_2403	0	0	0	1	0	13
SAUSA300_2404	0	2	0	11	64	99
SAUSA300_2405	0	0	0	0	0	1
SAUSA300_2406	0	1	0	0	62	8
SAUSA300_2410	0	0	0	1	8	2
SAUSA300_2412	0	0	0	0	0	1
SAUSA300_2413	0	0	0	34	26	0
SAUSA300_2414	0	0	0	4	0	0
SAUSA300_2415	0	0	0	21	1	0
SAUSA300_2416	0	0	0	11	88	12
SAUSA300_2417	0	0	0	0	0	0
SAUSA300_2418	0	2	1	7	111	107
SAUSA300_2421	0	0	0	0	14	5
SAUSA300_2422	0	0	0	0	0	0
SAUSA300_2423	5	12	0	233	1403	1377
SAUSA300_2425	0	0	0	0	1	0
SAUSA300_2428	0	0	0	0	1	1
SAUSA300_2431	0	0	0	19	30	33
SAUSA300_2432	0	0	0	0	1	0
SAUSA300_2433	0	0	0	0	1103	76
SAUSA300_2434	2	0	0	0	11	0
SAUSA300_2435	0	0	0	0	31	21
SAUSA300_2436	0	0	0	0	0	7
SAUSA300_2445	0	0	0	18	31	0
SAUSA300_2446	0	0	0	0	0	28
SAUSA300_2447	0	0	0	26	96	53
SAUSA300_2448	0	0	0	0	4	0
SAUSA300_2449	0	1	0	34	9	106
SAUSA300_2450	0	0	0	6	15	3
SAUSA300_2451	0	0	0	0	0	1
SAUSA300_2453	0	0	0	0	2	3
SAUSA300_2454	0	0	0	0	1	0
SAUSA300_2455	0	2	0	55	286	190
SAUSA300_2456	0	0	0	0	0	19
SAUSA300_2457	0	0	0	0	0	0
SAUSA300_2459	0	0	0	0	17	0
SAUSA300_2460	0	0	0	0	8	22
SAUSA300_2461	0	0	0	0	17	0
SAUSA300_2464	0	0	0	0	0	0
SAUSA300_2468	0	2	0	0	0	2
SAUSA300_2471	0	0	0	0	0	1
SAUSA300_2472	0	0	0	0	0	0
SAUSA300_2473	0	0	0	1	0	3
SAUSA300_2474	0	0	0	0	3	0
SAUSA300_2475	0	1	0	0	1	56
SAUSA300_2480	0	0	0	0	763	10
SAUSA300_2481	11	17	11	468	3110	1729
SAUSA300_2482	0	0	0	0	1	0
SAUSA300_2483	0	2	0	0	27	60
SAUSA300_2484	0	0	0	7	26	4
SAUSA300_2485	0	0	0	16	12	13
SAUSA300_2486	0	1	0	0	71	53
SAUSA300_2491	0	4	1	50	139	299
SAUSA300_2492	0	0	0	0	1	0
SAUSA300_2493	0	1	0	0	4	8
SAUSA300_2494	0	0	0	1	15	42
SAUSA300_2495	0	1	0	0	42	42
SAUSA300_2496	0	0	0	0	4	0
SAUSA300_2497	0	0	0	0	10	2
SAUSA300_2500	0	0	0	1	23	5
SAUSA300_2501	0	0	0	4	50	40
SAUSA300_2502	0	0	0	1	74	1
SAUSA300_2503	0	0	0	0	1	0
SAUSA300_2504	0	1	0	241	0	321
SAUSA300_2505	0	0	0	0	0	0
SAUSA300_2507	0	0	0	0	1	27
SAUSA300_2510	0	0	0	0	6	0
SAUSA300_2515	0	0	0	0	0	3
SAUSA300_2518	0	0	0	0	9	7
SAUSA300_2519	0	0	0	0	0	0
SAUSA300_2522	0	0	0	0	3	0
SAUSA300_2523	0	0	0	0	44	55
SAUSA300_2524	0	0	0	0	0	2
SAUSA300_2525	0	0	0	0	0	10
SAUSA300_2527	0	1	0	8	125	19
SAUSA300_2528	0	0	0	0	3	0
SAUSA300_2529	0	0	0	5	18	81
SAUSA300_2530	0	0	0	0	0	2
SAUSA300_2531	0	0	0	0	0	10
SAUSA300_2537	0	0	0	0	74	7
SAUSA300_2538	0	0	0	1	2	6
SAUSA300_2539	0	0	0	0	1	2
SAUSA300_2540	22	10	0	79	642	700
SAUSA300_2542	0	0	0	0	25	51
SAUSA300_2543	0	0	0	5	34	9
SAUSA300_2547	0	0	0	0	0	7
SAUSA300_2548	0	0	0	0	0	0
SAUSA300_2552	0	0	0	11	0	0
SAUSA300_2553	0	0	0	1	7	34
SAUSA300_2554	0	0	0	1	3	0
SAUSA300_2555	0	0	0	0	2	0
SAUSA300_2556	0	0	0	0	0	14
SAUSA300_2562	0	1	0	75	23	101
SAUSA300_2563	0	0	0	0	53	0
SAUSA300_2574	0	0	0	0	3	0
SAUSA300_2576	0	0	0	0	16	20
SAUSA300_2578	0	0	0	0	5	3
SAUSA300_2579	0	0	0	0	3	2
SAUSA300_2580	0	0	0	2	96	5
SAUSA300_2581	0	1	0	0	7	31
SAUSA300_2582	0	0	0	0	45	5
SAUSA300_2583	0	0	0	0	2	0
SAUSA300_2584	7	0	0	1	21	0
SAUSA300_2586	0	0	0	0	0	2
SAUSA300_2589	0	0	0	0	370	33
SAUSA300_2590	0	0	0	0	0	5
SAUSA300_2592	0	0	0	0	3	0
SAUSA300_2604	0	0	0	3	0	4
SAUSA300_2616	0	0	0	0	0	0
SAUSA300_2620	0	0	0	0	9	23
SAUSA300_2621	0	0	0	0	20	1
SAUSA300_2624	0	0	0	0	32	27
SAUSA300_2625	0	1	0	0	0	0
SAUSA300_2626	0	0	0	10	57	10
SAUSA300_2627	0	0	0	0	6	6
SAUSA300_2629	0	0	0	0	171	0
SAUSA300_2631	0	0	0	0	4	2
SAUSA300_2632	0	0	0	3	65	45
SAUSA300_2634	0	0	0	0	0	0
SAUSA300_2639	0	0	0	0	0	4
SAUSA300_2640	0	0	0	0	8	0
SAUSA300_2642	0	0	0	0	0	13
SAUSA300_2643	0	0	0	49	8	0
accA	0	0	0	1	1	0
accB_1	0	1	0	0	2	7
accC_1	0	0	0	1	20	4
accC_2	0	0	0	0	64	0
accD	0	0	0	0	0	8
ackA	0	1	0	5	57	86
acnA	5	0	4	3	61	9
acpP	0	4	0	50	433	375
acsA	0	0	0	44	139	33
acuA	0	0	0	0	2	13
acuC	0	0	0	1	54	40
adh	0	0	0	13	116	85
adhE	0	0	0	2	8	5
adk	0	0	0	4	27	2
agrA	0	0	4	7	156	63
agrB	0	1	0	9	56	42
agrC	0	2	0	11	293	225
agrD	1	0	0	0	7	24
ahpC	0	0	0	1	8	5
ahpF	1	4	0	25	198	197
alaS	0	0	0	20	26	12
aldA2	0	0	0	3	0	4
ald_2	0	0	0	19	109	70
alr	0	0	0	0	1	0
alsS	0	0	0	0	11	0
ampA	0	0	0	0	0	4
amt	0	0	0	0	0	2
ansA	0	0	0	0	2	2
apt	0	0	0	0	32	0
arcA_1	0	0	0	0	14	0
arcA_2	0	0	0	0	1	0
arcB_1	0	0	0	1	0	0
arcC_3	0	0	0	0	2	0
arcR	0	0	0	0	0	15
argF	0	0	0	0	0	2
argH	0	0	0	0	2	0
argS	0	0	0	28	1	0
arlR	0	0	0	0	19	107
arlS	0	0	0	0	32	79
aroB	0	0	0	0	0	1
aroC	0	0	0	0	2	0
aroK	0	0	0	0	99	7
arsC	0	0	0	0	0	0
asd	0	0	0	0	27	0
asnC	0	1	0	1	5	14
asp23	2	30	45	221	1526	1199
aspS	0	0	0	0	6	14
atl	0	2	0	12	37	109
atpA	0	0	0	5	49	10
atpB	0	0	0	0	28	0
atpC	0	0	0	12	437	80
atpD	0	0	0	0	8	29
atpE	0	0	0	0	10	1
atpF	0	0	0	0	6	3
atpG	0	1	0	2	3	10
atpH	0	0	0	1	5	27
aur	0	0	0	0	4	0
bccT	0	0	0	0	0	3
betA	0	0	0	6	24	4
betB	0	0	0	0	5	1
bioA	0	0	0	0	1	0
birA	0	0	0	25	0	0
brnQ_1	0	0	0	15	0	7
brnQ_2	0	0	0	0	13	0
brnQ_3	0	0	0	3	1	6
budA_1	0	0	0	0	2	0
budA_2	0	0	0	0	13	0
cap5F	0	0	0	0	0	0
cap5G	0	0	0	0	0	1
cap5I	0	0	0	0	1	0
cap5K	0	0	0	0	0	7
cap5P	0	0	0	0	2	0
carA	0	0	0	0	75	1
carB	0	0	0	33	100	61
cbf1	0	0	0	0	7	11
ccpA	0	0	0	5	78	34
ccrA	0	0	0	0	0	0
cdd	0	0	0	0	0	13
cdr	0	0	0	6	16	8
cdsA	0	2	0	0	4	78
chs	0	0	0	0	15	0
cidB	0	0	0	7	61	2
cidC	0	1	0	0	100	57
cinA	0	0	0	3	0	0
clfA	0	15	17	53	253	355
clfB	0	0	0	3	17	5
clpB	2	0	0	5	914	75
clpC	0	0	0	5	66	53
clpP	6	17	1	185	572	1558
clpX	0	1	0	62	71	362
cls	0	0	0	0	1	0
cmk	0	0	0	0	3	2
coa	0	1	0	0	0	27
coaA	0	0	0	0	1	0
coaBC	0	0	0	0	14	43
coaE	0	0	70	0	63	30
cobI	0	0	0	0	0	1
codY	0	3	0	19	153	127
copA	0	0	0	0	6	4
crr	0	0	0	0	1	14
crtM	0	0	0	4	56	3
crtN	0	1	0	2	138	87
ctaA	0	0	0	10	5	2
ctpA	0	5	0	0	183	173
cyoE	0	0	0	0	19	2
cysE	0	0	0	0	3	4
cysK	0	1	0	28	204	264
cysS	0	0	0	0	1	2
dapB	0	0	0	0	2	6
dapD	0	0	0	1	1	0
dat	0	0	0	0	1	3
ddh	0	0	0	5	14	16
def_1	0	0	0	0	59	0
deoB	0	0	0	0	54	19
deoC_1	0	0	0	1	6	2
deoC_2	0	4	0	1	4	35
deoD_2	0	1	0	14	127	51
divIB	0	0	0	1	19	1
dltA	0	0	0	0	0	0
dltB	0	0	0	0	2	0
dltD	0	1	0	17	63	15
dnaA	0	0	0	0	4	30
dnaB	0	0	0	2	35	20
dnaE	0	0	0	0	21	0
dnaG	0	0	0	0	6	17
dnaI	2	0	0	17	74	66
dnaJ	0	0	0	6	1	0
dnaK	0	1	0	19	40	60
dnaN	0	1	0	0	14	20
dnaX	0	0	0	0	1	4
dprA	0	0	0	0	0	3
dps	0	2	0	6	116	51
dtd	0	0	0	0	1	28
ebpS	0	0	0	113	47	42
efb	0	0	0	1	2	15
efp	0	3	0	4	204	155
empbp	0	0	0	0	0	3
engA	0	0	0	35	64	8
eno	32	21	8	292	1103	580
entB	0	8	0	13	35	40
epiA	0	0	0	0	36	6
epiE	0	0	0	0	0	1
epiF	0	0	0	0	10	1
epiG	0	3	0	30	185	225
epiP	0	0	0	0	2	27
era	0	1	0	0	9	24
est	0	0	0	2	64	33
estA	0	0	0	0	0	4
eutD	0	0	0	0	13	9
ezrA	0	0	0	0	23	25
fabD	0	0	0	0	1	15
fabF	0	1	0	3	5	20
fabG	0	0	0	0	42	10
fabH	0	0	0	0	1	2
fabZ	0	2	0	1	77	179
fba	0	0	0	11	44	14
fdhD	0	0	0	0	17	0
femA	0	0	0	12	107	4
femB	0	0	0	6	41	29
feoB	0	0	0	0	1	3
ffh	0	2	0	21	320	125
fhs	0	3	0	6	115	48
fhuA	0	0	0	16	1	1
fhuB	0	0	0	0	0	0
fhuG	0	0	0	0	0	2
fmhA	0	0	0	0	3	0
fmtB_1	0	0	0	0	0	11
fmtC	0	2	0	0	25	557
fmt_1	0	0	0	0	21	34
fmt_2	0	0	0	0	0	1
fnbA	0	0	0	0	14	8
fni	0	0	0	0	7	0
folA	0	0	0	4	24	4
folC	0	0	0	14	64	46
folD	0	1	0	38	296	144
folE	0	0	0	0	33	0
folP	0	0	0	0	10	0
frp	0	1	0	0	24	37
frr	0	0	0	0	35	3
fruA	0	0	0	0	69	0
ftsA	0	0	0	42	68	32
ftsK	0	0	0	0	6	23
ftsL	0	0	0	0	6	1
ftsY	0	0	0	0	3	0
ftsZ	0	1	0	41	76	152
fumC	0	0	0	15	19	36
fur	1	0	0	0	13	8
fusA	1	1	0	117	337	101
galM	0	0	0	0	4	0
galU	0	0	0	0	0	29
gap_1	2	13	0	834	2287	735
gap_2	0	0	0	0	112	177
gatA	0	0	0	0	106	46
gatB	53	1	0	16	17	47
gatC	0	0	0	0	52	0
gcvH	1	0	0	34	58	84
gcvT	0	1	0	3	172	119
ggt	0	1	0	0	0	15
gid	0	0	0	0	0	22
gidA	0	0	19	4	15	1
gidB	0	0	0	4	0	0
glcT	0	0	0	0	1	2
glcU	0	2	0	2	47	61
glk	0	0	0	50	0	6
glmM	0	0	0	0	24	19
glmS	3	3	0	61	807	953
glmU	0	0	0	9	1	39
glnA	0	0	0	2	13	56
glnR	0	0	0	0	791	8
glpD	0	2	62	279	1229	910
glpF	0	0	0	0	177	86
glpK	0	0	0	0	9	4
glpQ	0	0	0	0	8	0
gltA	0	0	0	1	98	29
gltD	0	0	0	6	0	0
gltS	0	0	0	0	3	0
gltT	0	0	0	0	47	4
gltX	0	0	0	53	68	162
glvC	0	0	0	0	1	0
glyA	0	0	5	0	3	64
glyS	0	1	0	14	225	208
gmk	0	0	0	0	1	0
gnd	0	0	0	31	140	42
gntK	0	0	0	0	18	1
gntP	0	2	0	17	119	68
gntR	0	0	0	12	2	0
gpmA	0	0	0	0	20	77
gpmI	1	0	30	157	100	24
gpsA	0	0	0	0	4	4
greA	0	0	0	9	36	13
groEL	0	1	0	3	8	33
groES	0	0	0	1	3	0
grpE	0	0	0	0	1	0
guaA	0	0	0	2	35	1
guaB	2	0	0	0	3	0
gudB	0	5	0	0	66	133
gyrA	0	2	0	1	50	25
gyrB	0	0	0	20	21	27
hemA	0	0	0	2	37	0
hemC	0	0	0	4	0	0
hemE	0	0	0	0	0	0
hemG	0	0	0	1	5	34
hemH	0	0	0	0	0	11
hemL_1	0	1	0	21	103	151
hemL_2	0	0	0	0	8	8
hemX	0	0	0	0	5	0
hfq	0	0	0	0	28	3
hisA	0	0	0	2	35	0
hisC_1	0	0	0	0	1	0
hisF	0	0	0	0	1	0
hisH	0	0	0	0	0	4
hisS	0	0	0	2	11	2
hlgA	1	1	0	0	2	52
hlgB	0	0	0	0	3	2
holA	0	0	0	0	1	0
hprK	0	0	0	3	1	0
hpt	0	1	0	0	21	8
hrcA	0	1	0	0	24	3
hsdM_1	0	0	0	0	0	5
hsdM_2	0	0	0	0	0	9
hsdR	28	0	0	2	35	30
hslO	0	0	0	0	1	2
hslU	0	0	0	19	15	17
hslV	0	0	0	3	50	2
htrA	0	0	0	0	82	2
hup	2	18	0	181	991	840
hutG	0	1	0	0	14	221
hutH	0	0	0	1	1	2
hutI	0	8	0	31	212	201
hutU	0	0	0	6	5	66
hysA	0	0	0	0	2	0
icaA	0	0	0	0	0	5
icaC	0	0	0	0	3	0
icd	0	0	0	0	23	42
ileS	0	0	0	0	25	3
ilvA_2	0	0	0	0	3	0
ilvB	0	0	0	0	1	0
ilvD	0	2	0	16	206	165
ilvE	0	0	0	3	76	5
infA	0	0	0	0	6	4
infB	10	0	0	35	182	30
infC	0	0	0	5	17	0
ipdC	0	0	0	0	4	0
isaA	0	2	0	0	10	25
isaB	0	0	0	32	14	35
ispD	0	0	0	0	5	0
ispE	0	0	0	1	54	0
kdpB	0	0	0	0	6	0
kdpC	0	0	0	0	0	0
kdpE	0	1	0	0	7	10
ksgA	0	3	0	0	32	116
lacE	0	0	0	0	9	0
lacG	0	0	0	0	0	1
lctP	0	2	0	10	208	182
lepA	0	0	0	15	3	16
leuA	0	0	0	0	0	2
leuB	0	0	0	0	2	0
leuD	0	0	0	0	0	0
leuS	0	0	0	3	33	4
lexA	0	0	0	0	14	9
lgt	0	0	0	3	3	0
ligA	0	0	0	0	32	0
lip	0	1	0	9	53	439
lipA	0	0	0	0	31	1
lpdA_1	0	0	0	26	95	114
lpdA_2	0	0	0	0	67	23
lukF-PV	0	0	0	0	0	7
luxS	0	0	0	1	48	0
lysA	0	0	0	0	17	12
lysP	0	1	0	23	188	111
lysS	0	1	0	1	24	11
lytH	0	0	4	7	61	47
lytM	0	0	0	0	0	1
malR	0	0	0	0	0	7
manA_1	0	0	0	0	2	7
manA_2	0	0	0	0	0	4
map	0	0	0	1	28	0
mecA	0	39	0	18	118	41
menB	0	2	0	0	61	79
menC	0	0	0	10	54	0
menD	0	0	0	11	7	0
menE	0	0	0	10	5	0
metB	0	0	0	0	0	8
metE	0	0	0	0	4	0
metK	0	3	0	8	112	143
metS	0	0	0	0	2	2
mgtE	0	0	0	0	2	12
miaA	0	0	0	0	2	0
miaB	0	0	0	0	2	1
mnhA	0	0	0	1	23	1
mnhB	0	0	0	0	1	0
mnhF	0	1	0	0	2	29
mnhG	0	1	0	0	0	27
moaA	0	0	20	5	76	42
moaB	0	0	25	0	3	2
mobA	0	0	0	0	62	0
mobB	0	1	0	0	0	5
modA	0	0	0	0	5	5
modB	0	0	0	12	30	38
modC	0	0	0	3	0	0
moeB	0	0	0	0	0	3
mqo_1	26	0	0	0	100	29
mqo_2	17	4	0	42	88	87
mraW	0	0	0	2	514	46
mraY	0	0	0	0	0	0
mraZ	0	1	0	5	82	82
mreC	9	0	0	0	18	3
mreD	0	0	0	57	0	0
mscL	0	0	0	0	62	11
msrA_1	0	0	0	0	0	0
msrA_2	0	1	0	4	26	10
msrB	0	0	0	9	24	1
msrR	0	2	0	1	23	49
mtlA	0	0	1	20	20	2
mtlD	0	3	0	1	225	202
mtlF	0	3	0	9	52	24
murA_1	0	1	0	52	59	16
murA_2	0	0	0	3	10	13
murB	0	0	0	4	3	35
murC	15	0	0	0	31	10
murD	0	0	0	0	28	2
murE	0	0	0	2	1	127
murF	0	0	0	0	16	17
murI	0	0	0	0	4	4
murQ	0	1	0	0	33	8
mutL	0	0	0	0	0	1
mutM	0	0	70	0	1	6
mutS	0	0	0	1	6	2
mutS2	0	0	0	0	22	2
mvaD	0	0	0	0	31	21
mvk	0	0	0	9	10	1
nagA	0	0	0	0	4	7
nagE	0	0	0	4	4	4
nanA	0	0	0	0	0	0
narH	0	0	0	0	0	4
narI	0	0	0	0	28	0
narJ	0	0	0	0	3	0
narK	0	1	0	1	19	24
ndk	0	1	0	2	90	693
nhaC	26	197	44	2400	12863	12806
nixA	0	0	0	55	11	17
norA	0	0	0	0	6	0
nrdD	0	0	0	0	0	2
nrdF	0	0	0	11	68	1
nrdG	0	0	0	0	5	0
nrdI	0	0	0	0	3	3
nrdR	0	0	0	0	2	0
nsaS	0	0	0	1	0	0
nth	0	0	0	0	0	1
nuc_1	0	2	0	8	23	84
nuc_2	0	0	0	5	0	5
nupC	0	0	0	0	11	27
nusA	0	0	0	0	0	1
nusB	0	0	0	0	4	15
nusG	0	1	0	47	64	19
opp-1A	0	25	0	2	5	0
opp-2F	0	0	0	0	4	0
opp-3B	0	0	0	0	0	0
oppA_1	0	0	0	0	31	9
oppA_2	0	0	0	0	6	0
oppB_1	0	0	0	0	9	2
oppC_1	0	0	0	20	4	0
oppD_1	0	1	0	0	0	94
oppF_1	0	0	0	0	21	37
opuCa	0	0	0	0	8	0
opuCc	0	0	0	0	21	0
opuCd	0	0	0	0	16	3
opuD	0	1	46	7	2	61
oxaA	0	4	0	0	54	677
panB	0	0	0	0	1	5
panD	0	0	0	1	0	2
panE_1	0	0	0	0	0	4
panE_2	0	0	0	0	0	1
parC	0	0	0	0	47	4
parE	0	0	0	0	15	5
pbp2	0	1	25	58	36	143
pbp3	0	0	0	1	35	1
pbp4	0	0	0	0	9	3
pbpA	0	1	0	0	54	60
pbuX	0	1	0	0	0	9
pckA	0	1	0	3	7	55
pcp	0	0	0	0	0	0
pcrA	0	0	0	0	26	33
pcrB	0	0	0	0	0	1
pdhA	0	0	0	2	19	38
pdhB	0	0	0	4	23	27
pdp	0	2	0	80	101	207
pepF_1	0	2	0	31	145	93
pepF_2	0	0	0	1	67	4
pepS	0	0	0	0	3	22
pepT	0	0	0	0	24	0
pfkA	0	0	0	0	14	5
pflA	0	0	0	65	94	124
pflB	0	3	0	0	1	37
pgi	0	0	0	26	50	15
pgk	0	3	0	33	179	122
pgsA	0	0	0	0	16	0
pheA	0	0	0	3	0	1
pheS	0	0	0	2	98	60
pheT	0	0	0	0	3	2
phoB	0	0	0	0	0	0
phoH	0	0	0	0	9	0
phoP	0	0	0	0	0	5
phoR	0	0	0	1	88	44
phoU	0	0	0	0	0	0
pknB	0	0	0	5	19	46
plc	0	0	0	2	0	37
plsX	0	0	0	0	38	0
pnbA	0	0	0	3	13	9
pnpA	0	0	0	0	88	26
polA_2	0	1	0	10	49	4
polC	0	0	0	0	29	0
potA	0	0	0	0	0	0
potD	0	15	0	0	6	1
ppaC	0	2	0	18	116	42
ppnK	0	2	0	0	5	71
prfC	0	0	0	17	1	0
priA	0	2	0	0	17	71
prmA	0	0	0	0	11	0
proC	0	0	0	1	0	3
proS	0	0	0	1	3	3
prs	0	0	0	5	45	32
prsA	0	0	0	20	76	37
ptsG_1	0	0	0	3	21	18
ptsG_2	0	0	0	46	82	148
ptsH	0	0	0	9	341	21
ptsI	0	2	0	273	234	248
purA	0	0	0	1	34	363
purB	0	0	0	0	0	3
purC	0	0	0	2	4	0
purD	0	0	0	14	41	3
purE	0	0	0	3	0	0
purF	0	0	0	0	10	7
purH	0	0	0	0	1	0
purK	0	0	0	2	0	5
purL	0	0	0	0	8	1
purM	0	0	0	2	0	0
purQ	0	0	0	0	7	0
purR	0	3	0	51	20	159
putA	0	3	0	175	97	97
putP	0	0	0	20	8	8
pyc	0	1	0	3	24	54
pyk	2	6	0	18	171	53
pyrB	0	0	0	1	4	5
pyrC	0	0	0	3	52	13
pyrE	0	0	0	0	2	0
pyrF	0	0	0	0	2	0
pyrG	0	0	0	8	31	45
pyrH	0	0	0	0	48	7
pyrP	0	0	0	0	21	2
pyrR	0	2	0	0	344	35
qoxA	0	0	0	6	268	47
qoxB	3	1	8	60	334	123
qoxC	0	3	0	5	22	167
qoxD	0	0	0	36	119	56
queA	0	0	0	0	0	5
radA	0	1	0	1	3	50
rarD	0	0	0	0	0	2
rbfA	0	0	0	0	5	0
rbgA	0	0	0	0	23	2
rbsK	0	0	0	0	41	7
recA	0	0	0	0	24	40
recF	0	0	0	12	11	2
recG	0	0	0	0	4	14
recJ	0	0	0	0	1	5
recN	0	0	0	0	19	0
recO	0	0	0	0	10	3
recQ_1	0	0	0	3	20	0
recQ_2	0	0	0	0	76	22
recR	0	43	0	35	240	123
recU	0	1	0	0	56	6
rex	0	0	0	7	34	23
rexA	0	0	0	0	14	1
rexB	0	0	0	0	0	6
rho	0	0	0	0	37	3
ribBA	0	0	0	12	10	53
ribD	4	0	0	25	134	1193
ribE	0	0	0	0	7	35
ribF	0	0	0	31	141	13
ribH	0	2	0	2	15	33
rimI	0	0	0	0	1	0
rimM	0	0	0	0	1	0
rluB	0	0	0	1	4	0
rnc	0	0	0	0	2	0
rnhB	0	0	0	0	4	0
rnr	0	0	0	1	11	9
rocD_1	0	0	0	0	12	0
[truncated: 564 more rows]

## Sheet: Replicate 2 raw counts
Supplementary Data 2. CcpA CRAC raw counts replicate 2.
Gene_name	WT_1	WT_2	WT_3	CcpA_1	CcpA_2	CcpA_3
INT_SAUSA300_0018_SAUSA300_0019	0	2	7	495	339	634
INT_SAUSA300_0019_SAUSA300_0020	0	0	1	511	201	495
INT_SAUSA300_0070_SAUSA300_0071	0	0	0	0	0	1
INT_SAUSA300_0077_copA	0	0	0	0	1	0
INT_SAUSA300_0086_SAUSA300_0088	0	0	0	26	2	17
INT_SAUSA300_0109_SAUSA300_0110	0	0	0	0	0	0
INT_SAUSA300_0126_SAUSA300_0127	0	0	0	0	0	21
INT_SAUSA300_0128_SAUSA300_0129	0	0	0	5	0	0
INT_SAUSA300_0148_adhE	0	0	0	5	0	0
INT_SAUSA300_0215_uhpT	0	0	0	0	11	0
INT_SAUSA300_0266_SAUSA300_0267	0	0	0	0	0	0
INT_SAUSA300_0278_SAUSA300_0279	0	0	0	0	0	1
INT_SAUSA300_0313_SAUSA300_0314	0	0	0	0	0	0
INT_SAUSA300_0361_SAUSA300_0362	0	0	0	1	0	0
INT_SAUSA300_0390_srn_0950_Sau63	0	0	0	0	0	0
INT_SAUSA300_0392_srn_0960_Teg147	1	0	53	4100	2053	3892
INT_SAUSA300_0393	0	0	0	65	34	25
INT_SAUSA300_0403_srn_1010_sRNA89	0	0	0	0	52	0
INT_SAUSA300_0411_srn_1030_sRNA91	0	0	0	6	0	0
INT_SAUSA300_0447_treP	0	0	13	1020	750	2904
INT_SAUSA300_0475_SAUSA300_0476	0	0	1	0	0	66
INT_SAUSA300_0479_pth	0	0	0	11	4	0
INT_SAUSA300_0498_rrsB	0	0	3	387	195	372
INT_SAUSA300_0500_rrlB	0	0	13	887	220	1208
INT_SAUSA300_0545_sdrC	0	0	0	0	2	0
INT_SAUSA300_0561_srn_1500_Sau6667	0	0	0	0	0	0
INT_SAUSA300_0750_SAUSA300_0751	0	0	0	0	0	0
INT_SAUSA300_0771_clfA	0	0	0	12	0	9
INT_SAUSA300_0773_empbp	0	0	0	0	0	0
INT_SAUSA300_0785_SAUSA300_0786	0	0	0	0	0	0
INT_SAUSA300_0814_SAUSA300_0816	0	0	2	12	23	55
INT_SAUSA300_0816_sufC	0	0	0	71	38	111
INT_SAUSA300_0844_ampA	0	0	0	0	0	49
INT_SAUSA300_0925_SAUSA300_0926	0	0	0	0	0	0
INT_SAUSA300_0926_SAUSA300_0927	0	0	0	0	0	0
INT_SAUSA300_0927_comK	0	0	0	0	0	0
INT_SAUSA300_0979_srn_2330_Sau11	0	0	0	0	0	0
INT_SAUSA300_1052_SAUSA300_1054	0	0	0	23	3	0
INT_SAUSA300_1066_srn_2540_sRNA210	0	0	0	0	0	0
INT_SAUSA300_1088_lspA	0	0	0	0	0	2
INT_SAUSA300_1285_srn_2950_Teg6	0	0	0	0	0	0
INT_SAUSA300_1299_brnQ	0	0	0	13	0	4
INT_SAUSA300_1302_SAUSA300_1303	0	0	0	0	0	0
INT_SAUSA300_1312_ctpA	0	0	0	0	0	0
INT_SAUSA300_1325_SAUSA300_1326	0	0	0	3	0	2
INT_SAUSA300_1389_SAUSA300_1390	0	0	0	0	0	0
INT_SAUSA300_1428_SAUSA300_1429	0	0	0	80	51	13
INT_SAUSA300_1642_srn_2940.1_sRNA233	0	0	0	0	2	2
INT_SAUSA300_1684_SAUSA300_1685	0	0	0	0	0	0
INT_SAUSA300_1693_srn_3460_Sau5949	5	0	5	1401	772	981
INT_SAUSA300_1716_arsR	0	0	0	0	9	18
INT_SAUSA300_1732_SAUSA300_1733	0	1	5	338	291	597
INT_SAUSA300_1772_SAUSA300_1773	0	0	0	0	0	0
INT_SAUSA300_1773_SAUSA300_1774	0	0	0	0	0	0
INT_SAUSA300_1774_SAUSA300_1775	0	0	0	0	0	0
INT_SAUSA300_1775_SAUSA300_1776	0	0	0	0	0	6
INT_SAUSA300_1776_SAUSA300_1777	0	0	0	0	0	0
INT_SAUSA300_1777_SAUSA300_1778	0	0	0	0	0	1
INT_SAUSA300_1778_SAUSA300_1779	0	0	0	0	0	0
INT_SAUSA300_1779_SAUSA300_1780	0	0	0	0	0	0
INT_SAUSA300_1811_SAUSA300_1812	0	0	0	0	0	0
INT_SAUSA300_1812_SAUSA300_1813	0	0	0	0	0	0
INT_SAUSA300_1813_SAUSA300_1814	0	0	0	0	0	0
INT_SAUSA300_1814_SAUSA300_1815	0	0	0	0	0	0
INT_SAUSA300_1815_SAUSA300_1816	0	0	0	5	0	0
INT_SAUSA300_1816_SAUSA300_1817	0	0	0	5	0	0
INT_SAUSA300_1817_SAUSA300_1818	0	0	0	0	0	0
INT_SAUSA300_1818_SAUSA300_1819	0	0	0	0	0	0
INT_SAUSA300_1819_SAUSA300_1820	1	0	0	0	0	0
INT_SAUSA300_1820_SAUSA300_1821	0	0	0	0	0	0
INT_SAUSA300_1821_SAUSA300_1822	0	0	0	0	0	0
INT_SAUSA300_1822_SAUSA300_1823	0	0	0	0	0	0
INT_SAUSA300_1823_SAUSA300_1824	0	0	0	0	0	7
INT_SAUSA300_1824_SAUSA300_1825	0	0	0	0	0	0
INT_SAUSA300_1825_SAUSA300_1826	0	0	0	0	0	0
INT_SAUSA300_1826_SAUSA300_1827	0	0	0	0	0	0
INT_SAUSA300_1827_SAUSA300_1828	0	0	0	0	0	0
INT_SAUSA300_1828_SAUSA300_1829	0	0	0	0	0	0
INT_SAUSA300_1829_SAUSA300_1830	0	0	0	0	0	0
INT_SAUSA300_1830_SAUSA300_1831	0	0	0	0	0	0
INT_SAUSA300_1831_SAUSA300_1832	0	0	0	0	0	0
INT_SAUSA300_1832_SAUSA300_1833	0	0	0	0	0	0
INT_SAUSA300_1833_SAUSA300_1834	2	0	0	0	0	0
INT_SAUSA300_1834_SAUSA300_1835	1	0	0	0	0	0
INT_SAUSA300_1835_SAUSA300_1836	0	0	0	0	0	0
INT_SAUSA300_1836_rrfC	0	0	0	0	0	0
INT_SAUSA300_1839_SAUSA300_1840	0	0	0	0	0	0
INT_SAUSA300_1840_rrsC	0	0	0	0	0	0
INT_SAUSA300_1873_SAUSA300_1874	0	0	0	0	0	0
INT_SAUSA300_1916_SAUSA300_1918	0	0	0	0	0	0
INT_SAUSA300_1924_srn_3830_sprF1	0	0	1	14	0	7
INT_SAUSA300_1963_SAUSA300_1964	0	0	0	153	53	12
INT_SAUSA300_2018_SAUSA300_2019	0	0	0	0	0	0
INT_SAUSA300_2019_SAUSA300_2020	0	0	0	0	0	0
INT_SAUSA300_2021_rpoF	0	0	0	0	0	0
INT_SAUSA300_2031_kdpC	0	0	0	0	0	1
INT_SAUSA300_2050_SAUSA300_2051	0	0	0	0	0	0
INT_SAUSA300_2116_SAUSA300_2117	0	0	0	0	0	0
INT_SAUSA300_2117_SAUSA300_2118	0	0	0	0	0	0
INT_SAUSA300_2118_SAUSA300_2119	0	0	0	0	0	0
INT_SAUSA300_2119_SAUSA300_2120	0	0	0	0	0	0
INT_SAUSA300_2120_SAUSA300_2121	0	0	0	0	0	0
INT_SAUSA300_2121_rrfE	0	0	0	0	0	0
INT_SAUSA300_2140_asp23	0	0	0	0	0	0
INT_SAUSA300_2236_SAUSA300_2237	0	0	0	0	0	0
INT_SAUSA300_2248_ssaA	0	0	0	0	0	0
INT_SAUSA300_2258_SAUSA300_2259	0	0	0	0	0	0
INT_SAUSA300_2260_srn_4390_rsaOG	0	0	0	0	0	0
INT_SAUSA300_2304_SAUSA300_2305	0	0	0	0	0	0
INT_SAUSA300_2305_SAUSA300_2306	0	0	0	0	0	0
INT_SAUSA300_2336_SAUSA300_2337	0	0	0	0	0	0
INT_SAUSA300_2355_fmhA	0	0	0	0	0	0
INT_SAUSA300_2375_srn_4540_sprAs2	0	0	0	0	1	0
INT_SAUSA300_2383_SAUSA300_2384	0	0	0	12	0	0
INT_SAUSA300_2397_SAUSA300_2398	0	0	0	0	0	0
INT_SAUSA300_2416_SAUSA300_2417	0	0	0	0	0	0
INT_SAUSA300_2422_SAUSA300_2423	0	0	0	20	0	0
INT_SAUSA300_2423_srn_4680_Sau19	0	0	1	79	2	32
INT_SAUSA300_2430_SAUSA300_2431	0	0	0	0	0	0
INT_SAUSA300_2434_SAUSA300_2435	0	0	0	0	0	0
INT_SAUSA300_2446_SAUSA300_2447	0	0	0	0	0	0
INT_SAUSA300_2449_SAUSA300_2450	0	0	0	0	0	0
INT_SAUSA300_2452_SAUSA300_2453	0	0	0	0	0	0
INT_SAUSA300_2475_ptsG	0	0	0	0	0	0
INT_SAUSA300_2590_SAUSA300_2591	0	0	0	0	0	0
INT_SAUSA300_2642_SAUSA300_2643	0	0	0	0	0	0
INT_acnA_SAUSA300_1247	0	0	0	0	0	2
INT_acpP_rnc	0	0	0	0	0	6
INT_alsS_SAUSA300_2167	0	0	0	0	0	0
INT_arcA_2_argR_3	0	0	0	0	0	0
INT_arcC_2_SAUSA300_1064	0	0	0	0	0	14
INT_argS_SAUSA300_0597	0	0	0	0	0	11
INT_aur_isaB	0	0	0	0	0	0
INT_cidA_SAUSA300_2480	0	0	0	0	0	0
INT_ctpA_SAUSA300_1314	0	0	0	0	0	0
INT_dnaJ_dnaK	0	0	0	0	0	0
INT_epiA_srn_9335_tsr29	0	0	0	0	0	0
INT_epiB_epiA	0	0	0	0	0	0
INT_fadD_fadE	0	0	0	0	0	0
INT_fnbB_fnbA	0	0	0	0	0	1
INT_fruA_nagA	0	0	0	1	0	0
INT_galU_fnbB	0	0	0	0	0	0
INT_gap_pgk	0	0	0	1	0	0
INT_gidA_gidA	0	0	0	0	0	0
INT_glnA_SAUSA300_1202	0	0	1	38	34	19
INT_gltA_SAUSA300_1642	0	0	0	0	0	0
INT_gltD_SAUSA300_0447	0	0	1	223	242	345
INT_hutG_SAUSA300_2282	0	0	0	0	0	0
INT_ilvA_rrfD	0	0	0	0	0	0
INT_lip	0	0	0	0	0	0
INT_lpdA_recN	0	0	0	0	0	0
INT_lukE_srn_3610_SprC	0	0	0	0	0	0
INT_lukS-PV_SAUSA300_1383	0	0	0	0	0	0
INT_lysS_rrfG	0	0	2	500	114	218
INT_obgE_rpmA	0	0	0	0	0	0
INT_opuD_acnA	0	0	0	0	0	0
INT_purA_SAUSA300_0018	0	0	2	141	196	568
INT_pyrR_pyrP	0	0	0	10	0	0
INT_recR_rrsA	0	0	2	184	159	254
INT_rho_SAUSA300_2076	0	0	0	0	0	0
INT_rocF_srn_9490_sRNA337	0	0	0	0	0	0
INT_rot_SAUSA300_1710	0	0	0	0	2	3
INT_rpmG_rpsN	0	0	0	8	2	23
INT_rpsO_pnpA	0	0	0	7	10	9
INT_rrfA_SAUSA300_0458	0	0	3	604	230	620
INT_rrfB_srn_1330_sRNA118	0	0	2	525	178	421
INT_rrfC_rrlC	0	0	0	0	0	0
INT_rrfD_rrlD	0	0	0	0	0	0
INT_rrfE_rrlE	0	0	0	0	0	0
INT_rrfG_SAUSA300_0498	0	0	3	616	219	428
INT_rrlA_rrfA	0	0	1	466	112	204
INT_rrlB_rrfB	0	0	1	444	117	229
INT_rrlC_SAUSA300_1839	0	0	0	0	0	0
INT_rrlD_rrsD	0	0	0	0	0	0
INT_rrlE_rrsE	0	0	0	0	0	0
INT_rrsA_rrlA	0	0	8	20	30	57
INT_rrsB_SAUSA300_0500	1	0	11	1793	1101	2449
INT_rrsC_SAUSA300_1842	0	0	0	0	0	0
INT_rrsD_SAUSA300_2018	0	0	0	0	0	0
INT_rrsE_srn_4160_Sau25	0	0	0	0	0	0
INT_secF_yajC	0	0	0	0	0	0
INT_secY_SAUSA300_2589	0	0	0	0	0	0
INT_smpB_ssrA_tmRNA	0	0	2	34	45	80
INT_srn_0510_rsaG_SAUSA300_0217	0	0	0	41	0	64
INT_srn_1060_Teg149_srn_1070_Sau41	0	0	0	36	11	24
INT_srn_1070_Sau41_srn_1080_RsaX05	0	0	0	0	0	0
INT_srn_1490_Sau6477_SAUSA300_0559	0	0	0	0	0	0
INT_srn_2330_Sau11_srn_2335_tsr18	0	0	0	0	0	0
INT_srn_2490_sRNA206_SAUSA300_1059	0	0	0	0	0	18
INT_srn_2530_sRNA209_SAUSA300_1066	0	0	0	0	0	0
INT_srn_2700_Teg62_glpF	0	0	0	0	32	0
INT_srn_2740_Teg108_SAUSA300_1205	0	0	0	0	0	0
INT_srn_2940_sRNA233_SAUSA300_1284	0	0	0	0	0	0
INT_srn_2950_Teg6_SAUSA300_1286	0	0	0	219	170	214
INT_srn_2975_tsr25_SAUSA300_1309	0	0	0	8	17	0
INT_srn_3380_Teg32as_SAUSA300_1811	0	0	0	0	0	0
INT_srn_3540_sRNA280_SAUSA300_1728	0	0	0	0	0	0
INT_srn_3590_sprAs1_SAUSA300_1749	0	0	0	0	0	0
INT_srn_3770_Teg122_srn_3780_Teg13	0	0	3	434	173	301
INT_srn_3840_sprG1_SAUSA300_1925	0	0	0	0	0	0
INT_srn_4300_sRNA349_moaA	0	0	0	0	0	0
INT_srn_4390_rsaOG_SAUSA300_2261	0	0	0	0	0	0
INT_srn_4530_sprAs2prime_SAUSA300_2374	0	0	1	180	71	85
INT_srn_4680_Sau19_SAUSA300_2424	0	0	0	16	8	6
INT_srn_9340_sRNA287_SAUSA300_1772	0	0	0	0	0	0
INT_srn_9480_sRNA334_SAUSA300_2102	0	0	0	0	0	0
INT_srn_9510_sRNA390_SAUSA300_2483	0	0	0	0	0	0
INT_sspA_SAUSA300_0952	0	0	0	0	1	0
INT_ssrA_tmRNA_SAUSA300_0767	0	0	4	40	106	261
INT_tnp_SAUSA300_2116	0	0	0	0	0	0
INT_treP_treC	0	0	0	0	0	5
INT_tsf_pyrH	0	0	1	127	28	119
INT_xerD_SAUSA300_1448	0	0	0	0	0	0
ssrA	1	0	8	647	426	849
SAUSA300_0003	0	0	2	0	0	39
SAUSA300_0007	0	0	0	0	0	0
SAUSA300_0011	0	0	0	30	49	36
SAUSA300_0021	0	0	1	15	0	0
SAUSA300_0023	0	0	0	31	25	0
SAUSA300_0024	0	0	0	0	0	14
SAUSA300_0025	0	0	0	21	0	12
SAUSA300_0027	0	0	0	9	19	7
SAUSA300_0028	0	0	0	0	0	1
SAUSA300_0029	0	0	0	1	0	0
SAUSA300_0030	0	0	0	9	0	0
SAUSA300_0031	0	0	0	0	0	0
SAUSA300_0033	0	0	0	6	0	0
SAUSA300_0034	0	0	0	0	0	3
SAUSA300_0035	0	0	0	5	23	43
SAUSA300_0041	0	0	0	31	5	60
SAUSA300_0042	0	0	0	129	11	0
SAUSA300_0046	0	0	0	20	32	14
SAUSA300_0052	0	0	0	0	0	0
SAUSA300_0055	0	0	0	12	0	7
SAUSA300_0060	0	0	0	0	0	0
SAUSA300_0067	0	0	4	167	31	159
SAUSA300_0068	0	0	4	653	159	632
SAUSA300_0070	0	0	0	46	35	122
SAUSA300_0071	0	0	0	0	0	0
SAUSA300_0079	0	0	0	22	0	6
SAUSA300_0085	0	0	0	30	0	0
SAUSA300_0086	0	0	0	26	0	0
SAUSA300_0088	0	0	0	0	0	0
SAUSA300_0089	0	0	0	27	0	12
SAUSA300_0097	0	0	0	0	0	25
SAUSA300_0102	0	0	0	28	0	0
SAUSA300_0106	0	0	0	0	0	10
SAUSA300_0108	0	0	0	0	0	12
SAUSA300_0111	0	0	0	0	17	0
SAUSA300_0113	0	0	0	188	0	44
SAUSA300_0114	0	0	0	0	19	0
SAUSA300_0119	0	0	0	0	0	10
SAUSA300_0123	0	0	0	0	0	0
SAUSA300_0127	0	0	0	0	37	0
SAUSA300_0128	0	0	0	0	0	0
SAUSA300_0129	0	0	0	5	0	0
SAUSA300_0133	0	0	0	0	0	0
SAUSA300_0136	48	0	0	28	59	90
SAUSA300_0137	0	0	0	0	0	8
SAUSA300_0139	0	0	0	0	0	1
SAUSA300_0146	0	0	0	0	0	0
SAUSA300_0170	0	0	0	37	0	0
SAUSA300_0171	0	0	0	0	19	0
SAUSA300_0172	0	0	0	23	0	3
SAUSA300_0175	0	0	0	0	0	0
SAUSA300_0178	0	0	2	114	105	75
SAUSA300_0181	0	0	0	0	0	13
SAUSA300_0182	0	0	0	0	0	0
SAUSA300_0183	0	0	0	27	63	4
SAUSA300_0192	0	0	0	57	0	0
SAUSA300_0195	0	0	0	0	0	37
SAUSA300_0197	0	0	0	5	0	0
SAUSA300_0199	0	0	0	0	0	0
SAUSA300_0202	0	0	0	0	0	0
SAUSA300_0214	0	0	0	0	0	56
SAUSA300_0217	0	0	1	0	0	7
SAUSA300_0233	0	0	0	0	17	0
SAUSA300_0234	0	0	0	0	17	0
SAUSA300_0235	0	0	0	16	1	9
SAUSA300_0238	0	0	0	0	0	0
SAUSA300_0241	0	0	0	9	0	0
SAUSA300_0248	0	0	0	0	0	1
SAUSA300_0250	0	0	0	6	0	0
SAUSA300_0251	0	0	1	7	0	56
SAUSA300_0252	0	0	0	4	19	0
SAUSA300_0254	0	0	0	0	0	10
SAUSA300_0258	0	0	0	0	19	0
SAUSA300_0261	0	0	0	0	0	30
SAUSA300_0266	0	0	0	25	0	50
SAUSA300_0271	0	0	0	0	0	0
SAUSA300_0273	0	0	0	10	11	16
SAUSA300_0274	0	0	0	15	11	0
SAUSA300_0275	0	0	0	0	0	0
SAUSA300_0276	0	0	0	20	0	0
SAUSA300_0277	0	0	0	0	0	1
SAUSA300_0278	0	0	1	5	61	98
SAUSA300_0279	0	0	0	0	0	1
SAUSA300_0280	0	0	0	0	19	0
SAUSA300_0283	0	0	0	0	0	1
SAUSA300_0285	0	0	0	0	26	0
SAUSA300_0288	0	0	0	2	0	0
SAUSA300_0291	0	0	0	0	0	0
SAUSA300_0292	0	0	0	27	21	21
SAUSA300_0298	0	0	0	0	8	41
SAUSA300_0304	0	0	0	10	0	0
SAUSA300_0305	0	0	0	0	0	1
SAUSA300_0308	0	0	0	0	0	19
SAUSA300_0309	0	0	0	0	0	10
SAUSA300_0320	0	0	0	18	0	0
SAUSA300_0321	0	0	0	2	0	0
SAUSA300_0326	0	0	0	0	0	0
SAUSA300_0328	0	0	0	60	0	28
SAUSA300_0329	0	0	0	74	42	86
SAUSA300_0333	0	0	0	0	0	0
SAUSA300_0353	0	0	0	41	0	0
SAUSA300_0355	0	0	0	32	0	7
SAUSA300_0356	0	0	0	20	0	0
SAUSA300_0360	0	0	0	18	0	0
SAUSA300_0362	0	0	0	2	0	0
SAUSA300_0365	0	0	0	0	0	0
SAUSA300_0369	0	0	14	2004	745	1343
SAUSA300_0370	0	0	0	25	0	0
SAUSA300_0372	0	0	0	140	39	148
SAUSA300_0373	0	0	0	0	0	0
SAUSA300_0374	0	0	2	118	46	207
SAUSA300_0375	0	0	0	0	38	0
SAUSA300_0376	0	0	1	69	69	178
SAUSA300_0381	0	0	0	68	0	0
SAUSA300_0382	0	0	0	0	0	0
SAUSA300_0383	0	0	0	0	0	3
SAUSA300_0384	0	0	0	0	0	1
SAUSA300_0385	0	0	0	5	0	18
SAUSA300_0390	0	0	0	0	0	0
SAUSA300_0395	0	0	0	28	20	7
SAUSA300_0408	0	0	0	0	0	0
SAUSA300_0409	0	0	0	0	0	31
SAUSA300_0417	0	0	0	1	0	0
SAUSA300_0419	0	0	0	60	0	0
SAUSA300_0420	0	0	0	4	0	14
SAUSA300_0422	0	0	0	0	0	0
SAUSA300_0423	0	0	0	14	0	0
SAUSA300_0425	0	0	0	39	16	71
SAUSA300_0426	0	0	1	0	0	30
SAUSA300_0427	0	0	0	5	0	20
SAUSA300_0428	0	0	0	0	0	0
SAUSA300_0430	0	0	0	0	0	0
SAUSA300_0437	0	0	0	0	9	0
SAUSA300_0438	0	0	0	51	22	11
SAUSA300_0439	0	0	0	0	0	0
SAUSA300_0458	0	0	0	0	0	0
SAUSA300_0460	0	0	0	74	41	78
SAUSA300_0462	0	0	0	0	0	5
SAUSA300_0463	0	0	0	21	0	0
SAUSA300_0471	0	0	1	48	6	140
SAUSA300_0474	0	0	3	63	44	91
SAUSA300_0475	0	0	4	141	11	258
SAUSA300_0476	0	0	0	12	0	0
SAUSA300_0479	0	0	0	27	0	44
SAUSA300_0482	0	0	0	1	0	0
SAUSA300_0484	0	0	1	0	0	23
SAUSA300_0486	0	0	0	0	0	15
SAUSA300_0505	0	0	0	86	15	142
SAUSA300_0517	0	0	0	0	0	0
SAUSA300_0518	0	0	0	0	0	22
SAUSA300_0526	0	0	0	20	0	0
SAUSA300_0529	0	0	0	0	18	13
SAUSA300_0531	0	0	0	14	22	0
SAUSA300_0534	0	0	0	1	0	6
SAUSA300_0535	0	0	0	0	2	7
SAUSA300_0536	0	0	0	23	0	24
SAUSA300_0537	0	0	0	0	0	14
SAUSA300_0538	0	0	0	74	45	0
SAUSA300_0545	0	0	0	144	35	119
SAUSA300_0549	0	0	0	0	0	0
SAUSA300_0550	0	0	0	10	0	0
SAUSA300_0555	0	0	1	0	8	60
SAUSA300_0556	0	0	4	559	417	483
SAUSA300_0557	0	0	1	0	7	46
SAUSA300_0558	0	0	0	34	28	29
SAUSA300_0559	0	0	0	0	0	0
SAUSA300_0566	0	0	0	17	15	0
SAUSA300_0567	0	0	0	0	0	0
SAUSA300_0569	0	0	0	25	0	3
SAUSA300_0571	0	0	0	10	0	32
SAUSA300_0575	0	0	0	0	0	0
SAUSA300_0576	0	0	0	0	0	11
SAUSA300_0579	0	0	0	0	0	37
SAUSA300_0589	0	0	0	0	0	37
SAUSA300_0593	0	0	1	1	0	51
SAUSA300_0597	0	0	0	3	0	0
SAUSA300_0598	0	0	0	19	38	40
SAUSA300_0602	0	0	0	114	153	128
SAUSA300_0603	0	0	0	0	23	8
SAUSA300_0604	0	0	2	172	121	151
SAUSA300_0616	0	0	0	0	0	0
SAUSA300_0617	0	0	0	0	0	18
SAUSA300_0618	1	27	2	299	80	122
SAUSA300_0619	0	0	0	2	0	18
SAUSA300_0620	0	0	0	15	0	0
SAUSA300_0628	0	16	0	0	0	0
SAUSA300_0631	0	0	0	98	16	5
SAUSA300_0632	0	0	0	0	0	2
SAUSA300_0636	0	0	0	17	19	0
SAUSA300_0639	0	0	0	37	0	2
SAUSA300_0642	0	0	0	0	17	44
SAUSA300_0643	0	0	0	0	0	0
SAUSA300_0646	0	0	0	4	0	0
SAUSA300_0648	0	0	0	0	39	0
SAUSA300_0649	0	0	0	36	0	0
SAUSA300_0650	0	0	1	0	0	51
SAUSA300_0655	0	0	0	24	1	1
SAUSA300_0656	0	0	0	48	0	9
SAUSA300_0658	0	0	0	47	0	0
SAUSA300_0661	0	0	0	0	0	0
SAUSA300_0663	0	0	0	0	0	0
SAUSA300_0664	0	0	0	27	0	23
SAUSA300_0665	0	0	1	69	6	30
SAUSA300_0666	0	0	0	14	0	0
SAUSA300_0667	0	0	0	320	81	353
SAUSA300_0669	0	0	0	0	0	14
SAUSA300_0671	0	0	0	0	0	46
SAUSA300_0672	0	0	0	72	0	17
SAUSA300_0673	0	0	0	0	0	0
SAUSA300_0674	0	0	0	0	0	1
SAUSA300_0676	0	0	0	25	0	1
SAUSA300_0677	0	0	1	0	1	84
SAUSA300_0678	0	0	0	0	0	0
SAUSA300_0688	0	0	0	0	1	0
SAUSA300_0689	0	0	0	0	0	8
SAUSA300_0693	0	0	0	33	12	0
SAUSA300_0702	0	0	0	0	0	16
SAUSA300_0703	0	0	0	14	0	43
SAUSA300_0707	0	0	1	0	0	28
SAUSA300_0710	0	0	0	3	2	30
SAUSA300_0712	0	0	0	7	0	0
SAUSA300_0716	0	0	0	0	30	0
SAUSA300_0728	0	0	0	25	0	0
SAUSA300_0730	0	0	0	1	0	0
SAUSA300_0731	0	0	0	23	0	59
SAUSA300_0732	0	0	0	4	0	0
SAUSA300_0733	0	0	0	0	47	0
SAUSA300_0740	0	0	0	7	0	0
SAUSA300_0746	0	0	0	36	0	0
SAUSA300_0748	0	0	0	1	17	11
SAUSA300_0750	0	0	0	169	54	94
SAUSA300_0753	0	0	0	23	0	2
SAUSA300_0761	0	0	0	0	0	0
SAUSA300_0767	0	0	0	0	0	3
SAUSA300_0768	0	0	0	0	0	32
SAUSA300_0771	0	0	0	12	0	13
SAUSA300_0777	0	0	0	44	0	40
SAUSA300_0778	1	0	28	1545	799	1934
SAUSA300_0781	0	0	2	10	0	63
SAUSA300_0782	0	0	0	0	0	0
SAUSA300_0783	0	0	0	0	0	0
SAUSA300_0784	0	0	0	0	0	41
SAUSA300_0786	0	0	0	82	7	48
SAUSA300_0793	0	0	0	3	0	8
SAUSA300_0794	0	0	0	0	10	10
SAUSA300_0795	0	0	2	208	37	58
SAUSA300_0807	0	0	0	119	177	0
SAUSA300_0808	0	0	0	0	0	0
SAUSA300_0813	0	0	47	5168	3192	6388
SAUSA300_0814	20	0	36	3787	1455	3747
SAUSA300_0816	0	0	25	668	310	711
SAUSA300_0817	0	0	0	11	37	42
SAUSA300_0821	0	0	0	35	0	0
SAUSA300_0823	0	0	0	0	0	0
SAUSA300_0824	0	0	0	0	1	24
SAUSA300_0826	0	0	0	0	0	0
SAUSA300_0830	0	0	0	30	0	11
SAUSA300_0831	0	0	0	0	0	0
SAUSA300_0833	0	0	0	3	0	0
SAUSA300_0834	0	0	0	39	40	70
SAUSA300_0839	0	0	0	15	10	9
SAUSA300_0840	0	0	0	19	0	0
SAUSA300_0841	0	0	0	13	0	79
SAUSA300_0844	0	0	1	61	20	133
SAUSA300_0847	0	0	0	0	0	33
SAUSA300_0858	0	0	0	40	27	33
SAUSA300_0859	0	0	0	0	0	3
SAUSA300_0871	0	0	0	27	0	9
SAUSA300_0875	0	0	0	53	0	1
SAUSA300_0878	0	0	0	0	0	0
SAUSA300_0879	0	0	0	0	0	0
SAUSA300_0882	0	0	0	0	0	20
SAUSA300_0883	0	0	0	22	0	5
SAUSA300_0884	0	0	0	40	0	4
SAUSA300_0899	0	10	0	14	0	78
SAUSA300_0901	0	0	0	0	0	0
SAUSA300_0903	0	0	0	0	0	29
SAUSA300_0904	0	0	0	0	0	34
SAUSA300_0907	0	0	0	2	0	0
SAUSA300_0911	0	0	0	0	0	25
SAUSA300_0913	0	0	0	0	0	4
SAUSA300_0916	0	0	1	142	10	200
SAUSA300_0917	0	0	0	0	0	0
SAUSA300_0922	0	0	0	23	29	43
SAUSA300_0924	0	0	0	26	0	0
SAUSA300_0925	0	0	0	0	0	8
SAUSA300_0929	0	0	0	13	0	0
SAUSA300_0930	0	0	0	0	25	0
SAUSA300_0932	0	0	1	196	78	103
SAUSA300_0933	0	0	7	504	142	366
SAUSA300_0936	0	0	0	0	0	0
SAUSA300_0937	0	0	0	52	0	117
SAUSA300_0939	0	0	0	4	0	0
SAUSA300_0940	0	0	0	0	0	0
SAUSA300_0941	0	0	0	0	0	0
SAUSA300_0942	0	0	0	54	0	38
SAUSA300_0945	0	0	0	9	0	0
SAUSA300_0952	0	0	0	9	0	0
SAUSA300_0953	0	0	0	0	0	36
SAUSA300_0954	0	0	0	12	0	0
SAUSA300_0957	0	0	0	0	0	13
SAUSA300_0964	0	0	1	38	0	16
SAUSA300_0977	0	0	0	26	0	0
SAUSA300_0980	0	0	0	72	15	11
SAUSA300_0982	0	0	0	10	2	71
SAUSA300_0985	0	0	0	0	0	0
SAUSA300_0987	0	0	0	24	0	0
SAUSA300_0989	0	0	0	0	0	0
SAUSA300_0995	0	0	0	21	11	41
SAUSA300_0997	0	0	0	0	0	0
SAUSA300_0998	0	0	0	0	0	23
SAUSA300_1003	0	0	0	13	2	11
SAUSA300_1007	0	0	1	20	0	41
SAUSA300_1008	0	0	0	23	0	8
SAUSA300_1010	0	0	0	0	0	0
SAUSA300_1011	0	0	0	0	0	0
SAUSA300_1012	0	0	0	185	60	89
SAUSA300_1013	0	0	0	2	0	0
SAUSA300_1017	0	0	1	0	0	32
SAUSA300_1018	0	0	0	15	0	0
SAUSA300_1019	0	0	0	0	0	8
SAUSA300_1020	0	0	0	0	0	0
SAUSA300_1028	0	0	0	2	0	0
SAUSA300_1031	0	0	0	16	0	0
SAUSA300_1051	0	0	0	40	0	0
SAUSA300_1052	0	0	0	72	13	0
SAUSA300_1053	0	0	0	0	0	0
SAUSA300_1054	0	0	0	10	0	6
SAUSA300_1056	0	0	0	0	0	77
SAUSA300_1057	0	0	0	6	0	0
SAUSA300_1058	0	0	1	0	42	71
SAUSA300_1068	0	0	0	29	45	13
SAUSA300_1069	0	0	0	0	0	0
SAUSA300_1070	0	0	1	63	5	83
SAUSA300_1082	0	0	0	8	0	0
SAUSA300_1086	0	0	0	12	38	13
SAUSA300_1088	0	0	0	42	32	19
SAUSA300_1090	0	0	0	0	9	16
SAUSA300_1099	0	0	0	0	0	17
SAUSA300_1100	0	0	0	83	4	34
SAUSA300_1101	0	0	0	10	0	26
SAUSA300_1106	0	0	0	0	0	0
SAUSA300_1107	0	0	0	130	6	67
SAUSA300_1111	0	0	0	6	0	0
SAUSA300_1112	0	0	0	11	0	0
SAUSA300_1116	0	0	0	164	45	125
SAUSA300_1118	0	0	0	15	0	0
SAUSA300_1119	0	0	0	8	7	83
SAUSA300_1121	0	0	1	30	0	17
SAUSA300_1155	0	0	0	0	0	0
SAUSA300_1158	7	0	9	1023	446	833
SAUSA300_1160	0	0	0	32	0	0
SAUSA300_1168	0	0	0	5	0	9
SAUSA300_1174	0	0	0	0	0	1
SAUSA300_1175	0	0	0	0	0	3
SAUSA300_1179	0	0	16	73	64	149
SAUSA300_1180	0	0	0	0	0	0
SAUSA300_1183	0	0	0	0	0	1
SAUSA300_1187	0	0	0	7	0	0
SAUSA300_1197	0	0	0	0	13	0
SAUSA300_1198	0	0	0	0	0	0
SAUSA300_1207	0	0	0	0	17	0
SAUSA300_1211	0	0	0	0	0	12
SAUSA300_1212	0	0	0	0	0	12
SAUSA300_1215	0	0	0	0	0	36
SAUSA300_1218	0	0	0	0	0	14
SAUSA300_1225	0	0	0	16	0	0
SAUSA300_1230	0	0	0	16	21	44
SAUSA300_1231	0	0	0	16	0	0
SAUSA300_1232	1	0	0	25	38	79
SAUSA300_1236	0	0	0	238	234	356
SAUSA300_1247	0	0	0	0	0	0
SAUSA300_1248	0	0	0	11	0	0
SAUSA300_1249	0	0	0	50	84	48
SAUSA300_1252	0	0	1	28	49	42
SAUSA300_1254	0	0	0	0	0	12
SAUSA300_1258	0	0	1	94	0	66
SAUSA300_1261	0	0	0	87	102	64
SAUSA300_1271	0	0	0	0	0	20
SAUSA300_1272	0	0	0	0	0	0
SAUSA300_1284	0	0	0	2	1	2
SAUSA300_1285	0	0	0	0	0	0
SAUSA300_1294	0	0	0	0	0	47
SAUSA300_1295	0	0	0	27	7	72
SAUSA300_1299	0	0	0	35	26	26
SAUSA300_1303	0	0	0	28	15	6
SAUSA300_1304	0	0	1	0	0	45
SAUSA300_1309	0	0	0	0	0	0
SAUSA300_1310	0	0	0	3	0	0
SAUSA300_1314	0	0	3	365	863	136
SAUSA300_1318	0	0	15	0	0	0
SAUSA300_1321	0	0	0	30	0	0
SAUSA300_1324	0	0	0	0	1	0
SAUSA300_1325	0	0	0	0	0	0
SAUSA300_1327	0	0	0	0	29	0
SAUSA300_1333	0	0	0	0	0	0
SAUSA300_1334	0	0	0	0	0	0
SAUSA300_1335	0	0	0	0	0	51
SAUSA300_1337	3	0	9	826	341	906
SAUSA300_1338	0	0	0	40	89	35
SAUSA300_1346	0	0	0	0	0	29
SAUSA300_1348	0	0	0	0	0	11
SAUSA300_1349	0	0	0	1	0	0
SAUSA300_1351	0	0	1	77	29	193
SAUSA300_1359	0	0	0	0	0	2
SAUSA300_1369	0	0	0	1	0	0
SAUSA300_1373	0	0	0	0	0	0
SAUSA300_1374	0	0	3	425	50	263
SAUSA300_1375	0	0	0	139	8	149
SAUSA300_1390	0	0	0	0	0	43
SAUSA300_1393	0	0	0	0	0	1
SAUSA300_1396	0	0	0	0	0	30
SAUSA300_1403	0	0	0	9	0	0
SAUSA300_1404	0	0	0	0	0	0
SAUSA300_1406	0	0	0	1	0	1
SAUSA300_1407	0	0	0	9	0	2
SAUSA300_1410	0	0	0	0	0	0
SAUSA300_1429	0	0	0	0	0	0
SAUSA300_1432	0	0	0	133	37	53
SAUSA300_1437	0	0	0	0	14	0
SAUSA300_1438	0	0	0	0	0	0
SAUSA300_1448	0	0	0	32	0	0
SAUSA300_1450	0	0	0	0	0	0
SAUSA300_1453	0	0	0	13	38	8
SAUSA300_1455	0	0	0	125	127	57
SAUSA300_1456	0	0	0	48	0	0
SAUSA300_1460	0	0	1	0	4	17
SAUSA300_1461	0	0	0	0	0	0
SAUSA300_1464	0	0	0	27	0	12
SAUSA300_1470	0	0	0	24	0	0
SAUSA300_1478	0	0	0	33	40	2
SAUSA300_1486	0	0	0	0	0	0
SAUSA300_1487	0	0	0	0	0	1
SAUSA300_1494	0	0	0	3	0	8
SAUSA300_1495	0	0	0	0	0	5
SAUSA300_1496	0	0	0	0	11	34
SAUSA300_1504	0	0	0	34	0	0
SAUSA300_1505	0	0	0	37	15	5
SAUSA300_1506	0	0	0	0	0	1
SAUSA300_1510	0	0	0	3	0	0
SAUSA300_1513	0	0	0	9	0	13
SAUSA300_1517	0	0	0	0	0	8
SAUSA300_1523	0	0	0	9	0	0
SAUSA300_1530	0	0	0	23	0	0
SAUSA300_1532	0	0	6	46	262	278
SAUSA300_1533	2	0	0	16	13	14
SAUSA300_1534	0	0	0	7	0	26
SAUSA300_1537	0	0	0	0	1	0
SAUSA300_1549	0	0	0	85	0	32
SAUSA300_1550	0	0	0	85	0	32
SAUSA300_1557	0	0	0	1	0	0
SAUSA300_1560	0	0	0	4	13	19
SAUSA300_1561	1	0	0	0	13	24
SAUSA300_1572	0	0	18	51	27	15
SAUSA300_1573	0	0	0	57	0	0
SAUSA300_1576	0	0	0	30	0	0
SAUSA300_1577	0	0	0	30	0	0
SAUSA300_1580	0	0	0	7	0	0
SAUSA300_1581	0	0	8	923	1044	952
SAUSA300_1582	0	0	0	37	61	73
SAUSA300_1583	0	0	0	14	31	10
SAUSA300_1585	11	0	39	7873	6291	7105
SAUSA300_1600	0	0	15	0	0	0
SAUSA300_1607	0	0	0	0	0	0
SAUSA300_1613	0	0	0	1	0	0
SAUSA300_1642	0	0	4	212	88	151
SAUSA300_1648	0	0	0	0	16	18
SAUSA300_1651	0	0	0	0	34	0
SAUSA300_1652	0	0	6	0	17	69
SAUSA300_1653	0	0	0	10	0	9
SAUSA300_1654	0	0	0	0	0	0
SAUSA300_1656	0	0	2	323	200	217
SAUSA300_1658	0	0	0	27	0	0
SAUSA300_1663	0	0	0	0	0	0
SAUSA300_1665	0	0	0	32	6	29
SAUSA300_1671	0	0	0	46	11	12
SAUSA300_1674	0	0	0	0	7	0
SAUSA300_1677	0	0	0	0	1	0
SAUSA300_1683	0	0	0	0	10	8
SAUSA300_1684	0	0	1	6	0	45
SAUSA300_1685	0	0	2	352	184	269
SAUSA300_1687	0	0	0	0	35	0
SAUSA300_1691	0	0	0	8	6	25
SAUSA300_1692	0	0	0	60	0	24
SAUSA300_1693	0	0	0	0	0	0
SAUSA300_1695	0	0	0	45	36	15
SAUSA300_1698	0	0	1	296	69	130
SAUSA300_1699	0	0	0	12	0	15
SAUSA300_1702	0	0	0	1	75	0
SAUSA300_1703	0	0	0	0	0	5
SAUSA300_1707	0	0	0	0	0	0
SAUSA300_1710	0	0	0	31	0	30
SAUSA300_1720	0	0	0	2	2	0
SAUSA300_1725	0	0	1	24	0	28
SAUSA300_1728	0	0	6	216	84	158
SAUSA300_1729	0	0	0	313	0	25
SAUSA300_1732	0	0	0	0	0	0
SAUSA300_1739	0	0	0	34	0	0
SAUSA300_1740	0	0	0	42	34	0
SAUSA300_1747	2	0	0	0	0	0
SAUSA300_1759	0	0	0	0	0	0
SAUSA300_1771	0	0	0	0	0	9
SAUSA300_1784	0	0	0	14	22	0
SAUSA300_1785	0	0	1	36	0	28
SAUSA300_1788	0	0	0	5	0	12
SAUSA300_1792	0	0	0	1	0	0
SAUSA300_1795	0	0	0	19	32	96
SAUSA300_1800	0	0	0	0	0	0
SAUSA300_1803	0	0	0	0	39	47
SAUSA300_1809	0	0	1	5	17	52
SAUSA300_1810	0	0	0	24	0	0
SAUSA300_1842	0	0	1	0	0	16
SAUSA300_1847	0	0	0	0	0	32
SAUSA300_1850	0	0	0	0	0	9
SAUSA300_1852	0	0	2	0	0	26
SAUSA300_1856	0	0	2	211	596	238
SAUSA300_1857	0	0	0	0	0	33
SAUSA300_1858	0	0	0	0	0	0
SAUSA300_1859	0	0	0	0	42	0
SAUSA300_1862	0	0	0	6	0	3
SAUSA300_1863	0	0	1	28	0	21
SAUSA300_1864	1	0	1	76	28	61
SAUSA300_1870	0	0	0	0	0	10
SAUSA300_1872	0	0	0	2	0	0
SAUSA300_1873	0	0	0	0	0	14
SAUSA300_1874	0	0	0	2	0	36
SAUSA300_1875	0	0	0	16	0	0
SAUSA300_1876	0	0	0	0	0	0
SAUSA300_1877	0	0	0	0	0	5
SAUSA300_1879	0	0	0	30	1	9
SAUSA300_1888	0	0	0	6	95	48
SAUSA300_1890	0	0	0	2	3	0
SAUSA300_1891	0	0	0	0	0	40
SAUSA300_1897	0	0	0	16	0	0
SAUSA300_1899	0	0	0	17	27	0
SAUSA300_1904	0	0	1	127	14	109
SAUSA300_1905	0	0	0	0	0	0
SAUSA300_1906	0	0	0	94	0	20
SAUSA300_1908	0	0	0	0	0	26
SAUSA300_1909	0	0	0	11	3	26
SAUSA300_1910	0	0	0	0	0	0
SAUSA300_1915	0	0	0	0	0	47
SAUSA300_1916	0	0	0	9	0	0
SAUSA300_1918	0	0	3	27	0	34
SAUSA300_1919	1	0	44	4464	1498	4197
SAUSA300_1921	22	1	315	30637	15085	28447
SAUSA300_1928	0	0	0	1	0	0
SAUSA300_1930	0	0	0	6	0	0
SAUSA300_1944	0	0	0	0	0	11
SAUSA300_1959	0	0	0	1	0	0
SAUSA300_1961	0	0	0	1	0	1
SAUSA300_1964	0	0	0	0	0	0
SAUSA300_1965	0	0	1	118	43	62
SAUSA300_1966	0	0	0	0	0	0
SAUSA300_1971	0	25	7	797	123	603
SAUSA300_1974	0	0	0	18	0	5
SAUSA300_1976	1	0	1	39	20	17
SAUSA300_1977	0	0	0	7	7	9
SAUSA300_1980	0	0	0	0	0	17
SAUSA300_1981	0	0	0	0	10	0
SAUSA300_1984	0	0	0	1	13	0
SAUSA300_1988	0	0	23	312	208	497
SAUSA300_2020	0	0	0	1	0	13
SAUSA300_2026	0	0	0	43	0	0
SAUSA300_2037	0	0	0	0	4	8
SAUSA300_2040	0	0	0	33	22	15
SAUSA300_2041	0	0	0	92	0	39
SAUSA300_2045	0	0	0	0	0	0
SAUSA300_2053	0	0	0	0	36	0
SAUSA300_2065	0	0	0	0	0	17
SAUSA300_2068	0	0	1	0	39	86
SAUSA300_2076	0	0	1	106	22	84
SAUSA300_2077	0	0	0	0	0	29
SAUSA300_2080	0	0	0	0	0	0
SAUSA300_2085	0	0	0	30	2	0
SAUSA300_2086	0	0	0	15	0	34
SAUSA300_2094	0	0	0	0	0	36
SAUSA300_2095	0	0	0	10	0	0
SAUSA300_2097	0	0	1	54	0	43
SAUSA300_2100	0	0	1	178	73	154
SAUSA300_2102	0	0	0	4	40	25
SAUSA300_2112	0	0	1	0	0	12
SAUSA300_2129	0	0	0	0	0	17
SAUSA300_2132	0	0	0	75	41	39
SAUSA300_2135	0	0	0	30	0	0
SAUSA300_2136	0	0	0	2	32	1
SAUSA300_2137	0	0	0	34	0	0
SAUSA300_2138	0	0	1	0	0	28
SAUSA300_2140	0	0	0	5	0	29
SAUSA300_2143	0	0	5	113	51	170
SAUSA300_2144	0	0	2	257	77	159
SAUSA300_2145	0	0	0	48	0	25
SAUSA300_2147	0	0	0	33	0	31
SAUSA300_2156	0	0	0	0	22	18
SAUSA300_2164	0	0	0	40	81	850
SAUSA300_2167	0	0	0	0	0	0
SAUSA300_2175	0	0	0	18	0	0
SAUSA300_2209	0	0	0	9	0	0
SAUSA300_2211	0	0	0	0	0	0
SAUSA300_2213	0	0	0	0	0	0
SAUSA300_2218	0	0	0	0	0	19
SAUSA300_2232	0	0	0	5	0	12
SAUSA300_2235	0	0	0	9	59	0
SAUSA300_2246	0	0	0	90	0	17
SAUSA300_2251	0	0	0	0	0	2
SAUSA300_2254	0	0	1	68	95	106
SAUSA300_2255	0	0	0	17	0	0
SAUSA300_2257	0	0	0	80	24	24
SAUSA300_2258	0	0	0	63	3	31
SAUSA300_2259	0	0	0	27	36	11
SAUSA300_2260	0	0	0	0	1	0
SAUSA300_2261	0	0	0	0	0	0
SAUSA300_2262	0	0	0	196	53	110
SAUSA300_2263	0	0	0	0	0	0
SAUSA300_2264	0	0	0	29	12	1
SAUSA300_2265	0	0	0	73	93	108
SAUSA300_2269	0	0	0	4	0	1
SAUSA300_2271	0	0	0	0	0	0
SAUSA300_2272	0	0	0	24	0	0
SAUSA300_2273	0	0	0	0	10	0
SAUSA300_2275	0	0	0	59	38	41
SAUSA300_2282	0	0	0	3	0	0
SAUSA300_2287	0	0	0	0	40	0
SAUSA300_2289	0	0	0	30	10	0
SAUSA300_2295	0	0	0	0	0	0
SAUSA300_2296	0	0	0	31	12	23
SAUSA300_2304	0	0	1	10	1	26
SAUSA300_2305	0	0	0	0	0	0
SAUSA300_2309	0	0	0	0	0	0
SAUSA300_2311	0	0	0	0	0	0
SAUSA300_2313	0	0	1	42	0	68
SAUSA300_2314	0	0	0	0	0	0
SAUSA300_2315	0	0	0	60	2	168
SAUSA300_2317	0	0	0	0	39	0
SAUSA300_2318	0	0	0	4	0	0
SAUSA300_2319	0	0	0	0	3	0
SAUSA300_2322	0	0	0	12	0	0
SAUSA300_2324	0	0	1	126	51	340
SAUSA300_2325	0	0	0	0	0	0
SAUSA300_2327	0	0	0	89	0	1
SAUSA300_2328	0	0	0	0	0	5
SAUSA300_2330	0	0	0	5	0	0
SAUSA300_2332	0	0	0	0	0	32
SAUSA300_2337	0	0	0	52	34	0
SAUSA300_2338	0	0	0	8	0	9
SAUSA300_2339	0	0	0	17	0	0
SAUSA300_2343	0	0	0	23	103	16
SAUSA300_2344	0	0	0	70	25	0
SAUSA300_2351	0	0	0	0	0	1
SAUSA300_2352	0	0	0	0	0	6
SAUSA300_2353	0	0	0	0	0	6
SAUSA300_2357	0	0	0	70	0	20
SAUSA300_2359	0	0	0	14	0	0
SAUSA300_2360	0	0	0	46	4	0
SAUSA300_2361	0	0	0	0	0	0
SAUSA300_2363	0	0	0	0	0	626
SAUSA300_2368	0	0	0	0	0	0
SAUSA300_2375	0	0	0	0	0	17
SAUSA300_2376	0	0	2	247	177	372
SAUSA300_2377	0	0	0	0	0	0
SAUSA300_2379	0	0	0	0	0	0
SAUSA300_2380	0	0	0	0	0	42
SAUSA300_2381	0	0	0	0	7	0
SAUSA300_2384	0	0	0	54	0	20
SAUSA300_2385	0	0	0	1	0	0
SAUSA300_2386	0	0	0	2	0	0
SAUSA300_2389	0	0	0	2	0	0
SAUSA300_2394	0	0	0	0	0	0
SAUSA300_2397	0	0	0	0	0	0
SAUSA300_2398	0	0	0	44	54	42
SAUSA300_2399	0	0	0	23	0	14
SAUSA300_2403	0	0	0	0	0	0
SAUSA300_2404	0	0	0	7	53	14
SAUSA300_2405	0	0	0	0	0	0
SAUSA300_2406	0	0	0	0	29	45
SAUSA300_2407	0	0	0	0	0	1
SAUSA300_2410	0	0	0	3	0	0
SAUSA300_2415	0	0	0	0	0	8
SAUSA300_2416	0	0	0	65	0	8
SAUSA300_2417	0	0	0	0	23	0
SAUSA300_2418	0	0	14	109	25	86
SAUSA300_2423	0	0	5	566	145	1171
SAUSA300_2431	0	0	0	34	0	76
SAUSA300_2433	0	0	1	78	0	14
SAUSA300_2445	0	0	0	2	0	0
SAUSA300_2446	0	0	0	0	55	0
SAUSA300_2449	0	0	0	0	0	0
SAUSA300_2450	0	0	0	19	0	0
SAUSA300_2451	0	0	0	0	0	0
SAUSA300_2452	0	0	0	15	0	0
SAUSA300_2455	0	0	1	119	51	150
SAUSA300_2456	0	0	0	47	0	16
SAUSA300_2457	0	0	0	0	0	0
SAUSA300_2458	0	0	0	0	0	1
SAUSA300_2461	0	0	0	0	0	0
SAUSA300_2464	0	0	0	0	0	0
SAUSA300_2468	0	0	0	30	0	0
SAUSA300_2472	0	0	0	0	0	0
SAUSA300_2473	0	0	0	0	0	304
SAUSA300_2480	0	0	0	0	0	35
SAUSA300_2481	1	0	6	655	540	595
SAUSA300_2482	0	0	0	2	7	0
SAUSA300_2483	0	0	1	45	0	5
SAUSA300_2484	0	0	0	39	0	338
SAUSA300_2485	0	0	0	15	4	0
SAUSA300_2486	0	0	0	36	1	14
SAUSA300_2490	0	0	0	0	0	0
SAUSA300_2491	0	0	1	140	69	136
SAUSA300_2493	0	0	0	19	0	20
SAUSA300_2494	0	0	0	33	0	1
SAUSA300_2495	0	0	0	69	0	0
SAUSA300_2496	0	0	0	31	72	1
SAUSA300_2500	0	0	0	0	22	9
SAUSA300_2502	0	0	0	33	41	1
SAUSA300_2510	0	0	0	0	0	9
SAUSA300_2511	0	0	0	0	0	0
SAUSA300_2512	0	0	0	3	0	0
SAUSA300_2515	0	0	0	0	5	0
SAUSA300_2518	0	0	0	1	39	67
SAUSA300_2519	0	0	0	0	0	0
SAUSA300_2524	0	0	0	24	0	0
SAUSA300_2525	0	0	0	3	6	0
SAUSA300_2529	0	0	0	33	0	31
SAUSA300_2530	0	0	0	0	0	0
SAUSA300_2538	0	0	0	0	0	0
SAUSA300_2539	0	0	0	0	0	1
SAUSA300_2540	0	22	6	411	84	583
SAUSA300_2542	0	0	0	20	0	0
SAUSA300_2543	0	0	0	263	0	14
SAUSA300_2544	0	0	0	3	0	0
SAUSA300_2556	0	0	0	0	44	0
SAUSA300_2562	0	0	0	10	0	0
SAUSA300_2574	0	0	0	0	0	1
SAUSA300_2576	0	0	0	36	0	3
SAUSA300_2578	0	0	0	1	0	0
SAUSA300_2579	0	0	0	52	0	8
SAUSA300_2580	0	0	0	0	0	58
SAUSA300_2581	0	0	0	0	40	2
SAUSA300_2582	0	0	0	0	0	54
SAUSA300_2583	0	0	0	0	0	4
SAUSA300_2584	0	0	5	9	0	0
SAUSA300_2585	0	0	0	0	0	4
SAUSA300_2589	0	0	0	43	38	1
SAUSA300_2592	0	0	0	0	59	0
SAUSA300_2604	0	0	0	0	30	0
SAUSA300_2620	0	0	0	24	103	0
SAUSA300_2621	0	0	0	0	0	14
SAUSA300_2626	0	0	0	13	0	10
SAUSA300_2632	0	0	0	64	23	37
SAUSA300_2636	0	0	0	11	0	0
SAUSA300_2637	0	0	0	34	0	0
SAUSA300_2640	0	0	0	0	0	0
SAUSA300_2643	0	0	0	0	18	0
accC_2	0	0	0	0	0	11
ackA	0	0	1	1	0	50
acnA	0	0	0	46	0	65
acpP	1	0	3	498	137	257
acsA	0	0	0	63	25	0
acuA	0	0	0	0	0	0
acuC	0	0	0	0	2	0
adh	0	0	0	8	0	0
adhE	0	0	0	0	28	0
agrA	0	0	0	128	96	109
agrB	0	0	0	20	12	27
agrC	0	0	0	94	23	27
agrD	0	0	0	0	0	11
ahpC	0	0	0	59	2	12
ahpF	0	14	1	381	0	132
alaS	0	0	0	23	0	0
ald_2	0	0	0	12	0	10
ansA	0	0	0	22	0	0
apt	0	0	0	40	38	0
arcC_1	0	0	0	16	0	20
argS	0	0	0	6	0	0
arlR	0	0	0	0	24	0
aroA	0	0	0	2	0	0
aroC	0	0	0	2	78	0
aroE	0	0	0	38	0	0
aroK	0	0	0	9	0	0
arsB	0	0	0	0	48	0
arsR_2	0	0	0	1	0	0
asnC	0	0	1	0	13	29
asp23	0	0	32	588	170	889
aspS	0	0	0	1	0	0
atl	0	0	0	13	0	24
atpA	0	0	0	0	0	24
atpB	0	0	0	0	1	0
atpC	0	0	1	404	0	77
atpD	0	0	0	15	0	0
atpG	0	0	0	17	0	41
atpH	0	0	0	9	0	0
aur	0	0	0	0	16	0
betA	0	0	0	1	38	1
betB	0	0	0	19	0	0
brnQ_1	0	0	0	143	14	22
brnQ_3	0	0	0	11	1	19
budA_1	0	0	0	1	0	0
cap5I	0	0	0	3	0	2
cap5L	0	0	0	0	0	0
cap5N	0	0	0	0	0	17
cdr	0	0	0	0	10	0
cdsA	0	0	0	62	5	12
chs	0	0	0	0	0	0
cidB	4	0	0	28	0	0
cidC	0	0	0	42	44	55
clfA	0	0	3	135	126	335
clfB	0	0	0	3	95	8
clpB	0	0	0	16	0	0
clpC	0	0	0	37	10	36
clpP	0	0	1	375	320	342
clpX	0	0	0	16	8	22
coaA	0	0	0	0	0	0
coaBC	0	0	0	0	25	0
coaE	0	0	0	0	14	0
cobI	0	0	0	0	0	0
codY	0	0	0	57	0	23
comK	0	0	0	0	0	0
copA	0	0	0	62	0	0
corA	0	0	0	0	0	0
crr	0	0	0	5	0	0
crtM	0	0	0	2	0	22
crtN	0	0	0	46	84	30
ctaA	0	0	0	0	0	13
ctpA	0	0	1	304	49	142
ctsR	0	0	0	0	0	21
cysK	0	0	1	0	41	40
cysM	0	0	0	0	0	0
dapD	0	0	0	0	0	0
dat	0	0	0	0	0	6
ddh	0	0	0	58	0	67
deoB	0	0	3	141	0	205
deoC_1	0	0	0	6	21	4
deoC_2	0	0	0	7	0	12
deoD_2	0	0	0	20	0	20
dltA	0	0	0	0	0	38
dltC	0	0	0	27	0	0
dnaA	0	0	0	0	343	29
dnaI	0	0	0	93	125	60
dnaJ	0	0	0	1	0	0
dnaK	0	0	1	75	521	104
dnaN	0	0	1	15	0	5
dps	0	0	0	23	8	0
ebpS	0	0	0	76	70	83
efb	0	0	0	10	0	8
efp	0	0	1	71	65	66
empbp	0	0	1	0	0	37
engA	0	0	0	0	0	0
eno	0	0	9	2513	1077	1369
entB	0	0	0	82	30	9
epiA	0	0	0	0	26	57
epiB	0	0	0	3	0	0
epiG	0	0	1	98	207	113
era	0	0	0	0	0	1
est	0	0	0	0	0	30
eutD	0	0	0	0	0	31
ezrA	0	0	0	1	8	0
fabD	0	0	0	0	10	1
fabF	0	0	1	34	0	5
fabG	0	0	2	42	0	127
fabH	0	0	0	0	1	0
fabZ	0	0	14	25	3	110
fba	0	0	2	17	97	154
fdhD	0	0	0	0	0	0
femA	0	0	0	8	0	3
femB	0	0	0	30	74	18
feoB	0	0	0	0	0	0
ffh	0	0	0	70	26	131
fhs	0	0	0	11	291	4
fhuA	0	0	0	17	0	0
fhuB	0	0	0	2	0	0
fmhA	0	0	0	0	0	0
fmtB_1	0	0	0	0	0	0
fmtC	0	0	0	0	0	11
fnbB	0	0	0	7	0	0
folA	0	0	1	23	0	24
folD	0	0	1	275	69	175
frp	0	0	0	1	47	14
fruA	0	0	0	91	52	36
ftsA	0	0	0	5	0	0
ftsL	0	0	0	45	0	13
ftsZ	0	0	0	23	39	69
fumC	0	0	1	13	17	23
fur	0	0	0	0	0	0
fusA	0	0	1	92	3	70
galU	0	0	0	20	0	0
gap_1	0	0	6	622	853	818
gap_2	0	0	1	90	58	68
gatA	0	0	0	5	0	0
gatB	0	0	0	48	0	8
gcvH	0	0	0	54	18	48
gcvT	0	0	1	41	0	72
ggt	0	0	0	0	0	0
gid	0	0	0	4	0	0
gidA	0	0	0	8	0	0
gidB	0	0	0	3	0	0
glcU	0	0	0	0	21	0
glmS	0	0	0	73	61	66
glmU	0	0	0	21	37	6
glnA	0	0	1	23	26	36
glnR	0	0	0	4	0	28
glpD	0	0	4	807	223	569
glpF	0	0	0	21	0	3
glpK	0	0	0	26	0	0
glpQ	0	0	0	27	38	0
gltA	0	0	4	90	15	94
gltD	0	0	1	36	182	42
gltS	0	0	0	0	0	14
gltX	0	0	0	111	30	0
glvC	0	0	0	0	0	0
glyA	0	0	0	14	0	1
glyS	0	0	0	66	28	170
gmk	0	0	0	11	0	0
gnd	0	0	0	85	56	46
gntK	0	0	0	0	35	1
gntP	0	0	0	71	0	30
gpmA	0	0	0	0	0	1
gpmI	0	0	1	99	0	91
gpsA	0	0	0	53	0	4
greA	0	0	0	37	0	62
groEL	0	0	0	25	0	84
guaA	0	0	0	2	0	11
guaC	0	0	0	0	0	1
gudB	20	0	0	95	66	148
gyrA	0	0	0	26	16	4
gyrB	0	0	0	0	32	2
hemA	0	0	1	0	0	0
hemL_1	0	0	1	212	59	215
hemL_2	0	0	0	0	0	20
hemX	0	0	0	0	0	37
hfq	0	0	0	0	0	0
hisA	0	0	0	415	66	8
hisC_1	0	0	0	1	0	0
hisS	0	0	0	0	33	0
hlgA	0	0	0	24	87	13
hlgB	0	0	0	0	0	3
hlgC	0	0	0	0	0	32
holA	0	0	0	0	0	3
hprK	0	0	0	0	26	0
hrcA	0	0	0	29	11	0
hsdR	0	0	0	5	0	10
hsdS	0	0	0	38	0	0
hslO	0	0	1	0	0	28
hslU	0	0	0	14	0	22
hslV	0	0	0	29	0	50
htrA	0	0	0	3	0	0
hup	0	0	7	468	365	928
hutG	0	0	0	8	9	33
hutI	0	0	0	20	0	7
icaC	0	0	0	12	0	46
icd	0	0	0	0	21	31
ilvA_2	0	0	0	0	0	0
ilvD	0	0	0	38	32	0
infA	0	0	0	14	0	0
infB	0	0	0	2	5	0
infC	0	0	0	0	0	12
ipdC	0	0	0	35	0	0
isaA	0	0	0	13	0	0
isaB	0	0	1	55	22	262
kdpD	0	0	0	0	22	0
ksgA	0	0	1	0	0	60
lacD	0	0	0	1	0	0
lacE	0	0	0	0	9	0
lctP	0	0	0	74	53	31
lepA	0	0	0	0	0	4
leuS	0	0	0	18	0	0
lexA	0	0	0	0	0	23
lipA	0	0	1	20	0	39
lpdA_1	0	0	0	125	578	157
lpdA_2	0	0	0	4	0	0
ltrA	0	0	0	0	0	0
lukF-PV	0	0	0	5	0	0
lysP	0	0	0	0	1	58
lysS	0	0	0	8	0	0
lytH	0	0	1	80	13	55
lytM	0	0	0	15	0	0
manA_1	0	0	1	7	0	22
manA_2	0	0	0	4	0	0
map	0	0	0	0	0	1
mecA	0	0	0	82	113	91
menB	0	0	0	0	0	22
metE	0	0	0	34	272	1
metK	0	0	0	89	73	57
mnhA	0	0	0	0	0	1
mnhF	0	0	0	17	0	0
mnhG	0	0	0	11	0	0
moaA	0	0	0	0	0	0
moaB	0	0	0	0	0	0
moaC	0	0	0	4	0	0
modA	0	0	0	40	0	0
modB	0	0	0	0	0	18
moeA	0	0	0	1	0	0
mqo_1	0	0	0	6	56	0
mqo_2	0	0	1	22	82	114
mraW	0	0	0	44	0	134
mraZ	0	0	0	107	7	73
mreD	0	0	0	0	0	34
msrA_1	0	0	0	0	0	0
msrB	0	0	0	3	1	0
msrR	0	0	0	57	0	16
mtlA	0	0	0	0	25	0
mtlD	0	0	0	37	25	1
murC	0	0	0	7	0	0
murD	0	0	0	0	0	37
murE	0	0	0	1	0	0
murF	0	0	0	30	0	0
murQ	0	0	0	45	0	0
mvk	0	0	0	56	0	40
nadD	0	0	0	0	39	0
nagA	0	0	0	0	0	0
narI	0	0	0	0	0	4
narK	1	0	2	312	455	356
ndk	0	0	0	206	47	222
nhaC	1	0	39	4787	2702	3093
nirB	0	0	0	10	0	13
nirD	0	0	0	10	0	0
nrdF	0	0	0	0	0	0
nuc_1	0	0	0	22	1	8
nupC	0	0	1	0	0	13
nusA	0	0	0	30	0	0
nusG	0	0	1	17	0	7
opp-3B	0	0	0	0	0	0
opuCd	0	0	0	41	43	4
opuD	0	0	0	0	0	26
oxaA	0	0	0	117	5	112
panC	0	0	0	2	0	0
panD	0	0	1	29	0	41
pbp2	0	0	0	27	61	41
pbp3	0	0	0	0	0	33
pbpA	0	0	0	18	93	46
pckA	0	0	0	95	19	0
pcrA	0	0	0	0	0	0
pdhA	0	0	0	71	64	33
pdhB	0	0	0	32	44	51
pdp	0	0	0	102	23	58
pepF_1	0	0	0	66	293	77
pepS	0	0	0	16	0	0
pfkA	0	0	0	6	50	7
pflA	0	0	0	68	64	40
pflB	0	0	0	0	0	0
pgi	0	0	2	0	16	44
pgk	0	0	0	10	15	41
pgsA	0	0	0	0	0	5
pheA	0	0	0	0	46	0
pheS	0	0	0	0	0	6
phoP	0	0	0	0	0	8
phoR	0	0	0	1	0	0
pknB	0	0	0	0	26	2
plc	0	0	0	5	0	42
plsX	0	0	0	30	0	0
pnbA	0	0	0	16	18	13
pnpA	0	0	0	0	0	40
polA_2	0	0	0	11	0	0
polC	0	0	0	17	0	0
potD	0	0	1	6	0	46
ppaC	0	4	0	17	32	32
prmA	0	0	0	0	0	3
proC	0	0	0	0	36	0
prs	0	0	0	24	0	5
prsA	0	0	0	14	0	0
ptsG_1	0	0	0	26	0	0
ptsG_2	0	0	1	326	205	85
ptsI	0	0	4	726	27	545
purA	0	0	3	97	10	131
purB	0	0	0	2	0	2
purD	0	0	0	0	0	17
purF	0	0	0	19	0	1
purH	0	0	0	0	0	15
purK	0	0	0	0	0	0
purR	2	0	0	67	0	22
putA	0	0	1	28	0	118
pyc	0	0	0	32	52	0
pyk	0	0	3	154	15	266
pyrC	0	0	0	41	0	0
pyrG	0	0	0	0	0	32
pyrP	0	0	0	22	0	0
pyrR	0	0	0	3	19	0
qoxA	0	0	2	17	0	12
qoxB	0	0	0	14	34	0
qoxC	0	0	2	0	0	38
qoxD	0	0	2	28	0	94
queA	0	0	0	12	0	0
rbsK	0	0	0	10	0	6
recA	0	0	0	0	0	5
recF	0	0	1	0	0	99
recJ	0	0	0	40	0	0
recN	0	0	0	4	57	0
recO	0	0	0	0	0	43
recQ_1	0	0	0	0	20	0
recR	0	0	0	87	37	24
recU	0	0	0	0	388	3
rex	0	0	0	4	0	25
rexB	0	0	0	1	0	0
rho	0	0	0	16	22	0
ribBA	0	0	0	4	0	0
ribD	0	0	0	271	11	198
ribE	0	0	0	0	0	0
ribF	0	0	0	14	0	0
ribH	0	0	0	6	0	69
rluB	0	0	0	1	0	14
rnc	0	0	0	22	0	0
rnhB	0	0	0	0	15	3
rocD_2	0	0	0	0	61	24
rocF	0	0	0	70	0	55
rot	0	0	0	60	32	33
rpiA	0	0	0	0	18	4
rplA	0	0	0	208	49	38
rplB	0	0	0	0	31	0
rplC	0	0	0	0	45	0
rplK	0	0	0	17	61	18
rplL	16	0	0	52	0	41
rplN	0	0	0	0	14	0
rplP	0	0	0	0	0	5
rplQ	0	0	0	33	0	4
rplS	0	0	2	68	0	131
rplT	0	0	1	0	0	63
rpmA	0	0	0	48	27	8
rpmB	1	0	6	1145	424	592
rpmD	0	0	0	16	0	0
rpmE2	0	0	0	32	26	89
rpmF	0	0	0	27	6	2
rpmG_1	0	0	0	57	26	108
rpmG_2	0	0	0	5	0	25
rpmH	0	0	0	6	0	0
rpmJ	0	0	0	0	26	0
rpoA	0	0	0	27	0	0
rpoB	0	0	0	43	27	24
rpoC	0	0	0	47	0	18
rpoD	0	0	0	23	0	0
rpoE	0	0	0	65	58	35
rpoF	0	0	0	10	4	11
rpsA	0	0	2	583	62	253
rpsB	0	0	0	4	87	15
rpsI	0	0	0	3	0	21
rpsL	0	0	0	1	18	0
rpsM	0	0	0	0	0	4
rpsN	0	0	0	2	1	0
rpsO	0	0	1	51	79	182
rpsP	0	0	1	21	0	8
rpsR	0	0	1	1	13	146
rpsT	0	0	0	3	0	5
rpsU	0	0	3	65	10	199
rsbU	0	0	0	7	0	0
rsbV	0	0	0	7	81	5
rsbW	0	0	0	0	85	5
rumA	0	0	0	0	42	0
saeS	0	0	0	0	0	41
sak	0	0	6	452	190	962
sarA	0	0	1	43	6	127
sbcC	0	0	0	40	0	0
sbi	0	0	0	0	0	4
scpA	0	0	0	0	0	0
scrB	0	13	0	0	0	0
sdaAA	0	0	0	2	0	0
sdhA	0	0	0	16	0	47
sdhB	0	0	0	0	68	52
sdrC	0	0	0	0	1	3
sdrD	0	0	0	0	0	2
sdrH	0	0	0	101	0	21
secA	0	0	1	16	0	62
secE	0	0	1	0	0	2
secF	0	0	0	8	0	0
secG	0	0	0	7	0	24
secY_1	0	0	0	15	16	4
serA	0	0	0	0	6	0
serS	0	0	0	14	0	7
sgtA	0	0	0	0	0	1
sirC	0	0	0	29	0	49
smc	0	0	0	1	0	21
smpB	0	0	1	0	0	2
speG	0	0	0	37	0	5
spxA	0	0	0	133	642	57
srrA	0	0	0	0	0	17
srrB	0	0	0	95	0	49
srtA	0	0	0	0	0	2
ssaA_1	0	0	0	0	0	33
ssb	0	0	0	0	26	11
sspB	0	0	0	0	0	0
sspC	0	0	0	6	0	0
sucA	0	0	1	138	33	163
sucB	0	0	4	120	0	171
sucC	0	0	0	940	53	39
sucD	0	0	2	467	133	362
sufB	0	0	0	13	0	132
sufC	0	0	0	1	3	1
sufD	0	0	0	35	1	19
sufS	0	0	0	0	7	16
tag	0	0	0	0	0	1
tagG	0	0	0	19	0	12
tcaA	0	0	1	0	0	38
tcaB	0	0	0	0	0	0
tcaR	0	0	1	6	0	49
tetR	0	0	1	3	26	322
tgt	0	0	0	2	0	0
thiD_1	0	0	1	73	0	142
thrB	0	0	0	1	0	0
thrS	0	0	0	49	0	0
tig	0	0	1	6	6	67
tkt	0	0	0	34	0	46
tmk	0	0	0	0	41	0
tnp	0	0	0	20	0	0
tpiA	0	0	0	0	0	90
tpx	0	0	0	6	0	61
treC	0	0	0	0	0	26
treP	0	0	0	101	0	12
treR	6	0	71	10933	4006	11780
trkA	0	0	2	3	0	77
trmB	0	0	0	0	26	0
trmU	0	0	0	0	0	31
trpA	0	1	0	4	1	165
trpC	0	0	0	0	1	0
trx	0	0	0	73	38	3
tsf	0	0	6	588	139	395
tuf	0	0	9	823	191	698
typA	0	0	0	0	0	18
tyrS	0	0	0	7	0	0
ubiE	0	0	0	40	0	24
uhpT	0	0	0	0	7	0
upp	0	0	0	0	10	19
uvrA	0	0	0	57	38	0
valS	0	0	0	63	69	85
vraR	0	0	0	0	0	0
xerC	0	0	0	15	0	0
xerD	0	0	0	28	0	0
xseA	0	0	0	19	0	0
yajC	0	0	0	0	0	21
ychF	0	0	0	25	0	0
yfiA	0	20	1	207	232	207
zwf	0	0	0	22	0	0
rrfA	3	0	15	1651	620	1456
rrfB	3	0	12	1596	596	1400
rrfC	3	0	13	1601	624	1479
rrfD	4	0	13	1610	564	1464
rrfE	0	0	10	1618	591	1435
rrfG	0	0	13	1631	575	1377
rrlA	238	447	546	24855	36139	28451
rrlB	246	443	545	25529	36218	28632
rrlC	216	492	531	23883	35057	28497
rrlD	226	442	534	25393	36608	28730
rrlE	218	328	367	21943	24405	23201
rrsA	73	62	184	15965	11937	17053
rrsB	49	59	151	16033	12280	16961
rrsC	50	41	162	13622	8903	14658
rrsD	55	66	173	16456	12344	17107
rrsE	53	78	167	15840	12139	16733
4.5S	6	0	71	10892	4006	11761
6S	11	0	39	7873	6291	7103
RNAseP	3	0	2	573	253	599
srn_0010_sRNA412	0	0	0	0	343	4
srn_0020_sRNA1	0	0	0	0	0	0
srn_0030_Teg35	0	0	0	14	0	7
srn_0050_Teg1	0	0	0	28	0	0
srn_0120_Teg6as	0	0	0	0	0	1
srn_0170_Teg9as	0	0	0	9	19	6
srn_0170_srn_0120_Teg9as_Teg6as	0	0	0	0	0	1
srn_0230.1_rsaOX	0	0	2	121	54	126
srn_0230_rsaOX	0	0	0	142	51	231
srn_0300_sRNA18	0	0	0	1	0	0
srn_0320_Sau16	0	0	0	22	26	24
srn_0440_rsaK	0	0	0	26	0	0
srn_0510_rsaG	0	0	0	41	0	64
srn_0700_sRNA45	0	0	0	37	0	0
srn_0790_Sau6657	0	0	0	0	0	0
srn_0795	0	0	0	0	0	0
srn_0830_sRNA58	0	0	0	0	0	0
srn_0860_RsaOB	0	0	0	18	0	0
srn_0880_Sau5971	0	0	0	0	0	0
srn_0890_sRNA71	0	0	1	69	69	178
srn_0950_Sau63	0	0	0	0	0	0
srn_0960_Teg147	2	0	56	5280	2284	4543
srn_0990_sRNA87	0	0	0	0	0	0
srn_1010_sRNA89	0	0	0	0	0	0
srn_1050_sRNA93	0	0	0	0	0	0
srn_1060_Teg149	0	0	0	36	11	24
srn_1070_Sau41	0	0	6	946	191	935
srn_1080_RsaX05	0	0	0	39	15	53
srn_1100_Sau6054	0	0	0	2	0	11
srn_1120_sRNA97	0	0	0	0	0	0
srn_1140_Sau82	0	0	0	45	37	0
srn_1210_sRNA106	0	0	0	0	0	0
srn_1250_sRNA110	0	0	0	0	0	0
srn_1320_sRNA117	4	5	18	1278	700	1288
srn_1330_sRNA118	0	0	0	0	1	2
srn_1350_Teg45	0	0	0	97	30	0
srn_1420_Sau60	0	0	0	9	0	0
srn_1450_Sau6057	0	0	1	0	0	32
srn_1460_sRNA128	0	0	0	0	0	0
srn_1470_sRNA129	0	0	0	0	0	0
srn_1490_Sau6477	0	0	1	124	51	619
srn_1505_S204	0	0	0	0	0	5
srn_1510_rsaA	32	1	24	2742	1239	3055
srn_1520_Sau76	0	0	0	254	50	170
srn_1530_sRNA133	0	0	0	8	0	0
srn_1540_Teg48	0	0	0	0	0	41
srn_1550_Teg49	0	0	0	0	0	39
srn_1580_sbrC	0	0	1	15	0	60
srn_1590_rsaC	0	27	2	37	13	50
srn_1640_rsaD	0	0	5	294	233	379
srn_1800_sRNA151	0	0	0	13	0	0
srn_1830_sRNA155	0	0	0	0	0	0
srn_1870_Sau6428	0	0	0	7	0	0
srn_1910_rsaH	0	0	1	375	246	317
srn_1930.3_rsaOF	0	0	0	0	0	0
srn_1930_rsaOF	0	0	0	0	0	0
srn_1960_rsaOL	1	0	28	1496	799	1915
srn_1990_Teg40as	0	0	0	0	0	0
srn_2030_Teg52	0	0	1	100	0	37
srn_2035_tsr15	0	0	0	0	0	0
srn_2055_tsr16	0	0	0	0	0	0
srn_2090_sRNA180	0	0	0	0	0	0
srn_2125_tsr17	0	0	0	0	0	0
srn_2130_rsaE	0	0	0	66	293	77
srn_2140_sRNA184	0	0	0	0	0	0
srn_2180_sRNA188	0	0	0	0	0	0
srn_2200_Sau6053	0	0	0	10	20	22
srn_2230_sprG2	0	0	2	289	43	189
srn_2240_sprF2	0	0	7	948	420	1046
srn_2250_sprG4	0	0	6	462	141	311
srn_2260_sprF4	0	0	1	5	0	82
srn_2290_sbrA	0	0	0	54	0	38
srn_2320_sRNA195	0	0	0	0	0	0
srn_2330_Sau11	0	0	0	43	11	6
srn_2335_tsr18	0	0	1	114	80	168
srn_2340_Sau59	0	0	0	0	0	0
srn_2345_tsr19	0	0	0	0	0	0
srn_2347	0	0	0	23	0	0
srn_2350_rsaOP	0	0	0	185	60	85
srn_2390_sRNA200	0	0	0	0	0	13
srn_2440_Teg56	0	0	0	0	0	6
srn_2530_sRNA209	0	0	1	291	87	349
srn_2550_Teg80	0	0	0	0	37	0
srn_2560_sRNA212	0	0	0	0	9	0
srn_2590_Sau46	0	0	0	130	6	67
srn_2620_Teg61	0	0	0	0	0	1
srn_2660_sRNA219	0	0	0	0	0	40
srn_2690_Sau27	0	0	1	13	0	33
srn_2700_Teg62	0	0	0	130	116	47
srn_2720_Teg104	0	0	3	637	147	447
srn_2740_Teg108	0	0	1	69	4	72
srn_2810_Sau6742	0	0	0	0	0	0
srn_2830_SbrB	0	0	0	133	162	196
srn_2850_Teg112	0	0	1	26	49	42
srn_2880_RsaOQ	0	0	0	87	102	64
srn_2900_Teg113	0	0	0	4	1	165
srn_2910_Teg63	0	1	0	0	0	0
srn_2940.1_sRNA233	0	0	1	34	14	18
srn_2940_sRNA233	0	0	0	7	1	26
srn_2950_Teg6	0	0	0	21	65	0
srn_2960_Sau6528	0	0	2	52	0	64
srn_2970_sRNA235	0	0	0	0	0	0
srn_2975_tsr25	0	0	0	8	29	0
srn_3020_Teg65	0	0	0	0	0	0
srn_3040_Sau50	0	0	0	0	0	0
srn_3050_sRNA242	0	0	0	0	0	0
srn_3070_Sau6889	0	0	2	18	0	74
srn_3080_Teg66	0	0	1	396	50	209
srn_3100_sRNA246	0	0	0	1	0	0
srn_3140_Teg151	0	0	0	0	0	0
srn_3150_Teg83	0	0	1	41	0	66
srn_3160_RsaOD	0	0	0	56	28	170
srn_3170_Sau6463	0	0	0	0	0	0
srn_3190_Teg68	0	0	0	4	0	0
srn_3220_sRNA254	0	0	0	0	0	31
srn_3260_Teg69	0	0	0	79	13	28
srn_3280_sRNA260	0	0	0	0	7	0
srn_3300_Teg70	0	0	0	63	69	75
srn_3310_sRNA263	0	0	0	0	1	58
srn_3320_sRNA264	0	0	0	49	0	0
srn_3330_Teg71	0	0	0	8	0	0
srn_3360_sRNA267	0	0	0	0	0	13
srn_3370_RsaOW5	4	2	16	4260	2706	4011
srn_3380_Teg32as	0	0	0	0	0	0
srn_3420_Teg89	0	0	0	0	30	0
srn_3440_Sau6128	0	0	1	6	0	43
srn_3460_Sau5949	6	1	24	3749	1543	2916
srn_3470_sRNA274	0	0	0	32	0	15
srn_3480_sRNA275	0	0	1	250	48	109
srn_3490_RsaOE	0	0	0	18	0	0
srn_3500_sRNA277	0	0	0	60	0	0
srn_3510_Teg74	0	0	0	229	11	198
srn_3540_sRNA280	0	0	0	6	0	20
srn_3550_Teg75	0	0	0	89	73	57
srn_3580_SprA1	0	0	1	295	259	275
srn_3590_sprAs1	1	0	3	787	548	528
srn_3600_SprB	0	0	1	98	207	113
srn_3610_SprC	0	R	1	542	124	446
srn_3670_Sau6930	0	0	0	0	39	47
srn_3720_Teg121	0	0	0	0	0	0
srn_3765	0	0	0	0	0	47
srn_3770_Teg122	0	0	3	434	173	301
srn_3780_Teg13	0	0	0	0	7	0
srn_3790_sRNA301	0	0	0	0	0	0
srn_3800_sprD	1	0	44	4446	1498	4197
srn_3810_Teg124	22	1	300	29665	14725	27284
srn_3820_SprX	0	0	12	510	206	759
srn_3830_sprF1	0	0	3	234	104	204
srn_3840_sprG1	0	0	0	85	38	174
srn_3910_RNAIII	0	0	23	312	208	497
srn_3950_Teg16	0	0	0	38	32	0
srn_3960_sRNA323	0	0	0	0	0	0
srn_4000_sRNA326	0	0	0	0	0	0
srn_4010_sRNA327	0	0	0	0	0	0
srn_4015_tsr31	0	0	0	65	43	35
srn_4050_artR	0	0	0	80	19	47
srn_4090_sprF3	0	0	1	169	55	143
srn_4100_sprG3	0	0	2	171	65	285
srn_4140_sRNA338	0	0	0	0	0	0
srn_4160_Sau25	0	0	0	6	1	4
srn_4190_sRNA342	0	0	0	0	0	0
srn_4220_sRNA345	0	0	0	3	0	21
srn_4300_sRNA349	0	0	0	0	2	0
srn_4340_Teg23	1	0	39	4787	2701	3093
srn_4380_Sau92	0	0	0	0	0	0
srn_4390_rsaOG	0	0	28	2453	545	1460
srn_4400_sRNA357	0	0	0	4	0	0
srn_4470_RsaX28	0	0	1	126	51	303
srn_4480_Teg126	1	0	2	310	455	356
srn_4490_sRNA365	0	0	0	0	0	0
srn_4520_RsaX20	0	0	0	0	0	0
srn_4530_sprAs2prime	0	0	1	201	83	90
srn_4540_sprAs2	0	0	38	692	458	428
srn_4550_sprA2	0	0	2	247	177	372
srn_4570_Teg27	0	0	0	0	0	0
srn_4600_sRNA376	0	0	0	41	0	0
srn_4605_tsr34	0	0	0	0	0	0
srn_4610_sRNA377	0	0	0	0	0	0
srn_4650_Sau6902	0	0	14	42	25	86
srn_4670_RsaOT	0	0	0	71	5	6
srn_4680_Sau19	2	0	6	1156	534	762
srn_4720_sRNA383	0	0	0	0	0	0
srn_4740_sprA3	0	0	1	119	51	150
srn_4750_sRNA384	0	0	0	25	19	0
srn_4760_RsaX23	0	0	0	25	19	0
srn_4770_sRNA385	0	0	0	0	0	0
srn_4800_rsaOU	0	0	0	0	0	0
srn_4820_Sau6648	0	0	0	0	0	0
srn_4830_Sau6072	1	0	6	655	540	595
srn_4840_RsaOV	0	0	0	0	0	0
srn_4910_sRNA395	0	0	0	0	0	0
srn_4950_sRNA397	0	0	0	0	0	0
srn_5010_Teg33	0	0	0	10	0	0
srn_5055_tsr39	0	0	0	0	0	1
srn_5070_RsaX25	0	0	0	1	26	0
srn_5075	0	0	0	0	30	0
srn_9015_tsr10	0	0	0	0	8	41
srn_9335.1_tsr29	0	0	0	0	26	57
srn_9335_tsr29	0	0	0	0	0	0
srn_9340_sRNA287	0	0	0	31	0	28
srn_9460_sRNA316	0	0	0	0	0	0
srn_9490_sRNA337	0	0	0	0	0	0
srn_9525_tsr26	0	0	1	0	0	35
srn_9620_tsr5	0	0	2	0	40	50
srn_9630_tsr30	0	0	0	0	0	0
tmRNA	1	0	8	647	426	849
SAUSA300_0018	7	1	20	1975	1053	2260
SAUSA300_0019	2	2	19	2956	1469	2909
SAUSA300_0447	0	0	28	3773	2368	6986
SAUSA300_0498	0	0	16	1393	396	1230
SAUSA300_0500	16	9	109	12899	4906	13341
SAUSA300_0751	0	0	0	0	0	11
SAUSA300_0926	2	0	52	8695	3508	11847
SAUSA300_0927	122	1	306	37864	11677	49424
SAUSA300_1066	22	1	100	11894	8783	11569
SAUSA300_1772	3	0	5	991	578	794
SAUSA300_1773	0	1	12	1066	853	1832
SAUSA300_1774	119	3	341	37538	11574	52669
SAUSA300_1775	51	8	69	5062	2126	4920
SAUSA300_1776	2	0	19	1327	373	1008
SAUSA300_1777	2	2	52	3021	899	2583
SAUSA300_1778	4	0	82	13701	6824	14212
SAUSA300_1779	0	1	36	4690	2134	4520
SAUSA300_1811	0	0	15	2966	1642	2780
SAUSA300_1812	138	54	131	6029	2331	8161
SAUSA300_1813	207	64	134	9549	3617	11079
SAUSA300_1814	14	1	161	1282	251	915
SAUSA300_1815	10	0	20	2202	1148	2832
SAUSA300_1816	0	0	12	637	378	996
SAUSA300_1817	1	0	30	4792	2935	5708
SAUSA300_1818	0	0	19	3010	908	3517
SAUSA300_1819	16	2	68	8895	3300	8606
SAUSA300_1820	0	1	30	3132	1001	2475
SAUSA300_1821	17	30	111	13701	6853	14115
SAUSA300_1822	9	28	67	4699	2175	4622
SAUSA300_1823	13	28	66	3564	2099	4358
SAUSA300_1824	16	31	111	13557	6524	14079
SAUSA300_1825	2	0	12	1542	573	1994
SAUSA300_1826	0	0	0	293	96	148
SAUSA300_1827	7	0	11	1881	1348	1422
SAUSA300_1828	2	0	32	2279	738	2459
SAUSA300_1829	47	0	63	12206	6811	9141
SAUSA300_1830	0	0	12	1458	727	1278
SAUSA300_1831	2	0	21	2750	1110	2854
SAUSA300_1832	7	0	115	9548	4635	13667
SAUSA300_1833	2	2	34	4684	1564	4768
SAUSA300_1834	0	0	14	1513	926	1445
SAUSA300_1835	19	2	77	8894	3280	8449
SAUSA300_1836	42	8	35	4948	2453	4601
SAUSA300_1839	0	0	24	2300	723	2766
SAUSA300_1840	12	4	114	13551	4735	13201
SAUSA300_2018	62	6	45	4889	2057	4919
SAUSA300_2019	8	0	10	2463	566	1845
SAUSA300_2116	1	1	3	1070	255	1054
SAUSA300_2117	30	1	31	5113	1967	6383
SAUSA300_2118	2	2	28	4177	1235	5039
SAUSA300_2119	46	10	26	4893	2521	4554
SAUSA300_2120	0	2	9	947	863	1797
SAUSA300_2121	96	0	255	36885	11574	47412
