# Supplementary material for: The RNA-bound proteome of MRSA reveals post-transcriptional roles for helix-turn-helix DNA-binding and Rossmann-fold proteins
Source: Nat Commun. 2022 May 24;13:2883. doi: 10.1038/s41467-022-30553-8 (PMC9130240; doi:10.1038/s41467-022-30553-8)
Supplement: Supplementary file 6 — Supplementary Data 3 [file 41467_2022_30553_MOESM6_ESM.xlsx]

## Sheet: DESeq2 analyses
Supplementary Data 3. DESeq2 analyses of CRAC data compared to RNA-seq data generated under the same conditions.
For the DESeq2 analyses the 6 replicate CRAC samples were compared to three biological replicate RNA-seq datasets generated from cells that were incubated with LPM7.5 medium for 15 minutes.
This table contains the results for ALL of the genes returned by the DESeq2 algorithm. High log2FoldChanges indicate more signal in the CRAC data. Negative log2FoldChanges indicate more signal in the RNA-seq data. P-values were generated with DESeq2 analysis (Wald two-tailed test and adjusted using the Benjamini and Hochberg method).
Gene name	baseMean	log2FoldChange	lfcSE	stat	pvalue	padj
SAUSA300_0813	3102.81	10.0454	0.593501	16.9257	2.91e-64	5.82e-61
SAUSA300_0369	1678.42	10.0419	0.73066	13.7436	5.56e-43	5.57e-40
srn_3460_Sau5949	1649.56	9.02079	0.676245	13.3395	1.36e-40	9.1e-38
srn_3370_RsaOW5	2446.8	8.80881	0.673831	13.0727	4.71e-39	2.36e-36
SAUSA300_1821	6675.42	7.14782	0.565465	12.6406	1.26e-36	5.05e-34
SAUSA300_1778	6644.29	7.32592	0.587856	12.4621	1.2e-35	4.01e-33
SAUSA300_1812	3031.89	8.85788	0.716356	12.3652	4.03e-35	1.15e-32
srn_0960_Teg147	1997.32	9.57974	0.809929	11.8279	2.8e-32	7.01e-30
SAUSA300_1824	6607.52	6.75608	0.599295	11.2734	1.78e-29	3.95e-27
agrB	397.622	-5.39131	0.489821	-11.0067	3.55e-28	7.1e-26
SAUSA300_1829	10076.6	6.05305	0.550471	10.9961	3.99e-28	7.26e-26
SAUSA300_1813	4746.78	6.96311	0.66614	10.4529	1.42e-25	2.37e-23
SAUSA300_0019	1488.31	6.35547	0.631916	10.0575	8.52e-24	1.31e-21
SAUSA300_1971	317.084	6.50025	0.652359	9.96423	2.19e-23	3.13e-21
SAUSA300_2121	16530.3	7.20059	0.723579	9.95135	2.49e-23	3.32e-21
SAUSA300_0927	16754.1	7.15236	0.72985	9.79977	1.13e-22	1.41e-20
SAUSA300_1819	3670.66	6.5861	0.679964	9.68596	3.46e-22	4.07e-20
srn_3590_sprAs1	460.402	6.2442	0.647679	9.64089	5.37e-22	5.97e-20
SAUSA300_2019	1007.25	5.6475	0.590376	9.56594	1.11e-21	1.17e-19
SAUSA300_1775	2416.14	5.20486	0.552742	9.41644	4.67e-21	4.67e-19
SAUSA300_1774	17278.7	6.8816	0.732385	9.39615	5.66e-21	5.4e-19
SAUSA300_1817	3168.02	4.7196	0.506101	9.32541	1.11e-20	1.01e-18
SAUSA300_1066	5786.91	6.34365	0.687961	9.22094	2.94e-20	2.56e-18
SAUSA300_0814	1555.66	6.90231	0.749492	9.20932	3.28e-20	2.74e-18
SAUSA300_1834	957.536	3.50552	0.382645	9.16128	5.13e-20	4.11e-18
SAUSA300_1818	1446.91	5.40062	0.595202	9.0736	1.15e-19	8.87e-18
SAUSA300_1815	1222.02	5.56771	0.622355	8.9462	3.68e-19	2.73e-17
srn_4680_Sau19	458.651	13.1041	1.48588	8.81908	1.15e-18	8.25e-17
SAUSA300_1833	2566.82	4.70131	0.533344	8.81477	1.2e-18	8.28e-17
SAUSA300_2018	2422.22	4.92006	0.560869	8.77221	1.75e-18	1.17e-16
SAUSA300_1777	1348.86	5.23533	0.607295	8.62074	6.65e-18	4.3e-16
srn_3610_SprC	208.643	11.9681	1.39188	8.59856	8.07e-18	5.05e-16
srn_4540_sprAs2	393.882	8.33702	0.973767	8.56162	1.11e-17	6.75e-16
SAUSA300_1820	1379.95	5.02768	0.587754	8.55406	1.19e-17	7e-16
SAUSA300_1835	3670.1	5.54907	0.656554	8.45181	2.87e-17	1.64e-15
SAUSA300_0926	4850.76	4.85152	0.575169	8.43495	3.31e-17	1.84e-15
SAUSA300_0995	261.45	-4.93432	0.585804	-8.42316	3.66e-17	1.98e-15
SAUSA300_1773	884.658	4.36649	0.518817	8.41624	3.89e-17	2.05e-15
srn_3770_Teg122	199.533	6.93197	0.853836	8.11862	4.72e-16	2.42e-14
srn_4530_sprAs2prime	96.6771	7.7218	0.975253	7.91774	2.42e-15	1.21e-13
SAUSA300_0500	5096.2	6.05607	0.791109	7.65517	1.93e-14	9.43e-13
SAUSA300_1840	5065.57	6.15455	0.804406	7.65106	1.99e-14	9.5e-13
SAUSA300_1832	5811	4.51153	0.592738	7.61133	2.71e-14	1.26e-12
SAUSA300_1005	156.223	-10.1778	1.34033	-7.59348	3.11e-14	1.42e-12
SAUSA300_2120	885.909	4.67613	0.618286	7.56305	3.94e-14	1.75e-12
SAUSA300_2262	108.326	5.28494	0.70523	7.49393	6.68e-14	2.91e-12
SAUSA300_0257	82.5578	-10.1065	1.37136	-7.36969	1.71e-13	7.28e-12
grpE	58.2995	-9.13428	1.25495	-7.2786	3.37e-13	1.41e-11
SAUSA300_0067	93.9438	9.85306	1.36056	7.24193	4.42e-13	1.78e-11
SAUSA300_1823	1795.9	4.92697	0.680412	7.24115	4.45e-13	1.78e-11
SAUSA300_0018	1435.4	3.71532	0.514614	7.21963	5.21e-13	2.05e-11
SAUSA300_1825	711.83	5.13498	0.713303	7.19888	6.07e-13	2.34e-11
SAUSA300_1816	576.35	3.94169	0.568553	6.93285	4.12e-12	1.56e-10
clfA	1332.94	-4.03565	0.583948	-6.91098	4.81e-12	1.78e-10
SAUSA300_0447	2552.71	4.49517	0.65665	6.84561	7.61e-12	2.77e-10
SAUSA300_2144	592.999	-2.85984	0.421029	-6.79249	1.1e-11	3.94e-10
SAUSA300_1298	48.0389	-9.32527	1.37844	-6.76507	1.33e-11	4.68e-10
SAUSA300_2119	2246.72	4.09559	0.605871	6.75984	1.38e-11	4.73e-10
glcT	49.5129	-8.07187	1.19431	-6.75862	1.39e-11	4.73e-10
SAUSA300_1965	52.6818	9.98734	1.47913	6.75218	1.46e-11	4.86e-10
SAUSA300_1827	936.291	4.33159	0.658114	6.58182	4.65e-11	1.53e-09
SAUSA300_1432	52.6252	9.98593	1.5247	6.54946	5.77e-11	1.86e-09
SAUSA300_1811	1364.02	4.74837	0.727413	6.52774	6.68e-11	2.12e-09
purN	43.0744	-9.16779	1.4215	-6.44938	1.12e-10	3.51e-09
SAUSA300_0256	32.3967	-8.75692	1.38623	-6.31708	2.67e-10	8.21e-09
srn_0230.1_rsaOX	54.6907	10.0392	1.62076	6.19414	5.86e-10	1.78e-08
mraY	30.889	-8.68836	1.40678	-6.17606	6.57e-10	1.96e-08
SAUSA300_0330	41.9891	-9.13114	1.48228	-6.16022	7.26e-10	2.14e-08
SAUSA300_1828	1031.58	4.29419	0.703441	6.10454	1.03e-09	2.99e-08
SAUSA300_1728	141.924	3.17963	0.523774	6.07062	1.27e-09	3.64e-08
SAUSA300_1779	2166.72	4.10043	0.677355	6.05359	1.42e-09	3.99e-08
SAUSA300_1814	601.253	4.313	0.724246	5.95516	2.6e-09	7.22e-08
SAUSA300_1297	24.6826	-8.36453	1.40991	-5.93265	2.98e-09	8.17e-08
cap5G	20.6891	-7.61106	1.28481	-5.92388	3.14e-09	8.51e-08
ssrA	2225.06	-3.09479	0.523114	-5.9161	3.3e-09	8.8e-08
SAUSA300_2116	492.205	3.5354	0.598818	5.90396	3.55e-09	9.35e-08
SAUSA300_1839	1037.86	4.04441	0.688144	5.87728	4.17e-09	1.08e-07
sspA	23.7954	-8.31176	1.42021	-5.8525	4.84e-09	1.24e-07
SAUSA300_1158	401.944	4.57188	0.790275	5.78517	7.24e-09	1.84e-07
purL	73.4313	-7.59106	1.31974	-5.75196	8.82e-09	2.21e-07
purM	75.4407	-8.92538	1.55246	-5.74917	8.97e-09	2.22e-07
SAUSA300_1836	2284.71	3.94488	0.686929	5.74277	9.31e-09	2.27e-07
SAUSA300_1831	1275.96	3.56768	0.626719	5.69262	1.25e-08	3.02e-07
cap5C	22.7235	-8.24491	1.45267	-5.6757	1.38e-08	3.29e-07
SAUSA300_1822	2190.77	3.43796	0.608222	5.65248	1.58e-08	3.72e-07
lacG	17.9432	-7.40319	1.31754	-5.61897	1.92e-08	4.47e-07
SAUSA300_0828	19.3057	-6.75544	1.20303	-5.61536	1.96e-08	4.51e-07
pdhB	234.379	-4.27265	0.761639	-5.60981	2.03e-08	4.61e-07
dgkA	18.1429	-7.92062	1.41467	-5.59893	2.16e-08	4.85e-07
SAUSA300_0610	23.7557	-8.30953	1.48925	-5.57966	2.41e-08	5.36e-07
hlgB	27.7167	-6.162	1.10532	-5.57487	2.48e-08	5.45e-07
cap5O	21.401	-8.1588	1.46904	-5.55383	2.79e-08	6.08e-07
cap5L	18.6875	-7.96318	1.43798	-5.53776	3.06e-08	6.59e-07
SAUSA300_1830	869.52	3.41001	0.615985	5.53587	3.1e-08	6.6e-07
SAUSA300_2118	2085.01	3.49232	0.635637	5.49421	3.92e-08	8.27e-07
sspB	24.0048	-8.32425	1.51763	-5.48501	4.13e-08	8.54e-07
SAUSA300_2583	47.4407	-7.00841	1.27776	-5.4849	4.14e-08	8.54e-07
SAUSA300_0616	24.4144	-8.34904	1.54131	-5.41685	6.07e-08	1.24e-06
cysS	20.337	-6.78257	1.2528	-5.41393	6.17e-08	1.25e-06
SAUSA300_0035	16.9619	8.33931	1.54292	5.40491	6.48e-08	1.28e-06
SAUSA300_2117	3157.67	3.20661	0.593379	5.40399	6.52e-08	1.28e-06
cap5E	15.5137	-7.6946	1.42402	-5.40345	6.54e-08	1.28e-06
SAUSA300_2471	15.6381	-7.20361	1.33646	-5.39005	7.04e-08	1.37e-06
ureC	16.2886	-7.76525	1.44456	-5.3755	7.64e-08	1.47e-06
cap5B	16.6399	-7.79531	1.45696	-5.3504	8.78e-08	1.67e-06
SAUSA300_0689	56.4312	-5.18999	0.972277	-5.33798	9.4e-08	1.78e-06
saeR	46.4598	-7.8795	1.48096	-5.32052	1.03e-07	1.94e-06
cap5F	17.5211	-7.87016	1.48262	-5.30828	1.11e-07	2.05e-06
SAUSA300_0333	66.4325	-8.73085	1.64526	-5.30666	1.12e-07	2.05e-06
SAUSA300_1506	12.3004	-5.99454	1.13023	-5.30382	1.13e-07	2.06e-06
agrC	610.49	-4.19889	0.792078	-5.3011	1.15e-07	2.08e-06
SAUSA300_0688	30.3106	-5.34259	1.00876	-5.29617	1.18e-07	2.1e-06
SAUSA300_2294	16.2627	-7.29014	1.37637	-5.29665	1.18e-07	2.1e-06
SAUSA300_2517	13.5792	-7.50246	1.42699	-5.25756	1.46e-07	2.56e-06
mnhD	13.2254	-7.46424	1.42834	-5.2258	1.73e-07	3.02e-06
SAUSA300_0601	19.8857	-6.19211	1.18764	-5.21381	1.85e-07	3.19e-06
SAUSA300_2260	14.1662	-7.04743	1.35407	-5.20464	1.94e-07	3.33e-06
srn_4665_tsr35	11.2675	-6.26152	1.20898	-5.17918	2.23e-07	3.78e-06
sucA	336.637	-2.82593	0.550239	-5.13583	2.81e-07	4.73e-06
tagB	13.3361	-7.47625	1.45988	-5.12114	3.04e-07	5.07e-06
srn_1500_Sau6667	19.2993	-8.00963	1.5646	-5.11928	3.07e-07	5.07e-06
SAUSA300_0958	13.7665	-7.01807	1.37394	-5.10797	3.26e-07	5.34e-06
SAUSA300_2163	12.4528	-7.3774	1.45557	-5.06838	4.01e-07	6.53e-06
cap5P	16.6024	-6.93709	1.37179	-5.05697	4.26e-07	6.88e-06
SAUSA300_0332	17.4057	-7.86073	1.55598	-5.05194	4.37e-07	7e-06
nth	10.3354	-6.60258	1.30783	-5.0485	4.45e-07	7.03e-06
SAUSA300_1352	11.4424	-7.25535	1.43723	-5.04814	4.46e-07	7.03e-06
SAUSA300_2451	13.1694	-6.95253	1.38052	-5.03618	4.75e-07	7.43e-06
SAUSA300_0779	16.5999	-6.15837	1.22972	-5.00796	5.5e-07	8.54e-06
purF	87.5575	-5.56861	1.11666	-4.98685	6.14e-07	9.45e-06
SAUSA300_2236	12.811	-7.41778	1.48888	-4.98214	6.29e-07	9.61e-06
cap5M	11.9857	-7.32244	1.47467	-4.96548	6.85e-07	1.04e-05
srn_1060_Teg149	21.2252	7.72065	1.5561	4.96153	6.99e-07	1.05e-05
glnA	167.196	-4.09165	0.824707	-4.96134	7e-07	1.05e-05
mfd	14.7174	-7.61831	1.54002	-4.94688	7.54e-07	1.12e-05
rnr	65.7357	-6.0664	1.22732	-4.9428	7.7e-07	1.13e-05
cidC	387.304	-4.54586	0.920383	-4.9391	7.85e-07	1.15e-05
SAUSA300_0046	27.8955	8.08199	1.6406	4.92624	8.38e-07	1.22e-05
atl	439.445	-5.37867	1.09248	-4.92335	8.51e-07	1.23e-05
asp23	2127.67	-2.78849	0.566726	-4.92035	8.64e-07	1.24e-05
hutH	11.8152	-5.54817	1.12794	-4.91884	8.71e-07	1.24e-05
cap5A	11.4908	-7.26113	1.47865	-4.91063	9.08e-07	1.28e-05
SAUSA300_0615	15.9668	-7.73658	1.57592	-4.90925	9.14e-07	1.28e-05
SAUSA300_0070	34.4483	8.40899	1.71425	4.90534	9.33e-07	1.3e-05
SAUSA300_0292	42.1748	4.31726	0.881743	4.89629	9.77e-07	1.35e-05
SAUSA300_0905	10.16	-7.08387	1.44877	-4.88959	1.01e-06	1.39e-05
SAUSA300_0667	197.777	2.4739	0.508659	4.86357	1.15e-06	1.57e-05
SAUSA300_1513	173.541	-5.43449	1.12453	-4.8327	1.35e-06	1.81e-05
SAUSA300_0590	9.92802	-7.05091	1.45911	-4.83233	1.35e-06	1.81e-05
fadE	10.7429	-7.16488	1.48731	-4.81735	1.45e-06	1.92e-05
SAUSA300_1562	13.5488	-7.49876	1.55661	-4.81738	1.45e-06	1.92e-05
SAUSA300_1067	53.5843	-6.59251	1.36856	-4.81712	1.46e-06	1.92e-05
SAUSA300_1071	9.60906	-7.00347	1.45525	-4.81255	1.49e-06	1.95e-05
SAUSA300_0832	8.7779	-6.36515	1.32548	-4.80217	1.57e-06	2.04e-05
SAUSA300_2148	11.9262	-6.45344	1.34454	-4.79972	1.59e-06	2.05e-05
SAUSA300_1369	18.754	-5.28297	1.10114	-4.79773	1.6e-06	2.06e-05
moeA	8.65879	-6.33844	1.32337	-4.7896	1.67e-06	2.13e-05
menA	10.3246	-7.10654	1.48556	-4.78375	1.72e-06	2.18e-05
ureF	9.60956	-7.00341	1.46539	-4.77922	1.76e-06	2.22e-05
hemB	9.50937	-6.98847	1.463	-4.7768	1.78e-06	2.23e-05
SAUSA300_0226	14.9726	-6.6502	1.40034	-4.74899	2.04e-06	2.54e-05
holB	9.1423	-6.93147	1.46388	-4.73498	2.19e-06	2.71e-05
accA	8.62465	-5.85998	1.23887	-4.7301	2.24e-06	2.76e-05
purS	11.8495	-7.30589	1.55181	-4.70797	2.5e-06	3.03e-05
metS	12.9552	-5.85058	1.24284	-4.70741	2.51e-06	3.03e-05
agrD	188.219	-6.49243	1.37927	-4.70716	2.51e-06	3.03e-05
purB	18.2937	-5.34412	1.13605	-4.70411	2.55e-06	3.06e-05
SAUSA300_2130	17.9568	-6.7433	1.43407	-4.70221	2.57e-06	3.06e-05
SAUSA300_0517	9.46561	-6.98144	1.48487	-4.70172	2.58e-06	3.06e-05
arsR_2	14.5184	-7.08785	1.5158	-4.67598	2.93e-06	3.45e-05
pyrD	11.5733	-7.27135	1.55834	-4.66609	3.07e-06	3.59e-05
SAUSA300_0042	26.1307	8.97128	1.92452	4.66157	3.14e-06	3.65e-05
rplX	9.68165	-6.03582	1.2958	-4.65801	3.19e-06	3.69e-05
dltB	10.9865	-6.33475	1.36304	-4.64751	3.36e-06	3.87e-05
SAUSA300_0611	11.0178	-7.20145	1.55039	-4.64493	3.4e-06	3.89e-05
SAUSA300_0105	16.5479	-5.69264	1.22733	-4.63824	3.51e-06	4e-05
SAUSA300_1026	12.597	-6.39763	1.37984	-4.6365	3.54e-06	4.01e-05
pflA	64.6228	3.63373	0.784901	4.62954	3.66e-06	4.12e-05
SAUSA300_1688	8.36364	-6.80307	1.47091	-4.62506	3.74e-06	4.19e-05
atpF	23.6809	-5.83602	1.26297	-4.62086	3.82e-06	4.23e-05
SAUSA300_0614	14.5615	-7.60354	1.64548	-4.62086	3.82e-06	4.23e-05
SAUSA300_2143	409.627	-2.79393	0.60622	-4.60876	4.05e-06	4.43e-05
SAUSA300_0638	8.83768	-6.88283	1.49336	-4.60896	4.05e-06	4.43e-05
divIB	71.6035	-6.39258	1.39089	-4.59602	4.31e-06	4.68e-05
efb	57.0073	-4.68426	1.01937	-4.59525	4.32e-06	4.68e-05
srn_9340_sRNA287	34.8824	6.63789	1.44505	4.59353	4.36e-06	4.69e-05
SAUSA300_0026	9.27027	-6.95209	1.51442	-4.59058	4.42e-06	4.73e-05
lacC	8.44226	-6.81647	1.48522	-4.58954	4.44e-06	4.73e-05
SAUSA300_1285	10.593	-5.88735	1.28473	-4.58255	4.59e-06	4.87e-05
sgtB	10.7947	-6.31121	1.3825	-4.56507	4.99e-06	5.26e-05
alr	7.35738	-6.13849	1.34586	-4.56103	5.09e-06	5.34e-05
gnd	173.234	-2.44214	0.538307	-4.5367	5.71e-06	5.91e-05
SAUSA300_0558	124.767	-2.94663	0.649565	-4.53631	5.72e-06	5.91e-05
proS	14.674	-5.19577	1.14532	-4.53654	5.72e-06	5.91e-05
sdaAA	13.2406	-6.41544	1.41461	-4.53512	5.76e-06	5.91e-05
SAUSA300_0549	7.57142	-6.65983	1.47448	-4.51673	6.28e-06	6.39e-05
SAUSA300_2326	8.87926	-6.41371	1.42007	-4.51646	6.29e-06	6.39e-05
SAUSA300_2632	177.81	-3.64403	0.809275	-4.50283	6.71e-06	6.78e-05
SAUSA300_0918	17.5181	-6.51243	1.44743	-4.49929	6.82e-06	6.86e-05
SAUSA300_0512	9.36769	-6.10233	1.36024	-4.48621	7.25e-06	7.26e-05
murG	7.65049	-6.67422	1.48849	-4.48387	7.33e-06	7.3e-05
ddl	8.36767	-6.80354	1.51821	-4.48129	7.42e-06	7.35e-05
SAUSA300_0706	8.02388	-6.74322	1.50789	-4.47197	7.75e-06	7.64e-05
SAUSA300_0210	8.2251	-6.77903	1.51766	-4.46677	7.94e-06	7.79e-05
SAUSA300_0554	7.55506	-6.65639	1.4907	-4.46527	8e-06	7.81e-05
rpsH	7.58329	-6.66241	1.49373	-4.46024	8.19e-06	7.96e-05
SAUSA300_1524	7.28352	-6.60352	1.4836	-4.45102	8.55e-06	8.26e-05
SAUSA300_0695	7.28338	-6.60348	1.48392	-4.45002	8.59e-06	8.26e-05
SAUSA300_0340	6.7447	-5.97899	1.34493	-4.44558	8.77e-06	8.4e-05
SAUSA300_0498	538.104	3.17864	0.718064	4.42669	9.57e-06	9.12e-05
SAUSA300_0687	13.2305	-5.71771	1.29222	-4.42473	9.66e-06	9.16e-05
argR_2	7.27652	-6.60297	1.49446	-4.4183	9.95e-06	9.39e-05
SAUSA300_1552	6.61143	-5.94939	1.35135	-4.40255	1.07e-05	0.000100555
SAUSA300_1338	217.034	-3.09982	0.704704	-4.39875	1.09e-05	0.000101381
SAUSA300_0914	9.61287	-7.00402	1.59201	-4.39948	1.09e-05	0.000101381
SAUSA300_1155	7.02591	-6.03738	1.39097	-4.34042	1.42e-05	0.00013181
SAUSA300_0331	7.97661	-6.73541	1.55451	-4.33283	1.47e-05	0.000135162
SAUSA300_1654	8.58433	-6.8405	1.57856	-4.33337	1.47e-05	0.000135162
sak	622.543	3.31525	0.765319	4.33186	1.48e-05	0.000135162
coaA	6.50171	-5.95958	1.37676	-4.32869	1.5e-05	0.000136498
SAUSA300_0545	118.305	4.29521	0.99579	4.31337	1.61e-05	0.000145652
SAUSA300_0628	6.75267	-6.49434	1.50599	-4.31232	1.62e-05	0.000145684
SAUSA300_1599	6.67263	-6.47708	1.50405	-4.30642	1.66e-05	0.00014829
SAUSA300_2131	6.92366	-6.53104	1.51647	-4.30674	1.66e-05	0.00014829
SAUSA300_1339	45.2446	-6.31699	1.46913	-4.29982	1.71e-05	0.000152093
hemE	6.8258	-6.51053	1.5145	-4.2988	1.72e-05	0.000152122
glvC	5.8779	-5.81243	1.35358	-4.29412	1.75e-05	0.000154681
SAUSA300_0947	6.85612	-6.5161	1.51972	-4.2877	1.81e-05	0.000158523
SAUSA300_1565	8.79145	-6.87459	1.60575	-4.28123	1.86e-05	0.000162485
SAUSA300_1977	8.92837	3.71751	0.869266	4.2766	1.9e-05	0.000165181
SAUSA300_1716	6.81132	-6.50736	1.52292	-4.27294	1.93e-05	0.000167189
mnhC	6.7276	-6.48866	1.5225	-4.26183	2.03e-05	0.000174969
SAUSA300_0711	26.3979	-5.4817	1.28816	-4.25544	2.09e-05	0.000179264
SAUSA300_0637	11.6965	-6.11829	1.4409	-4.24616	2.17e-05	0.000186053
SAUSA300_0383	25.4137	-5.87302	1.38439	-4.24231	2.21e-05	0.000188473
manA_2	28.1413	-5.86645	1.38396	-4.23888	2.25e-05	0.00019056
sdaAB	9.80071	-6.02766	1.42291	-4.23614	2.27e-05	0.00019209
SAUSA300_1135	18.6464	-6.29362	1.49155	-4.21952	2.45e-05	0.000205941
ftsY	12.3858	-6.2066	1.47334	-4.21259	2.52e-05	0.000211469
clpC	80.9325	-2.55673	0.607271	-4.21019	2.55e-05	0.000212842
SAUSA300_2486	202.42	-4.68633	1.11339	-4.20906	2.56e-05	0.000213022
SAUSA300_0956	17.1426	-5.40136	1.28409	-4.20638	2.59e-05	0.000214668
SAUSA300_1318	47.0401	-5.89028	1.4019	-4.20165	2.65e-05	0.000218306
agrA	306.496	-2.95951	0.708586	-4.17664	2.96e-05	0.000242742
topA	10.935	-5.95095	1.42554	-4.17453	2.99e-05	0.000243996
norA	21.3529	-6.34018	1.52054	-4.1697	3.05e-05	0.000248211
SAUSA300_1650	7.32102	-5.27854	1.2663	-4.16848	3.07e-05	0.000248541
SAUSA300_1536	26.4363	-5.14549	1.23907	-4.15271	3.29e-05	0.000265228
SAUSA300_0327	6.1268	-6.35335	1.53047	-4.15123	3.31e-05	0.000265887
rplI	6.72481	-6.48804	1.56461	-4.14675	3.37e-05	0.000269681
fmt_2	6.3331	-5.88433	1.41923	-4.14615	3.38e-05	0.000269681
SAUSA300_1492	7.05942	-5.28571	1.27514	-4.1452	3.4e-05	0.000269723
miaA	8.58352	-5.98144	1.44353	-4.14362	3.42e-05	0.000270522
SAUSA300_1689	6.07667	-6.34149	1.53424	-4.13331	3.58e-05	0.000281834
fadD	7.0245	-6.55269	1.58858	-4.12487	3.71e-05	0.000291225
lacB	5.71607	-6.25386	1.52052	-4.11296	3.91e-05	0.000305475
rpsN_2	5.74256	-6.26123	1.525	-4.10573	4.03e-05	0.000313653
SAUSA300_2266	5.82076	-6.27961	1.52972	-4.10506	4.04e-05	0.000313653
SAUSA300_1846	20.2355	-4.7478	1.1582	-4.0993	4.14e-05	0.000320326
cysE	12.9096	-5.16323	1.25982	-4.09839	4.16e-05	0.000320349
SAUSA300_0314	6.06646	-6.33928	1.54758	-4.09624	4.2e-05	0.000322091
SAUSA300_1332	7.29222	-6.60458	1.61303	-4.09452	4.23e-05	0.000323255
purH	110.524	-6.94633	1.69765	-4.09174	4.28e-05	0.000325917
SAUSA300_1309	5.97318	-5.79807	1.41864	-4.08706	4.37e-05	0.000331174
srn_9620_tsr5	42.0604	9.65879	2.36423	4.08539	4.4e-05	0.000331174
SAUSA300_0874	6.16208	-6.36186	1.55732	-4.08514	4.4e-05	0.000331174
srn_2700_Teg62	118.079	3.24904	0.795452	4.08452	4.42e-05	0.000331174
vraS	6.56543	-6.45404	1.58196	-4.07977	4.51e-05	0.000336753
pheT	9.23878	-5.1196	1.25692	-4.07315	4.64e-05	0.000345195
SAUSA300_0980	116.939	-3.31288	0.81369	-4.07142	4.67e-05	0.000346473
SAUSA300_1534	57.5396	-4.209	1.0349	-4.06704	4.76e-05	0.000351751
recX	6.01726	-6.32806	1.5614	-4.0528	5.06e-05	0.000372492
SAUSA300_2157	4.85688	-5.53429	1.37109	-4.0364	5.43e-05	0.000397716
miaB	7.35868	-5.35349	1.32681	-4.03487	5.46e-05	0.000397716
SAUSA300_1574	10.0523	-5.89937	1.46207	-4.03495	5.46e-05	0.000397716
SAUSA300_0324	5.79758	-6.275	1.55881	-4.0255	5.69e-05	0.000412395
atpE	24.4116	-5.77634	1.43547	-4.02401	5.72e-05	0.000412412
SAUSA300_0139	18.4245	-6.12363	1.52186	-4.02379	5.73e-05	0.000412412
scpB	5.66178	-6.23933	1.55102	-4.02273	5.75e-05	0.000412789
rplD	7.47079	-5.37779	1.3378	-4.01987	5.82e-05	0.00041634
SAUSA300_2578	10.5088	-4.49233	1.11843	-4.01663	5.9e-05	0.00042061
coaD	5.58701	-6.22064	1.55024	-4.01269	6e-05	0.000425945
hisC_1	5.17872	-5.62718	1.40259	-4.01198	6.02e-05	0.000425945
SAUSA300_2559	5.39267	-6.16936	1.53889	-4.00898	6.1e-05	0.000429875
SAUSA300_0833	14.7134	-6.05869	1.51177	-4.00767	6.13e-05	0.000430742
ahpC	109.739	-4.39322	1.09847	-3.99941	6.35e-05	0.000444501
SAUSA300_0505	70.5733	2.82146	0.706216	3.99517	6.46e-05	0.000450955
cobI	4.87827	-5.50455	1.3797	-3.98966	6.62e-05	0.000459967
sspC	23.6303	-5.68902	1.4266	-3.98782	6.67e-05	0.000461942
SAUSA300_0909	12.104	-5.9703	1.50132	-3.97669	6.99e-05	0.000482412
SAUSA300_0180	15.9284	-6.10696	1.53642	-3.97479	7.04e-05	0.000483097
SAUSA300_0439	5.06647	-6.08025	1.52982	-3.97448	7.05e-05	0.000483097
SAUSA300_1299	95.3438	-2.28239	0.574344	-3.97391	7.07e-05	0.000483097
SAUSA300_1260	5.07669	-6.08287	1.5357	-3.96097	7.46e-05	0.000508299
trmE	5.30127	-6.14465	1.5524	-3.95817	7.55e-05	0.000512549
SAUSA300_0211	4.72598	-5.45629	1.38379	-3.94301	8.05e-05	0.000544236
SAUSA300_1533	83.5267	-2.65793	0.67428	-3.94188	8.08e-05	0.000544961
SAUSA300_0797	5.40921	-6.1735	1.56663	-3.94062	8.13e-05	0.000545987
SAUSA300_2400	9.477	-5.14891	1.30734	-3.93846	8.2e-05	0.000549083
SAUSA300_1465	19.3148	-6.08988	1.54739	-3.93558	8.3e-05	0.00055385
SAUSA300_1907	4.94089	-6.04342	1.53984	-3.92469	8.68e-05	0.000575677
purQ	20.9864	-6.15754	1.56892	-3.9247	8.68e-05	0.000575677
purK	28.102	-5.81253	1.48235	-3.92117	8.81e-05	0.000582071
pyrE	7.42303	-5.76996	1.47176	-3.92044	8.84e-05	0.000582071
seq	4.92514	-6.03998	1.54454	-3.91055	9.21e-05	0.000604456
srn_2940.1_sRNA233	24.5569	2.97691	0.761597	3.90878	9.28e-05	0.000606904
sbi	23.4737	-5.70654	1.46151	-3.90455	9.44e-05	0.0006136
SAUSA300_2522	9.66063	-5.84524	1.49699	-3.90467	9.44e-05	0.0006136
SAUSA300_1023	4.8512	-5.05883	1.29648	-3.90198	9.54e-05	0.000616571
nadE	5.94198	-6.30887	1.61716	-3.90119	9.57e-05	0.000616571
SAUSA300_0703	115.441	-4.1569	1.06559	-3.90104	9.58e-05	0.000616571
rplM	15.4045	-5.35576	1.37332	-3.89986	9.62e-05	0.000617583
groES	7.17388	-4.91955	1.26386	-3.89249	9.92e-05	0.000634636
SAUSA300_0485	6.75094	-6.49434	1.67118	-3.88609	0.000101871	0.00064934
fabH	6.42525	-4.63824	1.19377	-3.88538	0.000102169	0.00064934
SAUSA300_1182	8.51244	-5.06339	1.30484	-3.88048	0.000104251	0.000660478
SAUSA300_0104	9.07706	-4.89892	1.26544	-3.87132	0.000108247	0.00068363
SAUSA300_2103	5.99706	-6.32327	1.6357	-3.86579	0.000110729	0.000697102
SAUSA300_1194	5.0098	-6.06305	1.57078	-3.8599	0.000113435	0.000711904
srn_0940_Sau6356	5.68666	-6.24611	1.62011	-3.85537	0.000115553	0.000722931
ispD	13.6226	-5.87405	1.52422	-3.85381	0.000116293	0.000724141
moaB	7.11533	-4.7185	1.22449	-3.85344	0.00011647	0.000724141
ftsZ	210.976	-2.69374	0.700149	-3.84738	0.000119386	0.000739974
crr	40.0748	-5.20369	1.35487	-3.84072	0.000122672	0.000757993
SAUSA300_1354	4.6316	-5.95028	1.55206	-3.83379	0.000126184	0.000777295
SAUSA300_0917	13.9379	-5.2041	1.35892	-3.82959	0.000128358	0.000788258
SAUSA300_1462	8.91331	-5.72658	1.49577	-3.82851	0.000128919	0.000789287
ezrA	80.7764	-4.7742	1.24765	-3.82656	0.000129948	0.000793156
SAUSA300_1284	19.4709	-3.65981	0.957722	-3.82137	0.000132712	0.00080757
SAUSA300_0915	4.46284	-5.41228	1.41988	-3.81179	0.000137964	0.000836982
rpsD	26.0441	-4.78547	1.25611	-3.80974	0.000139113	0.000841402
nsaS	4.91798	-5.44163	1.4298	-3.80587	0.000141306	0.000851822
sun	10.5192	-5.05139	1.32749	-3.80521	0.000141687	0.000851822
SAUSA300_0675	5.85001	-5.41642	1.42467	-3.80188	0.0001436	0.000860372
SAUSA300_1247	8.60292	-5.67414	1.49311	-3.80021	0.000144576	0.000860372
SAUSA300_1116	68.7468	2.54418	0.669524	3.79998	0.000144708	0.000860372
hrcA	106.798	-4.81068	1.26604	-3.79977	0.000144828	0.000860372
SAUSA300_0237	4.16408	-5.30859	1.39938	-3.79353	0.000148523	0.000877305
SAUSA300_1129	4.59605	-5.93879	1.56553	-3.79347	0.000148555	0.000877305
SAUSA300_0020	8.97662	-5.73974	1.51626	-3.78545	0.000153432	0.000903441
ureE	6.1085	-5.48483	1.4495	-3.78394	0.000154367	0.000906283
SAUSA300_0692	67.7241	-6.8434	1.81053	-3.77978	0.000156969	0.000918868
SAUSA300_1613	6.19839	-4.33632	1.14976	-3.77152	0.000162259	0.000947062
SAUSA300_1508	4.5796	-5.93348	1.57393	-3.76985	0.000163347	0.000948936
uppS	4.65703	-5.9583	1.58063	-3.76957	0.000163528	0.000948936
lgt	19.6958	-5.44359	1.44539	-3.76618	0.000165766	0.000959143
SAUSA300_0612	5.83433	-6.28473	1.66931	-3.76487	0.000166635	0.000960603
mnhB	4.09714	-5.28561	1.40412	-3.76436	0.000166978	0.000960603
SAUSA300_1772	436.817	3.50302	0.932462	3.75674	0.000172142	0.000987472
SAUSA300_1040	4.31686	-5.84932	1.55775	-3.75498	0.000173353	0.000991577
SAUSA300_0745	7.88759	-5.18447	1.38284	-3.74915	0.000177437	0.00101205
udk	7.22879	-5.57698	1.48813	-3.74765	0.0001785	0.00101522
prfA	5.44123	-6.18219	1.65215	-3.74191	0.000182627	0.00103575
SAUSA300_1068	85.6035	-2.78502	0.746125	-3.73265	0.000189477	0.00107156
srn_4950_sRNA397	8.69264	-4.38983	1.17653	-3.73117	0.00019059	0.00107482
pdhA	190.843	-3.43607	0.92258	-3.72441	0.000195772	0.00109807
ruvA	5.96678	-5.2945	1.42159	-3.72436	0.00019581	0.00109807
SAUSA300_0351	4.18221	-5.80356	1.56284	-3.71347	0.000204439	0.00114326
dnaN	44.6175	-3.94169	1.062	-3.71158	0.000205971	0.00114862
ureB	4.65786	-5.9599	1.60745	-3.70768	0.000209166	0.00116319
SAUSA300_1085	13.2231	-5.03417	1.36291	-3.6937	0.000221013	0.00122567
SAUSA300_1581	835.023	1.67606	0.45427	3.68956	0.000224643	0.00124236
srn_4760_RsaX23	9.63179	6.55438	1.77786	3.68667	0.000227209	0.00125309
SAUSA300_0565	4.0641	-5.23248	1.42209	-3.67944	0.000233747	0.00128561
SAUSA300_0384	4.97476	-5.51435	1.49938	-3.67775	0.000235297	0.0012888
panE_2	4.62762	-5.42392	1.47493	-3.67741	0.000235615	0.0012888
purC	12.7365	-5.11062	1.39073	-3.67476	0.00023807	0.00129868
SAUSA300_2584	53.8708	-5.18668	1.41224	-3.67267	0.000240031	0.00130582
SAUSA300_1515	4.04431	-5.75479	1.57231	-3.66009	0.000252126	0.0013679
dnaX	10.2951	-5.19765	1.42106	-3.65758	0.000254608	0.00137764
SAUSA300_0265	19.1845	-4.90833	1.34317	-3.65429	0.000257894	0.00139166
hslU	97.6015	-3.72036	1.01902	-3.65091	0.000261312	0.00140584
SAUSA300_1259	4.25917	-5.82832	1.59667	-3.65031	0.000261928	0.00140584
SAUSA300_0339	5.66337	-5.37513	1.47591	-3.64192	0.000270616	0.00144859
SAUSA300_1186	5.66545	-6.24137	1.71572	-3.63776	0.00027502	0.00146824
vraR	5.03731	-4.72036	1.29785	-3.63707	0.00027576	0.00146828
SAUSA300_0798	4.05512	-5.22894	1.43847	-3.63507	0.000277905	0.00147577
pgk	220.802	-3.10992	0.857081	-3.6285	0.000285074	0.00150984
SAUSA300_0393	4.00555	-5.74088	1.58309	-3.62636	0.00028744	0.00151835
SAUSA300_0474	207.742	-1.97494	0.545129	-3.62289	0.000291334	0.00153142
SAUSA300_0592	4.20324	-5.81025	1.60381	-3.62279	0.000291444	0.00153142
SAUSA300_0825	14.0123	-5.73282	1.58278	-3.62199	0.000292341	0.00153211
SAUSA300_0358	4.68735	-5.96629	1.64798	-3.62036	0.000294193	0.00153779
SAUSA300_0174	4.32419	-5.36372	1.48508	-3.61175	0.000304139	0.00158444
scrR	4.58245	-4.88764	1.35365	-3.61072	0.000305347	0.00158444
SAUSA300_0421	5.09421	-5.21527	1.44443	-3.6106	0.000305492	0.00158444
SAUSA300_1796	6.04706	-5.00147	1.38636	-3.60764	0.000308999	0.00159849
SAUSA300_0796	4.49264	-5.90523	1.64074	-3.59913	0.00031929	0.00164747
phoH	19.8761	-5.7965	1.61137	-3.59726	0.00032159	0.00165507
SAUSA300_1892	4.48225	-5.9033	1.64159	-3.59608	0.000323051	0.00165833
pyrF	5.54177	-5.3413	1.48626	-3.59378	0.000325915	0.00166875
SAUSA300_1344	8.26038	-5.40378	1.50442	-3.59194	0.00032823	0.00167632
guaB	8.1067	-5.59486	1.55793	-3.59121	0.000329147	0.00167672
opuCb	4.39447	-5.87444	1.63783	-3.58672	0.000334858	0.00170148
SAUSA300_1556	4.20232	-5.809	1.62154	-3.58239	0.000340471	0.00172563
SAUSA300_0429	4.64103	-5.34922	1.49372	-3.58114	0.000342099	0.0017295
lacA	4.09236	-5.77047	1.61394	-3.57538	0.000349718	0.00176356
purD	145.885	-4.89251	1.37195	-3.5661	0.00036234	0.00182262
SAUSA300_0079	9.45035	7.51982	2.11609	3.55365	0.00037993	0.00190632
srn_1070_Sau41	1536.44	-2.28324	0.643778	-3.54664	0.000390184	0.00195287
SAUSA300_0082	4.41165	-4.74764	1.33964	-3.54398	0.000394135	0.00196773
SAUSA300_1902	10.1879	-5.44807	1.54184	-3.53349	0.000410109	0.00204239
lacD	9.48053	-5.40089	1.52955	-3.53103	0.000413937	0.00205633
SAUSA300_2042	22.1755	-4.81752	1.36462	-3.5303	0.000415086	0.00205694
srn_4750_sRNA384	9.67518	5.73676	1.62647	3.52713	0.000420098	0.00207663
SAUSA300_1310	10.2034	-4.00215	1.1368	-3.52055	0.000430655	0.0021194
SAUSA300_0785	20.2915	-5.21437	1.48118	-3.52042	0.000430867	0.0021194
SAUSA300_0725	6.74257	-5.31589	1.51302	-3.51343	0.000442359	0.0021706
SAUSA300_2497	14.4008	-4.82418	1.37342	-3.51253	0.00044386	0.00217264
dat	8.63688	-4.26329	1.21549	-3.50748	0.000452371	0.00220889
hisA	54.3042	5.6639	1.61606	3.50475	0.000457035	0.00222624
msrA_1	4.38865	-5.87338	1.67965	-3.49678	0.000470904	0.00228761
ureD	16.2333	-5.63685	1.61228	-3.49621	0.00047192	0.00228761
nagA	14.0932	-4.69805	1.34418	-3.49511	0.000473866	0.0022915
SAUSA300_0540	3.99176	-5.20381	1.48997	-3.49256	0.000478409	0.00230789
atpB	62.5304	-5.90306	1.69071	-3.49146	0.000480382	0.00231184
icd	155.416	-4.42544	1.26809	-3.48984	0.000483312	0.00232036
murC	46.3978	-4.52672	1.29861	-3.48581	0.000490643	0.00234992
gyrA	55.5906	-2.85128	0.819029	-3.48129	0.000499006	0.00238427
ruvB	8.36183	-4.39919	1.26639	-3.47379	0.000513161	0.00244198
ureA	4.24732	-5.82678	1.67745	-3.4736	0.000513524	0.00244198
ssaA_2	5.65603	-5.21266	1.5037	-3.46655	0.000527175	0.00250096
SAUSA300_1631	8.79692	-5.49996	1.58807	-3.46331	0.000533579	0.00252535
SAUSA300_2212	4.44382	-5.40666	1.56182	-3.46176	0.00053665	0.0025339
SAUSA300_2309	4.60585	-5.94171	1.71979	-3.45491	0.000550477	0.00259307
SAUSA300_2560	4.44771	-5.89206	1.70664	-3.45244	0.000555548	0.00261071
SAUSA300_2093	8.36589	-5.64111	1.63425	-3.45182	0.000556829	0.00261071
ppaC	84.9145	-1.98116	0.574388	-3.44916	0.000562334	0.00262454
SAUSA300_2264	65.0569	-3.32829	0.964965	-3.44913	0.000562402	0.00262454
SAUSA300_1904	246.048	-2.34257	0.680849	-3.44066	0.000580303	0.00269817
SAUSA300_1864	167.609	-2.14909	0.6247	-3.44019	0.000581296	0.00269817
sufS	70.6023	-3.48562	1.01333	-3.43976	0.000582223	0.00269817
SAUSA300_0172	46.1677	-3.36754	0.97963	-3.43757	0.000586965	0.00271195
hemD	3.60618	-5.58818	1.62583	-3.43713	0.000587906	0.00271195
SAUSA300_1895	3.41722	-4.53586	1.32014	-3.43589	0.000590606	0.00271815
SAUSA300_0197	12.5601	-5.45245	1.5876	-3.43439	0.000593889	0.00272569
SAUSA300_0567	3.38844	-5.00922	1.45876	-3.4339	0.000594969	0.00272569
SAUSA300_1161	3.55923	-5.57055	1.62327	-3.43169	0.000599834	0.00274171
SAUSA300_1877	11.4215	-4.27177	1.24953	-3.41872	0.000629174	0.00286926
lacF	3.46608	-5.5314	1.619	-3.41656	0.000634173	0.00288549
SAUSA300_0912	251.716	-6.39112	1.87128	-3.41537	0.000636945	0.00289153
mutL	4.08838	-5.23869	1.53544	-3.41185	0.000645236	0.00292254
deoC_2	46.7634	-3.70063	1.08508	-3.41046	0.000648532	0.00293084
SAUSA300_1894	7.59635	-4.46567	1.31022	-3.40833	0.000653628	0.00294721
SAUSA300_0600	3.28861	-4.92082	1.44552	-3.4042	0.000663588	0.0029854
SAUSA300_1867	4.30112	-4.48038	1.31721	-3.40142	0.000670362	0.00300911
SAUSA300_1570	4.65451	-5.47293	1.61213	-3.39484	0.000686691	0.00307551
smpB	225.033	-5.78587	1.70682	-3.38985	0.000699302	0.00312501
tagX	14.9137	-5.5139	1.62724	-3.3885	0.000702765	0.00313349
SAUSA300_2491	294.26	-2.02161	0.596898	-3.38686	0.000706963	0.00314019
engB	3.31027	-5.46562	1.61385	-3.38669	0.000707405	0.00314019
SAUSA300_0147	3.56367	-5.5741	1.64645	-3.38553	0.000710398	0.0031465
gltB	3.36255	-5.48923	1.62197	-3.3843	0.0007136	0.00315121
SAUSA300_2538	10.8874	-4.32434	1.27791	-3.38391	0.00071461	0.00315121
SAUSA300_1069	3.31476	-5.46755	1.61737	-3.38051	0.000723505	0.0031776
SAUSA300_0693	119.531	-5.23443	1.54859	-3.38013	0.00072451	0.0031776
SAUSA300_1792	24.7957	-4.42308	1.30868	-3.37981	0.000725357	0.0031776
SAUSA300_0055	5.53369	6.76162	2.00231	3.37692	0.000733037	0.00320424
pth	3.75829	-5.64859	1.67544	-3.37141	0.000747841	0.00326183
SAUSA300_0748	29.0055	-2.76259	0.819914	-3.36937	0.000753407	0.00327205
cls	3.52762	-5.0664	1.50367	-3.36935	0.000753454	0.00327205
SAUSA300_1216	13.4166	-4.46099	1.32633	-3.3634	0.000769894	0.00333621
srn_0320_Sau16	11.3179	6.79398	2.02249	3.35923	0.000781612	0.00337967
SAUSA300_1928	3.32284	-4.38793	1.30717	-3.35682	0.000788458	0.00340193
SAUSA300_2631	5.77028	-4.20191	1.25362	-3.35181	0.00080284	0.00345653
trpS	4.04799	-5.26969	1.57331	-3.34942	0.000809798	0.003479
SAUSA300_0173	16.2294	-4.57729	1.36712	-3.34811	0.000813638	0.00348802
SAUSA300_1006	5.73649	-4.72528	1.41264	-3.345	0.00082282	0.00351984
mnhE	3.31563	-5.46836	1.63777	-3.3389	0.000841099	0.00359036
SAUSA300_1789	4.04983	-4.45641	1.33696	-3.33324	0.000858404	0.00365643
SAUSA300_0182	7.02984	-5.12283	1.53872	-3.32928	0.000870713	0.00370099
SAUSA300_0696	3.18011	-5.40759	1.62504	-3.32766	0.000875771	0.00371461
aroA	3.11736	-4.82335	1.45082	-3.32458	0.000885521	0.00374802
SAUSA300_1372	3.2301	-5.43005	1.63384	-3.32349	0.000888984	0.00375474
SAUSA300_1872	6.48435	-4.40236	1.32567	-3.32086	0.000897395	0.00378229
SAUSA300_1660	3.15345	-5.39578	1.62578	-3.31889	0.000903749	0.00379933
SAUSA300_0981	3.84796	-4.71364	1.42062	-3.31801	0.000906617	0.00379933
oppB_1	15.1355	-5.03967	1.51896	-3.31785	0.000907132	0.00379933
SAUSA300_2147	62.2419	-3.22217	0.971341	-3.31724	0.000909114	0.00379968
SAUSA300_0556	506.094	1.67272	0.504414	3.31616	0.000912631	0.0038013
SAUSA300_0844	147.255	-2.50794	0.756324	-3.31596	0.0009133	0.0038013
SAUSA300_0929	23.4801	-4.39155	1.32499	-3.3144	0.000918411	0.00381464
SAUSA300_2397	13.1172	-4.45304	1.34389	-3.31356	0.000921177	0.00381821
SAUSA300_1732	3.03415	-4.79995	1.45253	-3.30455	0.000951284	0.00393486
SAUSA300_1548	3.12216	-5.38172	1.63105	-3.29955	0.000968409	0.00399743
atpD	64.2363	-4.66226	1.41642	-3.29159	0.000996233	0.00410382
prmA	16.455	-4.66059	1.41665	-3.28987	0.00100233	0.00412048
SAUSA300_1742	4.53201	-5.91962	1.80129	-3.28632	0.00101506	0.00416425
SAUSA300_0394	3.10892	-5.37462	1.63875	-3.27971	0.00103913	0.00425426
entB	98.7578	-2.46957	0.753378	-3.27799	0.00104547	0.00427151
SAUSA300_2474	5.68577	-5.06694	1.54836	-3.27246	0.00106617	0.00434721
secE	9.15916	-4.34165	1.3273	-3.27104	0.00107154	0.00436022
panC	5.01128	-4.95485	1.5182	-3.26363	0.00109994	0.00446668
SAUSA300_1776	652.79	1.92506	0.591192	3.25623	0.00112904	0.00457556
SAUSA300_2555	3.73298	-4.75495	1.46095	-3.25469	0.00113515	0.00459106
rexA	17.0374	-4.86347	1.496	-3.25097	0.0011501	0.00463389
SAUSA300_1231	29.4385	-4.42449	1.361	-3.25091	0.00115037	0.00463389
murI	7.82782	-4.26184	1.31182	-3.2488	0.00115891	0.00465683
mutM	8.8801	-4.52203	1.39214	-3.24825	0.00116116	0.00465683
SAUSA300_2215	4.03672	-4.87319	1.50046	-3.24779	0.00116304	0.00465683
SAUSA300_0564	3.77263	-5.65436	1.74177	-3.24633	0.00116903	0.00467145
rpoF	65.2148	-2.88587	0.88946	-3.24452	0.0011765	0.00469195
msrA_2	45.2869	-4.47183	1.38015	-3.24011	0.00119484	0.0047556
acnA	134.956	-3.65407	1.12908	-3.23633	0.00121078	0.00480949
scdA	4.06252	-4.88561	1.51042	-3.2346	0.00121813	0.00482909
smc	34.5207	-3.63737	1.12503	-3.23313	0.00122443	0.00484448
scrB	16.5877	-4.57618	1.41756	-3.22821	0.00124566	0.00491875
SAUSA300_2525	29.5321	-4.51188	1.40054	-3.22152	0.00127512	0.00502516
ilvB	3.0326	-4.84498	1.50574	-3.21768	0.00129231	0.00508293
SAUSA300_0817	33.3026	2.31804	0.720597	3.21683	0.00129615	0.00508803
phoP	15.896	-4.61316	1.43519	-3.21432	0.00130756	0.00511464
SAUSA300_1003	100.914	-2.91155	0.905837	-3.21421	0.00130804	0.00511464
rpmI	9.05818	-5.52933	1.72148	-3.21197	0.00131829	0.00514469
SAUSA300_1232	374.259	-2.71107	0.844301	-3.21102	0.00132265	0.00515163
rbfA	7.69585	-5.03392	1.56879	-3.20879	0.00133295	0.0051817
SAUSA300_2275	81.6874	-1.64285	0.51286	-3.2033	0.0013586	0.00527116
SAUSA300_1238	3.29442	-5.45882	1.71166	-3.18919	0.0014267	0.00552197
SAUSA300_1876	8.39569	-5.11582	1.60432	-3.18878	0.00142876	0.00552197
SAUSA300_2030	3.02055	-4.79223	1.50349	-3.1874	0.0014356	0.00553769
speG	7.36767	7.16026	2.24823	3.18485	0.00144831	0.005576
leuA	3.86001	-4.64239	1.45855	-3.18288	0.0014582	0.0056033
SAUSA300_0373	3.81196	-4.36779	1.37342	-3.18023	0.00147158	0.00564389
rsbU	9.25104	-3.27544	1.03442	-3.16646	0.00154306	0.00590669
accB_2	5.34851	-6.15803	1.94637	-3.16384	0.001557	0.00594871
SAUSA300_0645	3.26917	-5.44574	1.72395	-3.15887	0.00158382	0.00603281
SAUSA300_0430	2.81186	-5.23048	1.65592	-3.15865	0.00158504	0.00603281
SAUSA300_0551	5.90568	-5.13309	1.62539	-3.15807	0.00158819	0.00603333
SAUSA300_2500	41.2202	-3.40293	1.07887	-3.15415	0.00160967	0.00610334
pfoR	3.17457	-5.40369	1.71374	-3.15317	0.0016151	0.00611233
SAUSA300_1554	2.77745	-5.21256	1.65464	-3.15027	0.00163122	0.00616169
moeB	5.54589	-4.80706	1.53299	-3.13574	0.00171424	0.0064631
malR	13.9859	-5.20071	1.65973	-3.13347	0.00172751	0.00650091
topB	3.81936	-5.67186	1.81362	-3.12737	0.00176381	0.00662503
leuC	3.00401	-5.32741	1.70424	-3.12598	0.00177215	0.00664391
rplP	10.3567	-3.82921	1.22534	-3.12502	0.00177793	0.00665312
srn_9525_tsr26	9.2145	6.49786	2.08361	3.11856	0.00181738	0.00678806
SAUSA300_0194	23.2062	-5.51655	1.77414	-3.10943	0.00187448	0.0069883
mnhA	19.1246	-4.05224	1.30482	-3.10559	0.00189903	0.00706665
SAUSA300_0709	2.75972	-5.20221	1.67581	-3.1043	0.0019073	0.0070751
corA	2.77956	-5.21357	1.67984	-3.10361	0.00191178	0.0070751
thyA	36.4092	-4.31897	1.39161	-3.10359	0.0019119	0.0070751
SAUSA300_0807	47.8756	7.40343	2.38747	3.10095	0.00192901	0.00712525
SAUSA300_1168	71.5025	-3.44514	1.11232	-3.09726	0.00195322	0.00720136
SAUSA300_2041	127.821	-3.29358	1.06559	-3.09086	0.00199577	0.00734473
moaE	2.93871	-5.29258	1.71272	-3.09016	0.00200046	0.00734847
SAUSA300_2113	11.4835	-4.24276	1.37366	-3.08865	0.0020107	0.00737026
SAUSA300_2574	4.66395	-4.32371	1.40008	-3.0882	0.00201375	0.00737026
deoC_1	36.5084	-3.34665	1.08412	-3.08697	0.00202206	0.00738225
srn_0170_srn_0120_Teg9as_Teg6as	3.52478	-4.45908	1.44464	-3.08663	0.0020244	0.00738225
SAUSA300_2087	4.15688	-4.74959	1.54131	-3.08154	0.00205935	0.00749604
fba	265.271	-3.17677	1.03144	-3.07995	0.00207038	0.0075225
SAUSA300_2126	7.89448	-4.25743	1.38364	-3.07698	0.00209108	0.00758395
SAUSA300_0325	2.65627	-5.14791	1.67427	-3.07473	0.00210696	0.00762774
fabF	43.6262	-3.28525	1.06925	-3.07248	0.00212289	0.00767151
msrB	37.396	-3.75849	1.22795	-3.06078	0.00220765	0.00796344
rpsJ	7.14973	-4.40745	1.4405	-3.05968	0.00221575	0.00797831
rexB	8.49118	-4.35511	1.42425	-3.05784	0.00222941	0.00801306
SAUSA300_0106	26.2045	-4.06846	1.3312	-3.05625	0.00224126	0.00804122
SAUSA300_0788	2.89533	-5.27107	1.72755	-3.05119	0.00227938	0.00815801
dapD	3.6717	-4.53372	1.48605	-3.05085	0.00228196	0.00815801
SAUSA300_2247	3.0691	-5.3577	1.75924	-3.04547	0.00232316	0.00829049
SAUSA300_0620	107.055	-4.10946	1.35003	-3.04398	0.00233469	0.00831681
SAUSA300_1656	455.268	-2.37269	0.779851	-3.0425	0.00234624	0.00834312
tag	5.3668	-4.75739	1.56534	-3.03921	0.00237196	0.00841961
SAUSA300_2099	77.9224	-5.45362	1.79704	-3.03478	0.00240711	0.00852926
SAUSA300_0568	3.5798	-4.52469	1.49251	-3.0316	0.0024326	0.00860437
SAUSA300_1668	2.58159	-5.10713	1.68546	-3.0301	0.00244474	0.00863203
SAUSA300_0729	2.94161	-4.75046	1.56857	-3.02852	0.00245752	0.00866188
fruB	2.6318	-5.13345	1.69607	-3.02667	0.00247267	0.00869997
sgtA	3.77679	-3.98239	1.31793	-3.02171	0.00251348	0.00881589
SAUSA300_1667	4.207	-3.49575	1.15692	-3.0216	0.00251442	0.00881589
SAUSA300_0031	2.74423	-5.19309	1.71937	-3.02034	0.0025249	0.00882212
SAUSA300_1171	5.61607	-4.82648	1.59802	-3.0203	0.00252526	0.00882212
aspS	15.3815	-3.71063	1.22877	-3.0198	0.00252942	0.00882212
rplR	5.40463	-4.73405	1.56885	-3.01753	0.00254845	0.00884147
SAUSA300_1797	2.87394	-5.26231	1.74396	-3.01745	0.00254915	0.00884147
isaB	59.1756	3.15391	1.04532	3.01718	0.00255139	0.00884147
SAUSA300_0273	12.5435	3.32581	1.10245	3.01673	0.00255514	0.00884147
SAUSA300_1642	153.613	1.85378	0.61465	3.01599	0.00256145	0.00884147
srn_2530_sRNA209	138.347	2.55377	0.846813	3.01574	0.00256356	0.00884147
fumC	49.5661	-1.96884	0.652915	-3.01546	0.00256588	0.00884147
SAUSA300_1744	2.77415	-5.209	1.72846	-3.01366	0.00258121	0.00887899
SAUSA300_1741	3.43086	-5.51883	1.83519	-3.00722	0.00263648	0.00905357
prs	50.8759	-2.95188	0.983413	-3.00166	0.00268508	0.00920468
SAUSA300_0866	2.57161	-5.10093	1.70026	-3.00009	0.00269899	0.00923152
cidB	98.8056	-4.2335	1.41129	-2.99974	0.00270213	0.00923152
SAUSA300_0704	4.45873	-4.70664	1.57341	-2.99137	0.00277733	0.00947226
SAUSA300_1537	6.41512	-4.13528	1.38306	-2.98996	0.00279015	0.00949499
SAUSA300_1516	2.34309	-4.46484	1.49346	-2.98959	0.00279348	0.00949499
SAUSA300_2398	82.9397	-1.92069	0.643619	-2.9842	0.00284323	0.00964769
SAUSA300_0574	41.5032	-4.31949	1.44832	-2.98242	0.00285984	0.00968764
ebpS	332.818	-2.81267	0.943797	-2.98017	0.0028809	0.00974249
dapA	2.91191	-5.27976	1.77386	-2.97642	0.00291637	0.00984583
pyrB	10.1574	-4.14769	1.39986	-2.96293	0.00304725	0.0102703
tig	76.1063	-2.61366	0.882306	-2.96231	0.00305341	0.0102738
SAUSA300_0907	12.8617	-3.87942	1.313	-2.95463	0.00313043	0.0105116
SAUSA300_1853	2.49446	-4.5065	1.52544	-2.95422	0.00313457	0.0105116
SAUSA300_1910	2.37333	-4.43468	1.50299	-2.95057	0.00317193	0.0106191
SAUSA300_0341	5.31511	-4.04471	1.37156	-2.94899	0.00318815	0.0106556
SAUSA300_0319	4.45882	-4.709	1.59761	-2.94753	0.0032032	0.010688
SAUSA300_0175	4.17641	-4.09502	1.39034	-2.94533	0.0032261	0.0107457
srn_3840_sprG1	649.167	-2.72483	0.92529	-2.94484	0.00323124	0.0107457
SAUSA300_0553	3.94251	-4.66653	1.58531	-2.94361	0.00324409	0.0107706
SAUSA300_1723	2.4305	-5.01954	1.70739	-2.9399	0.00328323	0.0108825
guaC	3.07204	-4.78714	1.63023	-2.93649	0.00331951	0.0109846
SAUSA300_0014	17.306	-4.45002	1.51612	-2.93514	0.00333398	0.0110142
SAUSA300_2325	4.17422	-4.60659	1.57339	-2.92781	0.00341363	0.0112588
srrA	30.9704	-3.52781	1.20525	-2.92704	0.00342207	0.0112601
SAUSA300_0022	14.4013	-4.52614	1.54648	-2.92675	0.00342526	0.0112601
SAUSA300_1480	2.36704	-4.98162	1.70304	-2.92513	0.00344314	0.0113003
SAUSA300_0068	226.268	2.6838	0.920094	2.91687	0.00353559	0.0115847
ureG	7.52659	-4.68113	1.60731	-2.91241	0.00358653	0.0117324
SAUSA300_2125	24.0981	-4.35433	1.49582	-2.911	0.00360271	0.011747
SAUSA300_1088	38.8628	2.32864	0.799945	2.911	0.00360272	0.011747
SAUSA300_2002	2.53931	-5.08248	1.74851	-2.90675	0.00365207	0.0118815
SAUSA300_0508	13.6074	-4.98936	1.71666	-2.90643	0.00365584	0.0118815
SAUSA300_2494	56.2539	-3.51567	1.2099	-2.90575	0.0036637	0.0118877
infA	18.5675	-3.71412	1.2816	-2.89804	0.00375507	0.0121645
gpsA	64.451	-4.15937	1.43604	-2.89641	0.00377465	0.0122081
SAUSA300_0619	107.211	-3.63278	1.25578	-2.89284	0.00381779	0.0123278
SAUSA300_1722	2.27533	-4.37132	1.51374	-2.88776	0.00387997	0.0125084
ipdC	87.8721	-5.36998	1.86036	-2.88653	0.0038952	0.0125373
srn_3830_sprF1	520.944	-2.2463	0.778849	-2.88413	0.00392493	0.0125964
potC	2.49166	-5.05368	1.7523	-2.88403	0.00392616	0.0125964
SAUSA300_1481	2.41516	-4.51204	1.56948	-2.87486	0.00404205	0.0129475
SAUSA300_1494	14.0885	-2.70014	0.940537	-2.87085	0.0040937	0.0130816
SAUSA300_0674	12.1309	-3.90669	1.36093	-2.8706	0.00409698	0.0130816
gltA	141.283	-2.67238	0.93217	-2.86684	0.00414596	0.0132169
aroB	2.43458	-4.4663	1.56297	-2.85757	0.00426893	0.0135873
ilvC	2.4502	-5.03232	1.76216	-2.85577	0.00429324	0.013643
SAUSA300_1407	2.4714	5.63581	1.97414	2.85482	0.00430608	0.0136621
SAUSA300_0569	27.0176	-3.50122	1.2273	-2.85278	0.00433381	0.0137283
SAUSA300_2529	83.4801	-2.96765	1.0405	-2.85215	0.00434242	0.0137338
acpS	2.49042	-5.05374	1.77224	-2.85161	0.00434981	0.0137355
SAUSA300_1081	2.95182	-5.30008	1.85922	-2.8507	0.00436236	0.0137534
SAUSA300_1301	2.27028	-4.92049	1.72738	-2.84852	0.00439235	0.0138262
SAUSA300_2399	34.1214	-3.30724	1.162	-2.84615	0.00442509	0.0139074
isaA	46.7298	-4.29389	1.51087	-2.842	0.00448315	0.0140678
nanA	2.93532	-5.29079	1.86502	-2.83686	0.00455599	0.014274
SAUSA300_0250	27.6936	-3.99727	1.41079	-2.83336	0.00460616	0.0144068
srn_1330_sRNA118	1.96359	5.26757	1.85943	2.8329	0.00461276	0.0144068
SAUSA300_1800	5.50025	-4.53166	1.60046	-2.83147	0.0046335	0.014449
scpA	7.23429	-4.622	1.63319	-2.83004	0.00465417	0.0144909
SAUSA300_1025	2.70722	-5.17472	1.83066	-2.8267	0.00470308	0.0146204
atpA	59.2258	-3.59396	1.27365	-2.82177	0.00477595	0.014824
deoD_1	2.32371	-4.95671	1.76575	-2.80714	0.0049984	0.0154904
SAUSA300_1277	4.43171	-4.43443	1.58059	-2.80554	0.00502318	0.0155431
SAUSA300_1740	117.681	-3.56047	1.26966	-2.80427	0.00504302	0.0155804
SAUSA300_2029	2.91986	-4.39426	1.56894	-2.80078	0.00509789	0.0157257
bglA	2.21334	-4.88583	1.75274	-2.78754	0.00531092	0.0163576
SAUSA300_1174	8.42952	-4.15394	1.49247	-2.78327	0.00538139	0.0165492
SAUSA300_2097	91.3169	-2.76983	0.995707	-2.78177	0.00540636	0.0166005
SAUSA300_2145	67.3131	-2.55065	0.917166	-2.78101	0.00541906	0.016614
int_1	2.15112	-4.84409	1.7428	-2.77948	0.00544456	0.0166667
SAUSA300_2360	64.5524	-3.83447	1.38056	-2.77748	0.00547821	0.0167441
rocD_2	140.418	-3.68982	1.33103	-2.77215	0.00556874	0.0169695
gpmA	126.292	-4.83128	1.7428	-2.77214	0.00556892	0.0169695
accC_1	15.743	-3.78706	1.36656	-2.77123	0.0055845	0.0169911
SAUSA300_0609	2.11562	-4.82097	1.74212	-2.76729	0.00565239	0.0171527
srn_2330_Sau11	17.8028	2.95412	1.06756	2.76716	0.00565473	0.0171527
SAUSA300_0535	56.0547	-3.1076	1.12349	-2.76601	0.00567462	0.017187
SAUSA300_0462	8.73412	-3.94587	1.4271	-2.76494	0.00569325	0.0172174
xerC	48.8958	-4.28266	1.55131	-2.76067	0.00576823	0.0174178
SAUSA300_0466	2.12455	-4.82472	1.74866	-2.75909	0.0057963	0.0174762
SAUSA300_1863	73.4267	-3.09433	1.12553	-2.74922	0.00597378	0.0179842
SAUSA300_1826	122.809	2.04489	0.744416	2.74697	0.0060148	0.0180805
galM	4.31287	-4.39572	1.60177	-2.74428	0.0060643	0.018202
SAUSA300_0200	2.35925	-4.9747	1.8145	-2.74163	0.00611344	0.018322
SAUSA300_0712	11.3039	-3.87659	1.41486	-2.7399	0.0061457	0.0183912
SAUSA300_1898	14.1225	-3.60061	1.31522	-2.73764	0.00618811	0.0184904
sufD	90.6786	-3.76834	1.38212	-2.72649	0.00640119	0.0190986
SAUSA300_2174	2.19103	-4.87161	1.78819	-2.72433	0.00644324	0.0191955
dnaJ	19.9143	-4.30673	1.58142	-2.72333	0.00646274	0.0192202
SAUSA300_1911	1.9884	-4.21967	1.54968	-2.72292	0.00647075	0.0192202
ftsK	30.5234	-4.46934	1.64204	-2.72182	0.0064923	0.0192557
nagE	11.2388	-3.50182	1.28805	-2.7187	0.00655386	0.0194095
SAUSA300_0913	8.57533	-3.81113	1.40286	-2.71668	0.00659395	0.0194918
SAUSA300_0647	2.48726	-5.05023	1.85921	-2.71633	0.00660111	0.0194918
femB	89.2146	-2.28443	0.841764	-2.71386	0.00665042	0.0196067
mreC	13.9549	-4.03976	1.48882	-2.7134	0.00665962	0.0196067
SAUSA300_1868	2.4014	-5.0012	1.84501	-2.71067	0.00671479	0.0197401
SAUSA300_0441	2.3037	-3.93863	1.45563	-2.7058	0.00681406	0.0200026
SAUSA300_1460	21.1675	-3.35933	1.24566	-2.69683	0.00700034	0.0205193
era	24.5517	-3.86524	1.43573	-2.69217	0.00709895	0.0207779
SAUSA300_0978	2.11882	-4.82192	1.79171	-2.69124	0.00711871	0.0208053
SAUSA300_2101	2.33941	-4.96148	1.84592	-2.6878	0.00719241	0.0209901
potA	2.26108	-4.91647	1.8334	-2.68162	0.00732672	0.0213509
pckA	127.703	-3.42716	1.27853	-2.68055	0.00735015	0.0213881
SAUSA300_1172	7.20538	-3.7476	1.4015	-2.67399	0.00749556	0.0217796
SAUSA300_0229	41.4693	-4.49502	1.68138	-2.67342	0.0075083	0.0217849
SAUSA300_0602	253.149	-1.85762	0.695067	-2.67258	0.00752706	0.0218078
ald_2	101.819	-2.91054	1.08929	-2.67196	0.00754095	0.0218164
def_2	2.07768	-4.7935	1.79451	-2.6712	0.00755807	0.0218344
SAUSA300_1221	9.48235	-4.57343	1.71395	-2.66835	0.00762253	0.0219656
SAUSA300_1804	42.0846	-4.48221	1.6801	-2.66782	0.00763446	0.0219656
plc	10.3153	5.03448	1.88717	2.66774	0.00763638	0.0219656
spsA	2.07218	-4.7888	1.79602	-2.66634	0.00766821	0.0220255
mutS	5.24457	-3.30095	1.23992	-2.66223	0.00776257	0.0222646
arcC_3	2.75987	-4.31077	1.62014	-2.66074	0.00779687	0.0223288
sdhC	59.0412	-4.89556	1.84023	-2.66029	0.00780726	0.0223288
SAUSA300_2576	42.8866	-3.34874	1.25925	-2.65932	0.00782991	0.0223616
pstB	1.94541	-4.69838	1.76775	-2.65782	0.00786474	0.0224291
purE	9.92489	-5.09912	1.92036	-2.6553	0.00792383	0.0225654
SAUSA300_1050	3.94545	-4.28659	1.6161	-2.65243	0.00799141	0.0227156
sek	7.16692	-4.41248	1.66377	-2.6521	0.00799927	0.0227156
SAUSA300_0856	1.91651	-4.67755	1.76454	-2.65086	0.00802876	0.0227671
SAUSA300_1351	360.861	-1.93126	0.729884	-2.64599	0.00814533	0.0230439
SAUSA300_0934	2.34601	-4.96557	1.87676	-2.64582	0.00814938	0.0230439
SAUSA300_1505	42.0138	-1.85095	0.700395	-2.64272	0.0082243	0.0232229
cbf1	13.4876	-3.96219	1.50046	-2.64065	0.00827483	0.023301
SAUSA300_1518	6.21602	-4.39013	1.66253	-2.64063	0.00827523	0.023301
phoU	1.99228	-4.73178	1.79506	-2.63599	0.00838912	0.0235885
aroD	1.90977	-4.6726	1.77297	-2.63546	0.00840228	0.0235924
zwf	33.5951	-3.664	1.39069	-2.63466	0.00842218	0.0236151
amt	2.6412	-4.05685	1.54196	-2.63097	0.00851422	0.0238398
SAUSA300_0128	3.08842	-3.61728	1.37646	-2.62795	0.0085902	0.024019
potB	2.0009	-4.73982	1.80585	-2.62471	0.00867235	0.0242148
SAUSA300_2389	9.81144	-4.14903	1.58708	-2.61425	0.00894232	0.0249339
SAUSA300_0714	1.97208	-4.7174	1.8051	-2.61338	0.00896518	0.0249629
SAUSA300_1219	1.94418	-4.6986	1.79934	-2.61129	0.00902023	0.0250404
moaD	1.94418	-4.6986	1.79934	-2.61129	0.00902023	0.0250404
spsB	2.17788	-4.85974	1.86133	-2.61089	0.00903056	0.0250404
rpoC	65.4401	-3.32924	1.2771	-2.60688	0.00913723	0.0253011
SAUSA300_1669	2.27441	-4.9247	1.89097	-2.60433	0.00920553	0.025422
folD	250.928	-1.389	0.53335	-2.6043	0.00920627	0.025422
SAUSA300_1275	1.86639	-4.63935	1.78496	-2.59913	0.00934591	0.0257721
SAUSA300_0202	2.4627	-5.03648	1.93926	-2.59712	0.00940096	0.0258267
SAUSA300_2338	18.1185	-3.00178	1.15583	-2.59707	0.00940227	0.0258267
SAUSA300_2359	40.5704	-4.41691	1.70103	-2.59661	0.00941475	0.0258267
SAUSA300_1479	4.02396	-4.44139	1.71051	-2.59652	0.00941732	0.0258267
SAUSA300_1980	51.3318	-3.36573	1.29755	-2.59391	0.00948914	0.0259539
SAUSA300_1771	5.57996	5.79918	2.23571	2.59389	0.00948965	0.0259539
gudB	249.527	-2.75259	1.06245	-2.59079	0.00957573	0.0261536
cysM	2.58938	-5.10988	1.97681	-2.58491	0.00974042	0.0265672
adk	23.8348	-3.76055	1.45689	-2.58122	0.00984506	0.0268161
SAUSA300_2112	14.9753	-3.68143	1.42692	-2.57998	0.00988065	0.0268697
SAUSA300_1353	1.98083	-4.72571	1.83196	-2.5796	0.00989158	0.0268697
SAUSA300_1018	15.8919	-3.26895	1.26804	-2.57795	0.00993877	0.0269613
rpsL	69.8835	-3.05494	1.1873	-2.57302	0.0100814	0.0273112
SAUSA300_2004	1.88522	-4.6545	1.8103	-2.57112	0.0101371	0.027425
sbcD	1.82424	-4.60502	1.79279	-2.56863	0.0102101	0.0275853
srn_1930.4_rsaOF	2.4151	-5.01217	1.95193	-2.5678	0.0102347	0.0276144
nrdR	2.52503	-4.17806	1.62838	-2.56577	0.0102946	0.0277385
SAUSA300_1489	1.80866	-4.59308	1.79145	-2.56389	0.0103507	0.0278383
SAUSA300_0653	1.81975	-4.60155	1.79496	-2.5636	0.0103594	0.0278383
SAUSA300_0409	152.36	-4.46425	1.74215	-2.56249	0.0103926	0.0278545
SAUSA300_1998	2.15781	-4.84677	1.89145	-2.56246	0.0103933	0.0278545
SAUSA300_0362	1.98734	-4.13251	1.61327	-2.56158	0.0104197	0.0278627
SAUSA300_2310	2.04763	-4.77215	1.86308	-2.56143	0.0104241	0.0278627
SAUSA300_1637	1.87545	-4.64376	1.81373	-2.56033	0.0104572	0.0279139
SAUSA300_1551	9.16552	-3.68597	1.44034	-2.5591	0.0104945	0.027976
SAUSA300_0266	21.1992	2.75549	1.07741	2.55752	0.0105422	0.0280658
SAUSA300_2297	2.02981	-4.75989	1.86589	-2.55101	0.0107412	0.0285577
manA_1	21.7782	-3.11357	1.22163	-2.54871	0.0108123	0.0286761
rbsD	1.79185	-4.58136	1.79757	-2.54864	0.0108144	0.0286761
SAUSA300_1843	12.2781	-3.37496	1.32587	-2.54548	0.0109129	0.028899
SAUSA300_2207	9.41626	-4.4249	1.74166	-2.54062	0.0110656	0.0292647
SAUSA300_2416	73.7046	-2.70387	1.06616	-2.53608	0.0112101	0.0296077
SAUSA300_2168	9.20638	-4.38868	1.7313	-2.53491	0.0112475	0.0296448
SAUSA300_1451	1.79867	-4.58405	1.80883	-2.53426	0.0112686	0.0296448
SAUSA300_2509	1.79867	-4.58405	1.80883	-2.53426	0.0112686	0.0296448
modC	7.95208	-4.75461	1.87741	-2.53253	0.0113242	0.0297521
saeS	73.2365	-3.99469	1.57816	-2.53124	0.011366	0.0298228
ctpA	90.7868	2.94274	1.16369	2.52881	0.0114452	0.0299911
SAUSA300_2045	5.23557	-3.66147	1.44933	-2.52632	0.0115263	0.0301643
SAUSA300_0134	1.76193	-4.5567	1.80486	-2.52468	0.0115804	0.0302663
ileS	17.7044	-4.03787	1.59994	-2.52376	0.0116108	0.0303063
accB_1	6.95367	-3.84161	1.52341	-2.52172	0.0116783	0.0304079
SAUSA300_2106	111.532	-4.4204	1.75297	-2.52166	0.0116802	0.0304079
thrB	6.8561	-3.15182	1.25027	-2.52091	0.0117053	0.0304338
upp	30.0378	-3.38874	1.34552	-2.51854	0.0117842	0.0305613
SAUSA300_2622	1.99549	-4.73311	1.87932	-2.51852	0.0117849	0.0305613
hutG	159.003	-3.30946	1.31608	-2.51464	0.0119154	0.0308599
glyA	60.5147	-3.76542	1.4985	-2.51279	0.011978	0.0309818
SAUSA300_1993	9.38248	-3.55817	1.41862	-2.5082	0.0121349	0.0313473
SAUSA300_1487	1.81188	-3.97934	1.58843	-2.5052	0.0122381	0.0315729
SAUSA300_1520	2.03438	-4.76128	1.90409	-2.50055	0.0124	0.0319496
lacE	20.5133	-4.08096	1.6324	-2.49997	0.0124203	0.0319607
SAUSA300_1739	135.29	-4.47591	1.79163	-2.49824	0.0124813	0.0320765
mutS2	14.3245	-3.93775	1.57828	-2.49496	0.0125973	0.032333
SAUSA300_1440	1.75039	-4.02822	1.61613	-2.49252	0.0126842	0.0325144
SAUSA300_1274	1.86996	-4.63869	1.86235	-2.49078	0.0127464	0.032632
xseB	1.85516	-4.63085	1.86122	-2.48808	0.0128436	0.032839
SAUSA300_0770	1.70182	-4.50552	1.81145	-2.48725	0.0128736	0.0328736
SAUSA300_2448	3.49627	-4.07853	1.64124	-2.48503	0.0129541	0.0330371
SAUSA300_2379	7.64261	-4.68533	1.88877	-2.48062	0.0131153	0.0334057
tagG	37.2307	-2.21367	0.892904	-2.47918	0.0131685	0.0334568
sdhB	171.592	-3.58708	1.44689	-2.47917	0.0131688	0.0334568
SAUSA300_0531	54.0682	-2.62505	1.06191	-2.47201	0.0134354	0.0340909
hisIE	1.69522	-4.50022	1.82325	-2.46824	0.0135779	0.0344088
rrsC	32976.2	-1.31007	0.531144	-2.4665	0.0136439	0.0345323
murD	55.0355	-3.96092	1.60767	-2.46377	0.0137484	0.034753
hisF	1.69033	-3.97859	1.61799	-2.45897	0.0139338	0.0351772
SAUSA300_0198	4.24892	6.30695	2.57151	2.45263	0.0141816	0.0357576
fabD	18.9774	-3.30328	1.34717	-2.45201	0.014206	0.0357742
SAUSA300_0780	1.83642	-4.61329	1.89146	-2.43901	0.0147276	0.0370411
SAUSA300_1021	1.81535	-4.59593	1.8849	-2.4383	0.0147567	0.0370675
SAUSA300_0881	1.68748	-4.49244	1.84461	-2.43545	0.0148734	0.037314
SAUSA300_0911	40.5464	-4.61928	1.89758	-2.43431	0.0149203	0.0373847
cinA	7.32804	-4.61275	1.89707	-2.43151	0.0150359	0.0376274
secF	18.6212	-3.3563	1.38189	-2.42878	0.0151498	0.0378651
SAUSA300_2349	1.69336	-3.98727	1.64336	-2.42629	0.0152539	0.0380322
SAUSA300_2257	83.0362	-2.61933	1.0797	-2.42597	0.0152674	0.0380322
fhuB	2.51303	-3.87446	1.59717	-2.42582	0.0152737	0.0380322
cmk	2.82202	-3.28781	1.35564	-2.42528	0.0152965	0.0380416
SAUSA300_0436	3.40918	-4.04559	1.66891	-2.42409	0.0153467	0.0381193
SAUSA300_0749	121.535	-4.7008	1.93979	-2.42335	0.0153781	0.0381499
SAUSA300_1359	20.5541	-3.3852	1.39798	-2.42149	0.0154569	0.038298
pepT	20.7173	-4.61843	1.90885	-2.41948	0.0155427	0.0384629
SAUSA300_2539	2.86705	-3.39754	1.40507	-2.41805	0.015604	0.0385669
SAUSA300_1254	123.225	-4.19488	1.736	-2.4164	0.0156747	0.0386938
SAUSA300_0839	31.7561	-1.7562	0.727556	-2.41384	0.0157856	0.0389196
SAUSA300_2320	3.19253	-3.93776	1.6334	-2.41077	0.0159188	0.0391851
dnaG	15.6896	-3.77764	1.56719	-2.41046	0.0159324	0.0391851
SAUSA300_2164	660.965	-3.2696	1.35854	-2.40671	0.0160969	0.039541
ilvA_2	2.72145	-3.96567	1.64994	-2.40352	0.0162382	0.039805
eutD	37.9158	-3.58102	1.48999	-2.40338	0.0162441	0.039805
SAUSA300_0251	48.3701	-2.73773	1.14179	-2.39776	0.0164957	0.0403721
cyoE	11.4389	-3.76235	1.57027	-2.39599	0.0165756	0.0405182
SAUSA300_1734	1.60062	-4.41894	1.84587	-2.39396	0.0166676	0.0406934
SAUSA300_0599	1.6462	-4.45635	1.86366	-2.39119	0.0167941	0.0409522
SAUSA300_1463	3.71156	-3.93195	1.646	-2.38879	0.016904	0.0411701
SAUSA300_1041	26.6148	-3.61529	1.51381	-2.3882	0.0169311	0.0411859
pgsA	12.79	-3.64053	1.52939	-2.38039	0.0172945	0.042019
SAUSA300_1488	1.56282	-4.3825	1.84211	-2.37907	0.0173564	0.0421182
SAUSA300_2593	1.63186	-4.44278	1.86783	-2.37858	0.0173793	0.0421228
lexA	28.206	-3.38825	1.42606	-2.37595	0.017504	0.0423737
SAUSA300_1549	23.9581	3.29065	1.38822	2.37041	0.0177685	0.0429621
SAUSA300_0673	9.00045	-4.19556	1.77868	-2.3588	0.018334	0.0442759
SAUSA300_1905	2.64572	-3.9214	1.66339	-2.35748	0.0183994	0.0443803
aldA2	8.70355	-3.71002	1.575	-2.35557	0.0184944	0.0445556
SAUSA300_0372	215.22	-1.22628	0.520767	-2.35475	0.0185352	0.0446003
SAUSA300_0442	1.58724	-4.40401	1.8711	-2.35371	0.0185873	0.0446719
qoxA	121.667	-2.88215	1.22598	-2.35089	0.0187285	0.0449573
mtnN	1.78754	-4.57335	1.94633	-2.34973	0.018787	0.0450421
pbp2	153.479	-1.92671	0.820121	-2.3493	0.0188088	0.0450421
SAUSA300_1687	80.3475	-3.89641	1.65928	-2.34825	0.0188618	0.0451151
SAUSA300_1523	13.3204	-4.38891	1.86974	-2.34734	0.018908	0.0451716
dnaE	15.8445	-4.3886	1.87336	-2.34264	0.0191481	0.0456907
arcC_2	1.58266	-4.40305	1.88207	-2.33947	0.0193109	0.0460243
SAUSA300_2343	26.3038	3.3341	1.42591	2.33822	0.0193758	0.0461241
ung	2.53453	-3.85353	1.64905	-2.33682	0.0194487	0.0462427
SAUSA300_1484	1.63842	-4.45417	1.90656	-2.33623	0.019479	0.0462598
tsf	319.717	1.21233	0.519138	2.33527	0.0195294	0.0463245
glpK	25.2535	-3.52505	1.51006	-2.33438	0.0195759	0.0463799
glmM	27.3838	-3.88832	1.66668	-2.33297	0.0196495	0.0464471
rpsA	392.42	-1.56688	0.67163	-2.33295	0.0196507	0.0464471
SAUSA300_0622	1.67603	-4.48544	1.92559	-2.32938	0.0198388	0.0468365
hysA	2.03336	-3.30526	1.41989	-2.32782	0.0199216	0.0469765
SAUSA300_2080	1.50556	-3.80444	1.63473	-2.32726	0.0199513	0.0469912
SAUSA300_1653	220.387	-3.11	1.33673	-2.32656	0.0199884	0.0470234
SAUSA300_0769	1.57786	-3.87426	1.66808	-2.32259	0.020201	0.0474165
SAUSA300_1390	7.83877	7.23915	3.11689	2.32256	0.0202029	0.0474165
fni	4.71584	-3.92239	1.68977	-2.32126	0.0202727	0.0475246
opp-2F	3.0992	-3.89624	1.67995	-2.31927	0.0203807	0.0476749
SAUSA300_2419	1.5127	-4.33549	1.86961	-2.31892	0.0203991	0.0476749
rpsO	545.736	2.52439	1.08868	2.31876	0.0204083	0.0476749
SAUSA300_0541	1.61839	-4.43123	1.91244	-2.31705	0.0205007	0.047832
fnbA	11.8679	-3.58955	1.54946	-2.31664	0.0205233	0.047832
mobB	4.53665	-3.89527	1.68432	-2.31267	0.0207407	0.0482107
acpP	223.824	1.31838	0.570072	2.31266	0.0207412	0.0482107
SAUSA300_0201	3.11791	-3.9203	1.69537	-2.31236	0.0207581	0.0482107
ftsL	40.7549	-3.36148	1.45944	-2.30327	0.0212638	0.049328
SAUSA300_1291	2.13413	-4.26403	1.85384	-2.3001	0.0214425	0.0496851
SAUSA300_2214	14.2038	-3.04811	1.32653	-2.2978	0.021573	0.0499071
atpG	35.925	-2.73993	1.19255	-2.29754	0.0215882	0.0499071
panB	3.74636	-3.37514	1.47471	-2.28868	0.0220981	0.0510271
alr2	1.84068	-4.61881	2.01871	-2.28801	0.022137	0.051058
glmU	56.4835	-2.41605	1.05712	-2.28549	0.0222838	0.0513331
SAUSA300_0334	1.62714	-4.44151	1.944	-2.28473	0.0223288	0.0513331
SAUSA300_1286	1.66472	-3.95239	1.72998	-2.28465	0.0223333	0.0513331
mutY	1.44489	-4.2702	1.87108	-2.28222	0.0224764	0.051603
uvrA	88.2228	-3.20663	1.40658	-2.27974	0.0226234	0.0518809
SAUSA300_1897	21.4904	-3.08496	1.35388	-2.2786	0.0226908	0.051976
SAUSA300_0582	2.23385	-3.25159	1.42808	-2.27691	0.0227919	0.0521479
SAUSA300_0646	6.16131	-3.34444	1.46955	-2.27583	0.0228559	0.0522347
atpH	20.2595	-2.91146	1.27958	-2.27532	0.0228867	0.0522454
SAUSA300_2295	17.5443	-4.41573	1.94261	-2.27309	0.0230206	0.0524911
SAUSA300_0595	2.47565	-3.8188	1.68081	-2.272	0.0230867	0.052582
SAUSA300_0177	8.64572	-3.43394	1.5122	-2.27082	0.0231577	0.0526837
SAUSA300_0309	33.3662	-3.26514	1.43879	-2.26937	0.0232457	0.0528241
SAUSA300_0699	1.53703	-4.36078	1.92342	-2.26721	0.0233775	0.0530632
SAUSA300_0639	38.4536	-3.02386	1.33511	-2.26487	0.0235207	0.0533277
SAUSA300_0021	19.1751	-2.97856	1.3168	-2.26197	0.0236994	0.0536638
SAUSA300_0651	18.9054	-3.82519	1.69137	-2.26159	0.0237225	0.0536638
SAUSA300_1844	4.31881	-3.77937	1.67167	-2.26083	0.0237695	0.0537094
SAUSA300_0794	21.7766	-3.38045	1.49608	-2.25954	0.02385	0.0538305
rpoZ	4.4584	-3.87096	1.71679	-2.25476	0.0241484	0.0544427
SAUSA300_1296	12.5761	-2.91967	1.29658	-2.25182	0.024334	0.0547993
SAUSA300_2423	562.584	1.97918	0.8793	2.25086	0.0243943	0.054827
SAUSA300_0516	7.89339	-4.06626	1.80662	-2.25076	0.024401	0.054827
panE_1	3.42789	-3.73021	1.6599	-2.24725	0.0246242	0.0552412
SAUSA300_2406	15.9101	3.28621	1.46249	2.24699	0.0246406	0.0552412
SAUSA300_0789	6.15622	-3.31622	1.47635	-2.24622	0.0246897	0.0552895
SAUSA300_2424	1.42034	-4.24638	1.89167	-2.24478	0.0247824	0.055435
SAUSA300_0482	11.5331	-3.32309	1.48121	-2.2435	0.0248645	0.0555565
SAUSA300_1674	32.8556	-2.80939	1.25339	-2.24144	0.0249975	0.0557915
SAUSA300_2083	14.1927	-3.81997	1.70521	-2.24018	0.025079	0.0559112
SAUSA300_0726	17.0085	-3.39664	1.51854	-2.23677	0.0253011	0.0563435
SAUSA300_0176	4.24161	-3.78934	1.69893	-2.23043	0.0257186	0.0572096
SAUSA300_0283	3.06614	-3.20198	1.43597	-2.22984	0.0257578	0.0572332
tkt	234.556	-2.58903	1.16219	-2.22771	0.0259001	0.057412
SAUSA300_1226	10.2221	-3.52048	1.58046	-2.22751	0.0259134	0.057412
SAUSA300_1543	1.38593	-4.21063	1.89042	-2.22734	0.0259243	0.057412
SAUSA300_0420	21.8918	-2.49613	1.12218	-2.22436	0.026124	0.0577903
SAUSA300_1624	3.87072	-3.44443	1.54957	-2.22284	0.0262269	0.0579539
oppA_1	21.7718	-3.7645	1.69455	-2.22154	0.0263143	0.0580313
rpoD	20.7739	-2.78824	1.25514	-2.22146	0.0263199	0.0580313
glpP	1.46482	-4.28909	1.93167	-2.2204	0.0263913	0.0581248
hslO	28.3001	-3.76567	1.69689	-2.21916	0.026476	0.0582471
SAUSA300_2554	2.52279	-3.2111	1.44817	-2.21736	0.0265986	0.0584527
SAUSA300_0390	1.43143	-4.25705	1.92337	-2.21333	0.026875	0.0589953
guaA	17.7509	-2.52759	1.14298	-2.2114	0.027008	0.0592223
yfiA	374.36	-1.94773	0.881722	-2.20901	0.0271739	0.0595211
SAUSA300_0418	1.75201	-3.61975	1.64025	-2.20683	0.0273259	0.0597886
SAUSA300_1509	36.5097	-4.06786	1.84407	-2.20591	0.0273905	0.0598643
mtlF	61.8211	-3.72165	1.68855	-2.20405	0.0275209	0.0600838
SAUSA300_1458	9.87862	-4.0594	1.84586	-2.19919	0.0278642	0.0607669
SAUSA300_2146	6.93266	-3.84908	1.75089	-2.19836	0.0279236	0.0608303
asnC	30.8468	-2.56614	1.16963	-2.19398	0.0282369	0.0614459
fhuG	1.87689	-3.52016	1.60736	-2.19002	0.0285227	0.0620005
SAUSA300_1220	1.35363	-4.1759	1.90749	-2.18921	0.0285815	0.0620609
SAUSA300_2353	4.64952	-3.79996	1.73749	-2.18704	0.0287394	0.0623361
metB	7.37545	-4.04973	1.8523	-2.18633	0.0287915	0.0623519
SAUSA300_1976	36.2874	-2.27759	1.04213	-2.18551	0.0288518	0.0623519
SAUSA300_0007	1.436	-4.25807	1.94842	-2.1854	0.0288594	0.0623519
SAUSA300_0308	50.5487	-4.03512	1.84653	-2.18524	0.0288713	0.0623519
SAUSA300_1519	6.2135	-3.78714	1.73354	-2.18462	0.0289164	0.0623821
lpdA_1	485.142	-2.13886	0.979915	-2.1827	0.0290582	0.0626205
SAUSA300_0555	82.0258	-3.20487	1.47205	-2.17715	0.0294694	0.0634384
parE	8.91702	-3.32083	1.52679	-2.17504	0.029627	0.0637091
frr	19.1141	-3.73067	1.71615	-2.17386	0.0297155	0.0638309
hemH	9.79388	-4.04782	1.86244	-2.1734	0.0297503	0.0638371
SAUSA300_1903	1.5138	-4.33509	1.99548	-2.17246	0.0298212	0.0639209
SAUSA300_1673	3.7191	-3.26506	1.50336	-2.17185	0.0298672	0.063951
SAUSA300_1170	10.4887	-4.02504	1.85399	-2.17101	0.0299304	0.0639971
SAUSA300_0566	46.9549	-2.50386	1.15347	-2.17072	0.0299527	0.0639971
SAUSA300_0374	348.661	-1.45138	0.668892	-2.16983	0.0300198	0.0640721
SAUSA300_0827	14.8549	-3.15379	1.45396	-2.1691	0.0300753	0.0641221
SAUSA300_0487	3.91389	-3.95033	1.82189	-2.16826	0.0301388	0.0641567
ftsA	124.651	-3.30708	1.52538	-2.16804	0.0301556	0.0641567
SAUSA300_1842	103.135	-3.03928	1.40241	-2.16718	0.0302213	0.0642282
SAUSA300_0989	39.3055	-3.4074	1.57355	-2.16542	0.0303556	0.064439
srn_4100_sprG3	409.175	-1.57904	0.729338	-2.16504	0.0303848	0.064439
hemA	23.9376	-3.84872	1.7806	-2.16147	0.0306589	0.0649513
SAUSA300_2298	1.41136	-4.23739	1.96116	-2.16065	0.0307223	0.0649571
SAUSA300_0307	10.3917	-3.28273	1.51936	-2.1606	0.0307265	0.0649571
cdd	11.4675	-4.04917	1.87655	-2.15777	0.0309454	0.065351
SAUSA300_0359	1.50504	-4.32413	2.0048	-2.15689	0.0310143	0.0654274
leuB	1.69296	-3.57232	1.65712	-2.15574	0.031104	0.0655475
rrsA	37245	-1.14076	0.529288	-2.15526	0.0311412	0.065557
SAUSA300_2575	1.31249	-4.13113	1.91789	-2.154	0.0312403	0.0656867
SAUSA300_2513	1.32023	-4.14136	1.92333	-2.15322	0.031301	0.0656867
rplE	11.5412	-3.56317	1.65481	-2.15322	0.0313013	0.0656867
sufB	136.752	-2.73448	1.27117	-2.15116	0.0314634	0.0659571
qoxB	256.474	-2.75915	1.28288	-2.15075	0.031496	0.0659571
mvaD	28.2517	-3.66477	1.70761	-2.14614	0.0318621	0.066654
SAUSA300_2213	23.8556	-4.33857	2.02534	-2.14215	0.0321816	0.0672521
cbiO	1.7808	-4.56872	2.13493	-2.13999	0.0323559	0.067546
SAUSA300_1805	4.89756	-3.66804	1.71439	-2.13956	0.0323901	0.0675468
srn_2240_sprF2	681.039	1.67722	0.785527	2.13516	0.0327481	0.0682224
rrsE	37337.5	-1.13529	0.532037	-2.13385	0.0328551	0.0683742
SAUSA300_1984	16.4315	-2.88268	1.3512	-2.13343	0.0328893	0.0683742
SAUSA300_1449	3.70136	-3.07136	1.44138	-2.13084	0.033102	0.0687097
rplL	143.956	3.02316	1.4189	2.13063	0.0331193	0.0687097
SAUSA300_2457	1.3469	-4.16891	1.95997	-2.12702	0.0334183	0.0692299
tpiA	192.651	-3.20036	1.5048	-2.12677	0.0334392	0.0692299
rrsB	37362	-1.12783	0.530624	-2.12548	0.0335469	0.0693811
folA	26.6852	-2.14174	1.00941	-2.12178	0.0338564	0.069949
SAUSA300_1602	29.0942	-3.71883	1.75353	-2.12076	0.0339416	0.0700527
SAUSA300_1691	23.8827	-2.63933	1.24653	-2.11735	0.0342305	0.0705398
rrsD	37840.5	-1.12217	0.530042	-2.11714	0.0342481	0.0705398
SAUSA300_2624	4.2999	6.38784	3.01919	2.11574	0.0343666	0.0707111
SAUSA300_0606	1.34712	-4.16554	1.97056	-2.11389	0.0345251	0.0709643
srn_9110_sRNA75	1.40164	-4.2264	2.00062	-2.11255	0.0346393	0.0711261
SAUSA300_1724	1.31038	-4.12911	1.95817	-2.10866	0.0349736	0.071739
rpmE2	149.62	2.38181	1.1307	2.10649	0.0351616	0.0720271
accD	6.19523	-3.76242	1.7866	-2.10591	0.0352126	0.0720271
SAUSA300_0903	25.8787	-3.29812	1.56621	-2.1058	0.0352221	0.0720271
murA_2	12.1401	-2.79568	1.33015	-2.10177	0.0355733	0.0726711
SAUSA300_1010	6.26754	-3.31966	1.58016	-2.10084	0.0356547	0.0727633
sdhA	182.296	-2.7084	1.2911	-2.09775	0.035927	0.0732443
SAUSA300_0694	16.3079	-3.35941	1.60219	-2.09677	0.0360141	0.0733471
gmk	7.87669	-3.43497	1.63946	-2.09518	0.0361547	0.0735586
SAUSA300_1850	73.2253	-3.02685	1.4478	-2.09066	0.0365587	0.074305
SAUSA300_1314	345.4	2.11103	1.01089	2.08828	0.0367726	0.074664
SAUSA300_1496	33.5843	-2.90035	1.38938	-2.08751	0.0368419	0.0746957
SAUSA300_0464	1.35148	-4.17001	1.99782	-2.08728	0.0368628	0.0746957
SAUSA300_1464	39.787	-2.40845	1.15498	-2.08527	0.0370446	0.0749881
SAUSA300_0659	15.2923	-3.3213	1.59358	-2.08417	0.0371447	0.0751149
SAUSA300_1571	2.2503	-2.91403	1.3986	-2.08354	0.0372022	0.0751551
SAUSA300_0114	33.4267	-2.72221	1.30714	-2.08257	0.0372908	0.0752583
tdk	1.86566	-3.50883	1.68577	-2.08144	0.0373935	0.075372
SAUSA300_0033	41.2033	-3.19384	1.53497	-2.08071	0.03746	0.075372
SAUSA300_2492	1.29862	-3.58324	1.72213	-2.0807	0.0374612	0.075372
SAUSA300_2267	5.8914	-3.67908	1.76853	-2.0803	0.0374977	0.075372
SAUSA300_0679	1.37255	-4.19344	2.01999	-2.07597	0.0378964	0.0760115
SAUSA300_1530	22.7689	-3.8725	1.8655	-2.07585	0.0379075	0.0760115
SAUSA300_1052	60.5267	-2.66938	1.28607	-2.07561	0.0379298	0.0760115
SAUSA300_0126	1.30374	-4.11798	1.98519	-2.07435	0.0380472	0.0761704
SAUSA300_1173	5.27739	-3.69211	1.78235	-2.07148	0.038314	0.0766279
SAUSA300_1561	29.2273	-2.58075	1.24759	-2.06859	0.0385847	0.0770924
sirC	98.6701	-2.13625	1.03523	-2.06356	0.0390594	0.0779631
sdrE	4.26115	-2.32483	1.12881	-2.05954	0.0394423	0.0786488
SAUSA300_1342	8.3624	-3.79017	1.8461	-2.05307	0.0400656	0.0798123
crtM	27.3872	-2.34203	1.14154	-2.05164	0.040205	0.0800104
thiE	1.21014	-4.01441	1.95882	-2.04941	0.0404225	0.0802705
rrlE	63682.6	-1.19172	0.581541	-2.04925	0.0404376	0.0802705
SAUSA300_1474	10.2213	-3.25132	1.58681	-2.04896	0.040466	0.0802705
SAUSA300_0406	1.3142	-3.60076	1.75762	-2.04865	0.0404961	0.0802705
mqo_2	136.303	-1.43453	0.701751	-2.04421	0.0409325	0.0810553
pfkA	48.7202	-2.57726	1.26121	-2.04349	0.0410041	0.0811169
SAUSA300_1083	37.7567	-4.48816	2.19744	-2.04245	0.0411069	0.0811804
SAUSA300_1324	1.24253	-4.04887	1.98246	-2.04234	0.0411174	0.0811804
SAUSA300_2162	16.6286	-3.01277	1.47678	-2.04009	0.041341	0.0815415
SAUSA300_1690	8.25659	-3.04613	1.49559	-2.03674	0.0416757	0.0821209
SAUSA300_0842	2.71826	-3.44534	1.69559	-2.03194	0.0421601	0.0829937
SAUSA300_0677	79.8636	-3.62487	1.78444	-2.03138	0.0422163	0.0830227
SAUSA300_1007	37.6195	-2.83032	1.3944	-2.02978	0.0423785	0.0832331
SAUSA300_0279	2.64016	-2.94918	1.45315	-2.02951	0.0424065	0.0832331
SAUSA300_0135	2.35833	-3.46885	1.71368	-2.02421	0.0429488	0.0842151
SAUSA300_0931	1.70746	-3.10177	1.5343	-2.02162	0.0432156	0.0846553
SAUSA300_0222	1.21797	-4.02105	1.99081	-2.01981	0.0434033	0.0849397
SAUSA300_1020	10.2802	-2.97039	1.47121	-2.01901	0.0434866	0.0850196
sdrD	4.71997	-2.50811	1.24266	-2.01834	0.0435556	0.0850716
SAUSA300_1743	1.29119	-4.11017	2.04116	-2.01364	0.0440475	0.0859131
SAUSA300_2286	1.20231	-4.00775	1.99054	-2.0134	0.0440723	0.0859131
SAUSA300_2403	9.2968	-3.36967	1.67784	-2.00834	0.0446067	0.0868702
SAUSA300_0440	1.17674	-3.97579	1.98041	-2.00756	0.0446901	0.0869481
SAUSA300_0943	1.55739	-3.43874	1.71366	-2.00666	0.044786	0.0870501
secG	19.2251	-1.85301	0.924522	-2.00429	0.0450394	0.0874577
SAUSA300_1913	1.18132	-3.97637	1.99009	-1.99809	0.0457074	0.0886678
dps	56.5791	-2.1222	1.06233	-1.99768	0.0457512	0.0886678
SAUSA300_1623	9.70193	-3.23798	1.62502	-1.99258	0.0463074	0.089659
SAUSA300_1861	1.59857	-3.36905	1.69346	-1.98945	0.0466518	0.0901743
SAUSA300_2387	1.18312	-3.3699	1.6943	-1.98896	0.0467054	0.0901743
SAUSA300_1118	12.2114	-3.51265	1.7661	-1.98893	0.0467087	0.0901743
rpoA	37.9692	-2.85604	1.43748	-1.98684	0.0469406	0.090395
SAUSA300_2234	1.16126	-3.95257	1.98976	-1.98646	0.0469824	0.090395
pbp3	31.4176	-2.9812	1.5009	-1.98628	0.0470028	0.090395
ilvE	34.6583	-3.24382	1.63313	-1.98627	0.0470036	0.090395
SAUSA300_1979	1.14568	-3.93389	1.98109	-1.98572	0.0470644	0.0904251
holA	1.32415	-2.98443	1.50491	-1.98313	0.0473525	0.0908504
rpsM	20.0608	-3.01469	1.52033	-1.98292	0.0473766	0.0908504
SAUSA300_0230	1.57938	-3.47046	1.75066	-1.98237	0.0474377	0.0908807
SAUSA300_1175	11.4948	-3.3364	1.68568	-1.97926	0.0477869	0.091462
SAUSA300_1703	4.31395	-3.02313	1.52793	-1.97859	0.0478626	0.0915195
cap5N	20.6574	-4.13192	2.08993	-1.97706	0.0480345	0.0917605
SAUSA300_0672	133.806	2.92123	1.47802	1.97645	0.0481044	0.0918064
SAUSA300_2579	35.6553	-2.99125	1.51417	-1.9755	0.0482109	0.0918608
hlgA	111.577	-2.72962	1.38182	-1.97538	0.0482246	0.0918608
cap5H	1.13459	-3.92056	1.9858	-1.9743	0.0483478	0.0920079
SAUSA300_2158	1.12786	-3.91223	1.98517	-1.97073	0.0487544	0.0926935
queA	7.83157	-3.06958	1.55989	-1.96782	0.0490891	0.0932413
SAUSA300_1349	9.06969	-2.65143	1.34879	-1.96579	0.0493231	0.093597
lspA	1.15466	-3.94489	2.0089	-1.96371	0.0495642	0.0939654
SAUSA300_1187	9.89166	-2.74356	1.39768	-1.96294	0.0496528	0.0940444
SAUSA300_0107	4.27056	-3.56613	1.81928	-1.96019	0.0499741	0.0945634
rpmA	49.7053	-1.33669	0.682771	-1.95774	0.0502605	0.0950156
feoB	1.9628	-2.87286	1.46807	-1.95689	0.0503599	0.0951136
glpT	1.17459	-3.96847	2.02849	-1.95636	0.0504223	0.0951418
vga	4.06445	-3.48259	1.78563	-1.95034	0.0511351	0.0963959
pyk	192.514	-1.71176	0.877873	-1.9499	0.0511881	0.096405
folB	1.12236	-3.90292	2.00425	-1.94732	0.0514962	0.0968941
SAUSA300_0209	5.29579	-3.1089	1.59744	-1.94618	0.0516335	0.0970612
rrfA	1104.18	0.96678	0.497612	1.94284	0.0520357	0.0977256
qoxC	113.214	-3.0386	1.56495	-1.94166	0.0521785	0.0979019
groEL	64.8108	-2.38108	1.22907	-1.93731	0.0527075	0.0988018
SAUSA300_0225	12.4307	-3.86991	1.99866	-1.93625	0.0528367	0.098841
SAUSA300_2490	1.10903	-3.88645	2.00732	-1.93614	0.0528505	0.098841
leuD	1.14559	-3.93872	2.03454	-1.93593	0.0528765	0.098841
lysS	12.6314	-2.2454	1.16203	-1.93231	0.0533214	0.0995798
SAUSA300_0313	1.09446	-3.87082	2.00411	-1.93144	0.0534288	0.0996103
SAUSA300_0644	6.82977	-3.6064	1.86727	-1.93137	0.0534373	0.0996103
pcrB	1.4334	-3.65723	1.89456	-1.93039	0.0535586	0.0997435
SAUSA300_2056	21.9999	-3.01671	1.5637	-1.92921	0.0537046	0.0998353
opp-2B	1.11787	-3.89734	2.0207	-1.92871	0.0537672	0.0998353
rpe	6.54295	-3.17638	1.64705	-1.92853	0.0537895	0.0998353
srn_1640_rsaD	565.517	1.70145	0.882318	1.92838	0.0538073	0.0998353
SAUSA300_1380	1.17582	-3.96791	2.05871	-1.92738	0.0539325	0.0999437
SAUSA300_1652	70.0639	-2.77023	1.4375	-1.92711	0.0539656	0.0999437
SAUSA300_0664	66.2494	-1.97097	1.02479	-1.92328	0.0544448	0.100738
SAUSA300_2640	3.70028	-3.37484	1.75661	-1.92122	0.0547039	0.101124
phoR	48.426	-2.9893	1.55949	-1.91684	0.0552584	0.102055
SAUSA300_1582	162.368	-1.3139	0.685749	-1.91601	0.0553633	0.102154
mecA	139.654	-1.48111	0.774405	-1.91258	0.0558022	0.102869
SAUSA300_1478	49.5979	-1.87382	0.980119	-1.91183	0.055898	0.102951
SAUSA300_2327	124.593	-3.00989	1.57469	-1.91142	0.0559508	0.102954
SAUSA300_0641	1.08997	-3.86505	2.02741	-1.9064	0.0565988	0.10405
rluB	11.0287	-2.86306	1.50523	-1.90207	0.0571615	0.104988
SAUSA300_0047	2.08636	4.30556	2.26465	1.9012	0.0572757	0.105102
SAUSA300_2617	1.08223	-3.85251	2.02805	-1.89962	0.0574832	0.105386
SAUSA300_1497	33.9543	-4.18961	2.20655	-1.89872	0.0576017	0.105506
SAUSA300_0681	6.62801	-3.55779	1.87442	-1.89807	0.0576871	0.105566
mgtE	6.24274	-2.94319	1.55308	-1.89507	0.0580826	0.106193
rnpA	1.0978	-3.87227	2.04609	-1.89252	0.0584221	0.106621
SAUSA300_2069	1.09904	-3.87137	2.04563	-1.89251	0.0584234	0.106621
SAUSA300_0271	1.06564	-3.82854	2.02604	-1.88967	0.0588026	0.107216
SAUSA300_2557	1.1033	-3.88171	2.05608	-1.88792	0.0590366	0.107544
SAUSA300_2005	1.06115	-3.82262	2.02554	-1.88722	0.0591314	0.107619
potD	30.7115	-2.80263	1.48891	-1.88233	0.0597913	0.108683
SAUSA300_0171	23.4857	-3.22991	1.71646	-1.88173	0.0598732	0.108683
SAUSA300_0268	1.05107	-3.81232	2.02602	-1.88169	0.0598788	0.108683
SAUSA300_0542	1.18792	-3.98445	2.11822	-1.88104	0.0599671	0.108745
SAUSA300_0543	1.11966	-3.28429	1.74654	-1.88046	0.0600458	0.108789
hemL_1	105.593	1.29765	0.691151	1.87752	0.0604473	0.109417
SAUSA300_0098	1.07998	-3.84962	2.05374	-1.87444	0.0608695	0.11004
SAUSA300_1485	1.04333	-3.79923	2.02755	-1.8738	0.0609576	0.11004
int_2	1.0923	-3.86279	2.06192	-1.87339	0.061014	0.11004
hemG	18.437	-2.98134	1.59179	-1.87295	0.0610759	0.11004
SAUSA300_1848	13.3228	-2.59959	1.38807	-1.8728	0.0610956	0.11004
SAUSA300_0598	27.4653	2.02301	1.08031	1.87262	0.0611211	0.11004
SAUSA300_0979	1.08571	-3.85454	2.05944	-1.87165	0.0612551	0.110142
rplO	14.2472	-3.10084	1.65695	-1.87142	0.0612876	0.110142
SAUSA300_0655	21.0414	-2.39767	1.28261	-1.86936	0.0615724	0.110554
SAUSA300_2381	9.25322	-2.57174	1.37676	-1.86796	0.0617674	0.110805
SAUSA300_1198	2.10801	-3.29474	1.76532	-1.86637	0.0619901	0.111105
SAUSA300_0982	52.0344	-2.44311	1.3099	-1.86511	0.0621665	0.111321
rrfB	1092.92	0.921909	0.495141	1.86191	0.0626153	0.112025
SAUSA300_1884	9.68751	-2.64879	1.42501	-1.85879	0.0630568	0.112673
SAUSA300_2464	1.04109	-3.79623	2.04257	-1.85856	0.0630899	0.112673
rnhC	1.06216	-3.82663	2.06651	-1.85174	0.0640632	0.114309
SAUSA300_0086	3.00237	5.85958	3.16614	1.8507	0.0642123	0.114473
gyrB	54.8292	-2.27373	1.23309	-1.84393	0.0651933	0.116118
sucC	381.723	-1.86605	1.01264	-1.84276	0.0653643	0.116319
gpmI	308.701	-2.49495	1.3543	-1.84224	0.0654404	0.116351
SAUSA300_0700	1.05565	-3.81283	2.07045	-1.84155	0.0655414	0.116428
pgi	63.7199	-2.04442	1.11247	-1.83773	0.0661017	0.117157
estA	2.46236	-3.19063	1.73631	-1.83759	0.0661227	0.117157
SAUSA300_0169	1.02326	-3.77242	2.05295	-1.83756	0.0661278	0.117157
SAUSA300_1214	1.39078	-3.32159	1.80837	-1.83678	0.0662423	0.117252
betA	12.3657	2.34085	1.2749	1.8361	0.0663431	0.117252
rnc	12.2061	-3.20881	1.74771	-1.836	0.0663571	0.117252
SAUSA300_2358	39.5401	-3.58436	1.95391	-1.83445	0.0665867	0.117554
SAUSA300_0557	12.9784	2.27385	1.24068	1.83274	0.0668406	0.117898
SAUSA300_0509	27.2018	-3.4315	1.87583	-1.82932	0.0673518	0.118696
SAUSA300_2501	37.6952	-2.9155	1.5965	-1.82618	0.0678236	0.119422
SAUSA300_1584	31.6558	-3.99342	2.19066	-1.82293	0.0683141	0.12018
SAUSA300_1609	1.02217	-3.77398	2.07334	-1.82024	0.0687221	0.120713
SAUSA300_1053	1.19699	-3.99167	2.19325	-1.81998	0.0687614	0.120713
SAUSA300_1710	40.8439	-1.66404	0.914438	-1.81974	0.068798	0.120713
SAUSA300_0426	32.1068	-3.04757	1.67802	-1.81617	0.0693447	0.121566
SAUSA300_0377	8.74787	-2.71996	1.49815	-1.81554	0.0694404	0.121627
SAUSA300_0571	38.9778	-1.82769	1.00737	-1.81432	0.069628	0.121682
SAUSA300_0697	1.02876	-3.78259	2.08505	-1.81415	0.0696544	0.121682
SAUSA300_2233	1.02876	-3.78259	2.08505	-1.81415	0.0696544	0.121682
dnaK	342.56	-1.98919	1.09682	-1.8136	0.0697387	0.121702
hfq	10.4364	-3.00796	1.65884	-1.81329	0.0697874	0.121702
rrfG	1108.19	0.902718	0.498883	1.80948	0.0703767	0.122554
SAUSA300_1746	2.31559	-3.40585	1.88237	-1.80934	0.0703983	0.122554
SAUSA300_0321	1.79791	-3.30213	1.82905	-1.80538	0.0710145	0.12352
infC	18.89	-2.84448	1.57648	-1.80433	0.0711803	0.1237
SAUSA300_1662	1.04892	-3.80401	2.11052	-1.8024	0.0714824	0.124118
SAUSA300_2261	8.75957	-3.43452	1.90786	-1.80019	0.0718306	0.124614
pbuX	5.13904	-3.28277	1.83134	-1.79255	0.0730446	0.126611
ribE	20.9393	-3.25725	1.82218	-1.78756	0.0738476	0.127892
ribBA	38.4039	-2.57856	1.44467	-1.78488	0.074281	0.128531
SAUSA300_0192	26.2753	-2.76494	1.5496	-1.7843	0.074375	0.128583
SAUSA300_1997	1.198	-3.9949	2.23944	-1.78388	0.0744433	0.12859
SAUSA300_1975	1.48329	-3.13212	1.75796	-1.78167	0.0748024	0.129099
SAUSA300_1031	4.64913	3.40222	1.91022	1.78106	0.074903	0.129161
SAUSA300_2402	3.33169	-3.14543	1.76779	-1.7793	0.0751903	0.129545
SAUSA300_0129	125.064	-3.00989	1.69235	-1.77853	0.0753176	0.129545
SAUSA300_1376	1.01002	-3.74874	2.1078	-1.77851	0.07532	0.129545
SAUSA300_2503	1.0761	-3.30127	1.85877	-1.77605	0.075724	0.130128
SAUSA300_2321	0.965537	-3.68638	2.07904	-1.77311	0.07621	0.130851
SAUSA300_2308	1.05217	-3.81096	2.15107	-1.77165	0.0764522	0.131154
SAUSA300_0750	151.878	-1.03022	0.581731	-1.77095	0.0765684	0.131241
gidB	7.33724	-2.97862	1.68331	-1.7695	0.0768102	0.131503
SAUSA300_2378	14.6498	-2.95867	1.67227	-1.76925	0.0768522	0.131503
SAUSA300_0771	16.2068	-3.16095	1.7889	-1.76698	0.0772312	0.132038
ahpF	300.748	-2.1046	1.19252	-1.76484	0.0775913	0.132436
SAUSA300_0255	0.974379	-3.69885	2.0959	-1.76481	0.0775962	0.132436
mqo_1	76.6029	-2.55001	1.4461	-1.76337	0.0778376	0.132687
SAUSA300_1486	0.95097	-3.66863	2.08073	-1.76315	0.0778757	0.132687
SAUSA300_0203	1.93762	-4.69174	2.6679	-1.75859	0.0786471	0.133887
SAUSA300_0997	1.00118	-3.73677	2.12675	-1.75703	0.0789119	0.134224
SAUSA300_0724	9.8798	-2.81142	1.60077	-1.75629	0.0790394	0.134327
SAUSA300_0821	30.1763	-2.82848	1.61176	-1.7549	0.0792757	0.134614
tcaR	37.1317	-2.344	1.33621	-1.75421	0.0793938	0.13463
budA_2	4.90786	-3.17479	1.80996	-1.75407	0.0794193	0.13463
truB	12.0745	-2.76972	1.57979	-1.75322	0.0795642	0.134761
hslV	42.8739	-2.10307	1.20163	-1.75018	0.0800881	0.13549
SAUSA300_1808	1.23946	-3.1052	1.77447	-1.74993	0.0801299	0.13549
SAUSA300_0252	54.5228	-2.06144	1.17868	-1.74894	0.0803015	0.135665
gidA	10.2966	-2.13067	1.21966	-1.74693	0.0806496	0.136139
nupC	18.209	-2.52431	1.44789	-1.74344	0.0812564	0.137048
SAUSA300_0746	21.7451	-2.79321	1.60371	-1.74171	0.0815586	0.137441
tuf	815.502	-1.0519	0.605268	-1.73791	0.0822269	0.138451
SAUSA300_1912	0.941588	-3.09569	1.7826	-1.73661	0.0824561	0.138689
SAUSA300_1745	1.31054	-3.16992	1.82565	-1.73632	0.0825066	0.138689
SAUSA300_0029	2.76029	-3.07986	1.77583	-1.73432	0.0828609	0.139167
recG	6.85402	-2.72867	1.57425	-1.73332	0.0830394	0.139312
SAUSA300_2415	44.6787	-3.24483	1.87232	-1.73305	0.0830863	0.139312
SAUSA300_2331	10.6973	-2.47779	1.43081	-1.73173	0.0833212	0.139589
SAUSA300_0274	11.6347	2.34302	1.3548	1.72942	0.0837333	0.140162
SAUSA300_0443	0.928256	-3.07548	1.78107	-1.72676	0.0842106	0.140843
SAUSA300_0137	6.64894	-2.18237	1.26562	-1.72435	0.0846439	0.14145
SAUSA300_2530	1.33857	-2.96548	1.72447	-1.71965	0.0854958	0.142755
SAUSA300_1802	1.31278	-3.17386	1.84745	-1.71797	0.0858024	0.143147
SAUSA300_1029	1.09657	-3.87296	2.25519	-1.71735	0.0859149	0.143215
polA_2	25.3279	-2.25947	1.31774	-1.71465	0.0864091	0.143919
SAUSA300_1873	9.52867	-3.06339	1.78744	-1.71384	0.0865579	0.144047
SAUSA300_2544	1.52664	-3.02713	1.76793	-1.71224	0.0868519	0.144416
SAUSA300_1304	33.9545	-2.71286	1.58704	-1.70939	0.0873793	0.145173
arsC	0.906574	-3.5962	2.10574	-1.70781	0.0876714	0.145537
rrlC	71006	-0.997026	0.584153	-1.70679	0.0878613	0.145732
nusB	7.07861	-2.68734	1.57586	-1.70531	0.088136	0.146066
SAUSA300_0218	0.948814	-3.65909	2.14836	-1.7032	0.0885301	0.146598
SAUSA300_0111	18.0744	-3.23125	1.89799	-1.70246	0.0886696	0.146708
SAUSA300_0792	0.884263	-3.56184	2.10599	-1.69129	0.090781	0.150077
srn_0590_sRNA37	0.938873	-3.64799	2.15843	-1.69011	0.0910061	0.150298
SAUSA300_0584	1.02318	-3.77714	2.23525	-1.68981	0.0910647	0.150298
SAUSA300_0458	1.21144	-3.04567	1.80439	-1.68793	0.0914251	0.150769
SAUSA300_0755	78.3041	-3.00305	1.78027	-1.68685	0.0916315	0.150985
fnbB	5.02737	-3.18346	1.8886	-1.68562	0.0918696	0.151252
SAUSA300_2248	0.996328	-3.088	1.83388	-1.68386	0.0922092	0.151687
SAUSA300_0417	0.898741	-3.58781	2.13296	-1.68208	0.0925524	0.152126
SAUSA300_2268	0.892007	-3.57736	2.13311	-1.67706	0.0935306	0.153608
SAUSA300_1705	1.20462	-3.04467	1.81685	-1.67579	0.093779	0.15389
SAUSA300_2582	47.7579	-2.83281	1.69468	-1.67159	0.094606	0.15512
SAUSA300_1295	79.2317	-1.25292	0.749872	-1.67084	0.0947534	0.155234
icaC	7.15057	3.07891	1.84842	1.6657	0.095773	0.156776
thrC	10.2549	-2.90098	1.74248	-1.66486	0.0959411	0.156923
SAUSA300_2065	63.9391	-2.48351	1.49413	-1.66217	0.0964779	0.157673
SAUSA300_0941	1.01242	-2.6261	1.58067	-1.66138	0.0966364	0.157803
rimI	0.952675	-3.11318	1.87842	-1.65734	0.0974513	0.159004
lipA	30.3112	-2.2971	1.38651	-1.65675	0.0975696	0.159067
SAUSA300_2460	11.109	-2.75594	1.66405	-1.65616	0.097689	0.159132
cdr	16.4724	-2.05305	1.24062	-1.65485	0.0979546	0.159435
srn_2940_sRNA233	8.29327	1.81906	1.10258	1.64983	0.0989787	0.160971
dapB	2.84443	-2.49035	1.51046	-1.64874	0.0992009	0.161202
ychF	18.3689	-2.38161	1.44705	-1.64583	0.0997983	0.162041
SAUSA300_0199	3.82648	3.34629	2.03374	1.64539	0.0998902	0.162059
SAUSA300_2518	57.6208	-2.26374	1.3781	-1.64265	0.100455	0.162842
map	8.76097	-2.55475	1.55569	-1.6422	0.10055	0.162864
SAUSA300_0468	8.63506	-3.2587	1.98881	-1.63852	0.101314	0.163969
ybaK	0.910927	-3.60271	2.20155	-1.63644	0.101748	0.164472
budA_1	1.26042	-3.11167	1.90172	-1.63624	0.101789	0.164472
SAUSA300_2339	10.7848	-3.33329	2.04039	-1.63366	0.102331	0.165014
SAUSA300_2420	0.877529	-3.55116	2.17399	-1.63348	0.102369	0.165014
SAUSA300_1973	1.03821	-3.25016	1.98992	-1.63331	0.102404	0.165014
SAUSA300_0278	158.632	-1.41727	0.867853	-1.63307	0.102454	0.165014
rpsN	5.12487	-2.04961	1.25752	-1.62988	0.103127	0.165965
rarD	1.28061	-2.8945	1.78048	-1.62568	0.104017	0.167263
ndk	142.787	1.79633	1.10687	1.62289	0.104612	0.168085
SAUSA300_0463	73.4978	3.40817	2.10226	1.62119	0.104977	0.168535
SAUSA300_0483	8.02375	-3.14296	1.94182	-1.61857	0.105541	0.169305
SAUSA300_0668	64.7416	-2.86327	1.77478	-1.61331	0.106677	0.170991
lpdA_2	25.3294	-2.48017	1.53908	-1.61147	0.107078	0.171496
SAUSA300_2374	0.853199	-3.50532	2.17651	-1.61052	0.107284	0.171689
SAUSA300_0232	0.897732	-3.58298	2.2268	-1.60903	0.107611	0.17204
SAUSA300_0876	0.850955	-3.50162	2.17664	-1.60873	0.107675	0.17204
SAUSA300_1099	14.6797	-2.27585	1.41829	-1.60465	0.10857	0.173332
SAUSA300_2001	1.08243	-2.86573	1.79302	-1.59827	0.109983	0.175447
opuCc	7.11139	-3.07915	1.92859	-1.59658	0.110359	0.175906
SAUSA300_1491	16.2879	-2.91998	1.83223	-1.59368	0.111008	0.176801
SAUSA300_1036	3.34062	-2.89692	1.81885	-1.59272	0.111223	0.177003
SAUSA300_0665	44.2219	1.41378	0.888565	1.59109	0.11159	0.177445
SAUSA300_2284	3.32111	-2.50338	1.58022	-1.58419	0.11315	0.179642
SAUSA300_2586	1.23186	-2.82613	1.78396	-1.58419	0.113151	0.179642
ctsR	16.8766	-3.40864	2.15242	-1.58363	0.113278	0.179701
SAUSA300_1916	27.2536	-2.15423	1.36195	-1.58173	0.113711	0.180244
SAUSA300_2542	30.7662	-2.4167	1.53142	-1.57809	0.114546	0.181331
SAUSA300_0108	17.4476	-2.99583	1.89856	-1.57795	0.114577	0.181331
SAUSA300_1572	43.7141	-1.36279	0.86416	-1.57701	0.114792	0.181515
recO	22.979	-2.56513	1.62695	-1.57666	0.114875	0.181515
SAUSA300_2085	15.746	1.96708	1.24879	1.57518	0.115214	0.181865
SAUSA300_1517	7.45068	-2.75987	1.75281	-1.57454	0.115362	0.181865
qoxD	102.393	-1.7777	1.12905	-1.57451	0.115369	0.181865
menB	53.198	-2.56907	1.63551	-1.5708	0.116228	0.183028
SAUSA300_2351	8.34272	-2.25296	1.43451	-1.57054	0.116289	0.183028
rrlA	70517.1	-0.913077	0.582773	-1.56678	0.117166	0.184165
SAUSA300_0945	9.86008	-2.67688	1.70866	-1.56665	0.117196	0.184165
pyrH	15.9904	-2.77823	1.77734	-1.56314	0.118019	0.185314
rrlB	71261.9	-0.904969	0.579219	-1.5624	0.118195	0.185443
spxA	361.382	-1.51618	0.97132	-1.56094	0.118537	0.185835
SAUSA300_0846	0.784159	-3.38921	2.17312	-1.5596	0.118854	0.186186
rrlD	71131.2	-0.907716	0.582351	-1.55871	0.119065	0.18637
SAUSA300_0544	3.78797	-2.93821	1.88749	-1.55668	0.119547	0.186979
SAUSA300_2355	0.903183	-3.58813	2.30983	-1.55342	0.120322	0.188045
SAUSA300_0718	0.851739	-2.84279	1.83167	-1.55202	0.120658	0.188382
SAUSA300_0311	0.781914	-3.38522	2.18212	-1.55134	0.12082	0.188382
argR_3	0.781914	-3.38522	2.18212	-1.55134	0.12082	0.188382
SAUSA300_1348	7.3785	-3.07931	1.98858	-1.5485	0.121502	0.189297
SAUSA300_2209	11.4966	-2.37826	1.53929	-1.54504	0.122337	0.19045
SAUSA300_0730	9.09857	-2.23649	1.44846	-1.54404	0.122579	0.190678
SAUSA300_2382	0.795246	-3.40828	2.21095	-1.54155	0.123184	0.191471
gatB	42.9388	-1.6541	1.07917	-1.53276	0.125335	0.194664
SAUSA300_2581	39.079	-2.39499	1.56368	-1.53164	0.125611	0.194941
SAUSA300_2132	98.0388	-1.36107	0.889996	-1.5293	0.12619	0.195688
SAUSA300_0642	24.3886	2.12334	1.39003	1.52754	0.126626	0.196077
SAUSA300_2489	0.891087	-3.56674	2.33502	-1.5275	0.126637	0.196077
SAUSA300_0841	68.9907	-1.66841	1.09348	-1.52578	0.127064	0.196586
SAUSA300_1361	11.4312	-3.12552	2.05147	-1.52355	0.12762	0.197294
mraZ	76.0419	-1.2099	0.795172	-1.52156	0.128119	0.197912
SAUSA300_2430	0.800745	-3.4216	2.24954	-1.52102	0.128254	0.197969
vraB	0.763084	-3.34757	2.20563	-1.51774	0.12908	0.199089
SAUSA300_1011	5.48818	-2.23256	1.47182	-1.51687	0.129299	0.199158
hprK	25.1383	-2.76424	1.82244	-1.51678	0.129323	0.199158
thiI	3.22762	-3.07889	2.03187	-1.5153	0.129696	0.199579
gntP	72.4977	-1.4815	0.980115	-1.51156	0.130645	0.200852
ppnK	33.5021	-3.0063	1.98969	-1.51093	0.130806	0.200852
nusA	14.2154	-2.89689	1.91738	-1.51086	0.130825	0.200852
SAUSA300_0920	0.805324	-3.42186	2.26557	-1.51037	0.130948	0.200887
SAUSA300_0248	12.2167	-2.03294	1.3527	-1.50287	0.132872	0.203683
SAUSA300_0583	0.745262	-3.31518	2.20786	-1.50153	0.133217	0.2039
SAUSA300_2505	0.745262	-3.31518	2.20786	-1.50153	0.133217	0.2039
secY_1	88.5185	-1.59617	1.06422	-1.49986	0.133652	0.204408
SAUSA300_1785	27.6049	-1.7551	1.17502	-1.49367	0.135261	0.206534
SAUSA300_2587	0.795383	-3.40895	2.28231	-1.49364	0.135269	0.206534
srn_4670_RsaOT	22.3428	1.40524	0.941138	1.49313	0.135404	0.206534
SAUSA300_2516	0.747507	-3.31936	2.22338	-1.49294	0.135454	0.206534
SAUSA300_2134	0.754105	-3.33111	2.23386	-1.49119	0.135911	0.207073
plsX	25.1772	-2.76452	1.86067	-1.48577	0.137341	0.209092
SAUSA300_1807	1.50941	-2.73105	1.84232	-1.4824	0.138235	0.210293
lukF-PV	1.24738	4.61871	3.12228	1.47928	0.139067	0.211398
SAUSA300_1701	10.4148	-2.48234	1.68026	-1.47736	0.13958	0.211954
SAUSA300_1417	0.897233	-2.92422	1.97967	-1.47712	0.139644	0.211954
pepS	13.8787	-2.25543	1.52772	-1.47633	0.139854	0.212112
SAUSA300_1559	0.749752	-3.32353	2.25231	-1.47561	0.140048	0.212245
SAUSA300_0451	1.27651	-2.77165	1.88065	-1.47377	0.140542	0.212553
SAUSA300_0125	0.735274	-3.29195	2.23374	-1.47374	0.140552	0.212553
srn_9526_tsr27	0.757495	-3.34191	2.26774	-1.47367	0.140569	0.212553
SAUSA300_2252	2.17849	-2.66549	1.81156	-1.47138	0.141189	0.213328
narI	8.7906	-2.46604	1.67916	-1.46861	0.141939	0.214299
frp	42.8464	-1.80644	1.23201	-1.46625	0.14258	0.215106
SAUSA300_0212	9.24978	-3.00646	2.0534	-1.46414	0.143157	0.215748
lytN	0.746272	-3.32121	2.26946	-1.46343	0.143349	0.215748
acuA	4.9434	-2.39322	1.63535	-1.46343	0.143349	0.215748
SAUSA300_1707	0.736283	-3.29831	2.25431	-1.46311	0.143437	0.215748
gutB	0.782004	-3.37749	2.31105	-1.46146	0.14389	0.216268
SAUSA300_1323	1.49494	-2.71266	1.85773	-1.4602	0.144236	0.216624
SAUSA300_1056	44.4247	-2.58302	1.77284	-1.457	0.145117	0.217784
SAUSA300_0658	22.3893	-2.38224	1.63656	-1.45564	0.145492	0.218176
ssb	47.5408	-1.88978	1.29858	-1.45527	0.145596	0.218176
hutU	31.669	-2.53759	1.74585	-1.4535	0.146085	0.218745
SAUSA300_2370	0.75534	-3.32944	2.2917	-1.45282	0.146272	0.218862
SAUSA300_0589	16.1563	-2.78192	1.91679	-1.45134	0.146685	0.219315
SAUSA300_1788	96.8895	-1.91554	1.32186	-1.44912	0.147305	0.220078
SAUSA300_0495	0.746361	-3.31266	2.29313	-1.4446	0.14857	0.221637
SAUSA300_2614	0.746361	-3.31266	2.29313	-1.4446	0.14857	0.221637
luxS	14.0802	-2.72325	1.88962	-1.44117	0.149538	0.222915
ilvN	0.699631	-3.22382	2.23958	-1.43947	0.150017	0.223462
srn_1800_sRNA151	1.62965	4.98169	3.46265	1.43869	0.150238	0.223625
SAUSA300_0603	28.6743	-1.82639	1.27042	-1.43762	0.150541	0.223819
deoB	151.627	-2.24788	1.5638	-1.43745	0.150591	0.223819
SAUSA300_1858	1.66285	-2.89917	2.02004	-1.4352	0.151229	0.2246
SAUSA300_0346	1.07491	-2.59388	1.81093	-1.43235	0.152045	0.225644
kdpE	4.54595	-2.14788	1.50969	-1.42272	0.154816	0.229587
SAUSA300_1112	7.53699	-2.26986	1.59691	-1.4214	0.1552	0.229985
hemL_2	10.8389	-1.98908	1.40109	-1.41966	0.155706	0.230565
SAUSA300_1302	0.79758	-3.40558	2.40047	-1.41871	0.155982	0.230803
SAUSA300_0537	9.20757	-3.00823	2.1223	-1.41744	0.156355	0.231157
SAUSA300_0437	12.2799	-1.99413	1.40719	-1.4171	0.156453	0.231157
SAUSA300_1683	17.3366	-1.37741	0.972315	-1.41663	0.15659	0.23117
srn_1510_rsaA	1698.21	1.0736	0.758039	1.41628	0.156692	0.23117
parC	12.7647	-2.53235	1.79025	-1.41453	0.157207	0.231759
SAUSA300_1960	0.695142	-3.21487	2.27911	-1.41058	0.158369	0.233299
SAUSA300_1121	15.7855	-1.7077	1.21119	-1.40994	0.158559	0.233408
SAUSA300_0378	2.63396	-2.63837	1.87516	-1.40701	0.159424	0.234509
SAUSA300_1966	0.710718	-3.24522	2.30743	-1.40642	0.1596	0.234596
rimM	0.728047	-2.70193	1.92248	-1.40543	0.159892	0.234852
SAUSA300_1184	1.60484	-2.57486	1.83358	-1.40428	0.160234	0.235087
pstA	0.688544	-3.20218	2.28058	-1.40411	0.160287	0.235087
SAUSA300_2070	2.43744	-2.59602	1.8494	-1.40371	0.160405	0.235089
glpF	67.7901	-2.14627	1.53263	-1.40038	0.161399	0.236372
rrfD	1149.28	0.656815	0.469509	1.39894	0.161831	0.236831
hsdM_1	2.11381	-2.61644	1.87101	-1.39841	0.161991	0.236865
SAUSA300_2458	1.1687	-2.50998	1.79531	-1.39808	0.16209	0.236865
SAUSA300_0536	97.951	-1.63062	1.16974	-1.39401	0.163315	0.23848
SAUSA300_0938	0.744116	-3.30879	2.38314	-1.38842	0.165011	0.240781
SAUSA300_2413	13.266	3.15646	2.27794	1.38566	0.165851	0.241686
SAUSA300_0753	114.727	-1.92982	1.39278	-1.38559	0.165872	0.241686
murQ	22.4204	-2.20762	1.59515	-1.38396	0.16637	0.242235
SAUSA300_2138	19.3048	-3.09866	2.24226	-1.38193	0.166992	0.242788
srn_2220_Sau58	0.696377	-3.21278	2.32484	-1.38193	0.166993	0.242788
SAUSA300_1249	55.4495	1.10846	0.802484	1.38129	0.16719	0.242899
SAUSA300_0123	0.671822	-3.16307	2.29229	-1.37987	0.167626	0.243355
nrdD	1.11838	-2.65239	1.92643	-1.37684	0.168561	0.244536
SAUSA300_2311	3.09846	-2.57046	1.8685	-1.37568	0.16892	0.244738
SAUSA300_0720	0.660735	-3.14049	2.28365	-1.37521	0.169067	0.244738
SAUSA300_1033	0.660735	-3.14049	2.28365	-1.37521	0.169067	0.244738
SAUSA300_0382	20.9907	-2.34976	1.70964	-1.37441	0.169313	0.244752
SAUSA300_2129	16.1019	-1.6848	1.22586	-1.37439	0.169321	0.244752
SAUSA300_0663	19.9108	-3.09078	2.25526	-1.37048	0.170537	0.246174
SAUSA300_0219	0.726295	-3.27522	2.38991	-1.37044	0.170551	0.246174
SAUSA300_1697	15.6353	-2.20229	1.60881	-1.36889	0.171034	0.24649
rplN	9.9252	-2.44664	1.78745	-1.36879	0.171066	0.24649
nrdG	1.63388	-2.61725	1.91242	-1.36855	0.171139	0.24649
SAUSA300_1070	58.1932	-1.81262	1.32613	-1.36686	0.17167	0.247077
rrfC	1150.25	0.687118	0.503848	1.36374	0.172649	0.248171
accC_2	20.2305	-2.59563	1.90345	-1.36365	0.172678	0.248171
srn_4330_Teg36as	0.801754	-3.42551	2.52227	-1.35811	0.174429	0.250507
SAUSA300_1961	1.16866	-2.62416	1.93784	-1.35417	0.175682	0.252125
SAUSA300_1888	41.5373	1.29247	0.955065	1.35328	0.175965	0.252351
SAUSA300_0096	0.669577	-3.15849	2.3355	-1.35238	0.176253	0.252505
SAUSA300_0586	0.757321	-2.5365	1.87589	-1.35216	0.176325	0.252505
SAUSA300_2383	19.9122	-2.51393	1.86128	-1.35064	0.17681	0.25293
SAUSA300_1470	11.892	-2.39205	1.77131	-1.35044	0.176874	0.25293
SAUSA300_0581	2.6446	-2.4768	1.83484	-1.34987	0.177057	0.253011
SAUSA300_2348	0.698396	-3.22556	2.39118	-1.34894	0.177356	0.253257
SAUSA300_1600	16.4764	-2.49502	1.85516	-1.34491	0.178655	0.25493
pyrC	28.3551	-1.94709	1.44919	-1.34357	0.179087	0.255365
dnaB	14.2353	-2.07175	1.54389	-1.3419	0.179629	0.25557
SAUSA300_0391	0.710855	-3.24607	2.41909	-1.34186	0.179643	0.25557
gntK	26.6116	-2.18791	1.63062	-1.34176	0.179673	0.25557
gcvH	67.7471	-0.80273	0.59836	-1.34155	0.179742	0.25557
rpsS	10.4287	-2.18614	1.63377	-1.3381	0.180865	0.256985
srn_4970_sRNA398	0.638424	-3.09345	2.31227	-1.33785	0.180947	NA
SAUSA300_0013	11.7768	-2.86359	2.14184	-1.33698	0.18123	0.25732
SAUSA300_1510	13.7945	-2.22484	1.67046	-1.33187	0.182904	0.259514
murA_1	81.8476	-2.47609	1.86267	-1.32933	0.183741	0.260516
SAUSA300_2095	7.90762	-1.82523	1.37409	-1.32832	0.184071	0.2608
SAUSA300_1750	2.73281	-2.13312	1.60713	-1.32729	0.184414	0.261102
hlgC	17.4376	-2.98644	2.25167	-1.32632	0.184733	0.261368
polC	14.0724	-2.36379	1.78689	-1.32285	0.185885	0.262812
SAUSA300_0621	11.2619	-2.31345	1.74976	-1.32215	0.186119	0.262957
SAUSA300_0238	0.652991	-3.11914	2.36147	-1.32085	0.186552	0.263384
SAUSA300_0656	21.899	-1.44485	1.09581	-1.31853	0.187327	0.264291
SAUSA300_0588	0.63068	-3.07104	2.33029	-1.31788	0.187543	NA
SAUSA300_0148	0.646257	-3.10463	2.3633	-1.31368	0.188953	NA
SAUSA300_0734	0.646257	-3.10463	2.3633	-1.31368	0.188953	NA
modA	15.8126	-2.08691	1.59197	-1.3109	0.189893	0.267722
pcp	0.617348	-3.04195	2.32318	-1.30939	0.190402	NA
lysA	7.11062	-2.17029	1.65758	-1.30931	0.19043	0.26829
sirB	4.38126	2.23333	1.70846	1.30722	0.191138	0.269098
SAUSA300_2319	10.2872	-2.35452	1.80225	-1.30643	0.191405	0.269286
ccpA	29.8514	-2.13314	1.6395	-1.30109	0.193227	0.271407
SAUSA300_1379	0.686389	-3.18879	2.45209	-1.30044	0.193452	0.271407
SAUSA300_2616	0.686389	-3.18879	2.45209	-1.30044	0.193452	0.271407
nuc_1	18.6198	1.25374	0.9641	1.30042	0.193456	0.271407
deoD_2	48.4609	-1.31532	1.01274	-1.29878	0.19402	0.272008
SAUSA300_1583	30.3943	1.05649	0.813729	1.29833	0.194173	0.272033
SAUSA300_1795	56.6239	-1.0923	0.842824	-1.296	0.194975	0.272812
infB	72.0533	-1.81768	1.40262	-1.29592	0.195002	0.272812
menD	14.5164	-2.48731	1.92217	-1.29401	0.195662	0.273406
SAUSA300_1573	33.5777	-2.06498	1.59593	-1.2939	0.1957	0.273406
SAUSA300_0643	18.5066	-2.37861	1.84075	-1.29219	0.19629	0.274039
srn_4635_S1077	5.99011	2.70277	2.09974	1.2872	0.198026	0.276112
mtlA	38.6652	-2.03361	1.57996	-1.28713	0.198051	0.276112
arcD_2	0.661833	-3.13791	2.44699	-1.28235	0.199718	0.278244
SAUSA300_0561	0.601772	-3.00719	2.34612	-1.28177	0.199922	NA
SAUSA300_1119	64.4488	-1.14924	0.896686	-1.28165	0.199965	0.278394
pyrP	12.2382	-2.03242	1.5865	-1.28107	0.200167	0.278482
cap5I	0.575616	3.58976	2.80724	1.27875	0.200985	NA
cysK	139.684	-1.5162	1.18721	-1.27711	0.201562	0.280228
SAUSA300_0335	0.649108	-2.50916	1.96477	-1.27708	0.201575	NA
SAUSA300_2300	5.15404	-2.56017	2.01385	-1.27128	0.203628	0.282898
SAUSA300_0538	77.8543	-2.26781	1.78442	-1.2709	0.203766	0.282898
SAUSA300_0282	0.610614	-3.02677	2.38515	-1.26901	0.204439	NA
SAUSA300_0103	0.858902	-2.49035	1.96302	-1.26864	0.204571	0.283819
srn_4300_sRNA349	2.3382	-2.66373	2.10385	-1.26612	0.205471	0.28487
trpB	0.644012	-3.10011	2.44868	-1.26604	0.2055	NA
SAUSA300_1456	63.0797	-1.80347	1.42525	-1.26537	0.205738	0.285044
SAUSA300_0244	0.60736	-3.01371	2.38769	-1.26219	0.206882	NA
SAUSA300_1725	24.3925	-1.17082	0.927744	-1.26201	0.206946	0.28638
srn_4980_Teg32	0.595038	-2.99158	2.3705	-1.26201	0.206946	NA
SAUSA300_1327	27.3512	-2.18897	1.73468	-1.26189	0.206989	0.28638
atpC	96.4358	1.57954	1.25311	1.26049	0.207491	0.286876
SAUSA300_0986	0.639659	-3.09117	2.45412	-1.25958	0.20782	NA
SAUSA300_0591	0.691259	-2.61892	2.08158	-1.25814	0.208342	0.287854
SAUSA300_2454	0.631286	-2.4684	1.9641	-1.25676	0.208841	NA
SAUSA300_1806	1.51812	-2.33747	1.86496	-1.25337	0.210073	0.290038
hemC	4.49529	-2.58121	2.06006	-1.25298	0.210212	0.290038
serA	4.56217	-2.20276	1.76417	-1.24861	0.211808	0.292038
SAUSA300_1579	5.97268	-2.16631	1.73885	-1.24583	0.212828	0.293182
murF	16.2036	-1.84025	1.47746	-1.24555	0.21293	0.293182
SAUSA300_1852	13.0851	-2.08303	1.67478	-1.24376	0.213587	0.293883
SAUSA300_2031	0.581706	-2.96092	2.38474	-1.24161	0.214381	NA
SAUSA300_2237	0.581706	-2.96092	2.38474	-1.24161	0.214381	NA
kdpC	0.581706	-2.96092	2.38474	-1.24161	0.214381	NA
SAUSA300_1084	17.7683	-1.92086	1.54823	-1.24068	0.214724	0.295105
SAUSA300_2071	5.91916	-2.61899	2.11166	-1.24025	0.214882	0.295105
SAUSA300_2076	175.69	-1.04117	0.839544	-1.24016	0.214917	0.295105
gatA	34.6556	-2.07774	1.67893	-1.23754	0.215887	0.296234
SAUSA300_0990	8.30922	-2.09918	1.6975	-1.23663	0.216223	0.296492
srn_2975_tsr25	26.5851	-1.45316	1.17703	-1.2346	0.216981	0.297328
SAUSA300_1241	4.86742	-2.44768	1.98439	-1.23347	0.217401	0.29747
moaC	2.03081	-2.45577	1.99122	-1.2333	0.217463	0.29747
SAUSA300_1685	584.197	0.913255	0.740604	1.23312	0.21753	0.29747
SAUSA300_2445	25.2432	-2.16166	1.75419	-1.23229	0.217842	0.297693
SAUSA300_1325	0.638513	-3.08366	2.5037	-1.23164	0.218084	NA
SAUSA300_2431	28.0593	1.29429	1.05226	1.23001	0.218692	0.29865
SAUSA300_1736	2.12657	-1.84908	1.50706	-1.22695	0.219842	0.300016
SAUSA300_1786	12.3951	-2.2536	1.84356	-1.22242	0.22155	0.30214
SAUSA300_1211	5.26599	2.46471	2.02554	1.21682	0.223673	0.304829
rocF	62.295	-1.3098	1.07916	-1.21372	0.224855	0.305981
SAUSA300_0318	1.55097	-2.26187	1.86361	-1.2137	0.224863	0.305981
SAUSA300_2377	10.2447	-2.68144	2.21041	-1.2131	0.225093	0.305981
SAUSA300_0884	23.7079	-1.4018	1.15565	-1.213	0.22513	0.305981
SAUSA300_0215	2.44206	-1.87931	1.55062	-1.21197	0.225525	0.30631
gltC	0.556141	-2.8932	2.39002	-1.21053	0.226075	NA
SAUSA300_0662	0.905838	-2.43694	2.01354	-1.21028	0.226172	0.306981
SAUSA300_2452	5.88887	-2.51011	2.08436	-1.20426	0.22849	0.309798
srn_2520_Teg60	1.03067	-2.41544	2.00604	-1.20408	0.228557	0.309798
SAUSA300_0280	7.30653	2.13404	1.77401	1.20295	0.228996	0.310182
SAUSA300_0809	0.893536	4.18483	3.48257	1.20165	0.2295	0.310655
rpmD	6.56925	-2.1897	1.8241	-1.20042	0.229975	0.311088
SAUSA300_1874	14.4841	-1.92951	1.61132	-1.19748	0.231121	0.312374
SAUSA300_0277	3.42158	-2.01584	1.68382	-1.19718	0.231238	0.312374
SAUSA300_0518	10.6841	-2.15624	1.80508	-1.19454	0.232267	0.313552
recF	49.2823	-1.9607	1.64462	-1.1922	0.233185	0.314579
SAUSA300_2322	5.6767	-2.43758	2.04749	-1.19052	0.233841	0.315253
rho	21.3767	-1.62695	1.3698	-1.18773	0.23494	0.316473
rnhB	10.745	-1.91518	1.6129	-1.18742	0.235063	0.316473
SAUSA300_2299	0.581795	-2.94906	2.49472	-1.18212	0.237158	NA
rpsU	95.5398	-1.19432	1.01068	-1.1817	0.237323	0.319302
SAUSA300_1403	0.877506	4.11217	3.48428	1.18021	0.237918	0.319787
SAUSA300_0683	0.987422	-2.33834	1.98165	-1.17999	0.238003	0.319787
arcA_1	0.833967	4.10042	3.48456	1.17674	0.2393	0.321314
SAUSA300_0650	32.8799	-1.65817	1.40989	-1.1761	0.239554	0.321439
SAUSA300_1180	12.9413	-1.87513	1.60356	-1.16935	0.242261	0.324854
SAUSA300_0859	5.85758	-1.52374	1.3091	-1.16395	0.244443	0.32756
SAUSA300_0392	0.599616	-2.99164	2.57045	-1.16386	0.244482	NA
pepF_2	14.2776	-1.9933	1.71487	-1.16237	0.245087	0.328203
rpmG_2	14.5792	-1.81052	1.56093	-1.1599	0.246089	0.329108
SAUSA300_1111	12.4675	-1.71798	1.48115	-1.1599	0.246092	0.329108
SAUSA300_2271	0.530576	-2.82197	2.43416	-1.15932	0.246325	NA
srn_4570_Teg27	0.568463	-2.91733	2.52908	-1.15351	0.2487	NA
SAUSA300_0702	7.21836	-1.99505	1.72971	-1.1534	0.248745	0.332435
SAUSA300_1240	5.84183	-1.8367	1.59692	-1.15015	0.250084	0.333827
SAUSA300_0072	0.774398	4.01004	3.48682	1.15006	0.25012	0.333827
SAUSA300_0721	2.35538	-1.7364	1.5135	-1.14728	0.251267	0.335135
epiF	0.684346	3.86181	3.36844	1.14647	0.251601	0.335356
srn_3120_Sau6405	0.528331	-2.81616	2.46531	-1.14231	0.253324	NA
gid	7.71486	-2.0427	1.78993	-1.14122	0.253779	0.338034
SAUSA300_0124	0.514999	-2.78151	2.44209	-1.13899	0.254709	NA
SAUSA300_0312	0.517244	-2.78753	2.45146	-1.13709	0.255501	NA
SAUSA300_0343	0.586801	-2.36274	2.09202	-1.12941	0.258725	NA
SAUSA300_1706	0.543908	-2.85614	2.53517	-1.12661	0.259908	NA
srn_3580_SprA1	196.222	0.89746	0.79719	1.12578	0.260259	0.346435
SAUSA300_2037	14.6748	-1.39748	1.24395	-1.12342	0.261258	0.347534
rex	19.9066	-1.08526	0.974642	-1.1135	0.265494	0.352934
SAUSA300_1729	56.1649	1.94073	1.74608	1.11148	0.266362	0.353853
oppF_1	14.1804	-2.0489	1.84493	-1.11055	0.26676	0.354147
SAUSA300_1303	24.5627	-1.2077	1.08816	-1.10986	0.267058	0.354307
thiM	0.520498	-2.8029	2.53469	-1.10582	0.268806	NA
SAUSA300_1906	32.4509	1.22915	1.11347	1.1039	0.269639	0.357494
SAUSA300_2619	0.777514	-3.37246	3.06101	-1.10175	0.27057	0.358492
rbsK	10.7127	-1.2429	1.13075	-1.09918	0.271691	0.359611
fdhD	3.50974	-2.12624	1.93473	-1.09899	0.271774	0.359611
SAUSA300_0899	89.3776	-1.39031	1.26602	-1.09817	0.27213	0.359844
SAUSA300_2461	3.49192	-2.11622	1.93567	-1.09328	0.274273	0.361963
radA	14.3353	-1.89899	1.73709	-1.09321	0.274303	0.361963
SAUSA300_0486	24.9994	-1.52852	1.39852	-1.09296	0.274413	0.361963
SAUSA300_1450	14.3189	-1.6598	1.51876	-1.09286	0.274455	0.361963
bioB	0.505011	-2.74719	2.51798	-1.09103	0.27526	NA
srn_5110_sRNA411	0.505011	-2.74719	2.51798	-1.09103	0.27526	NA
SAUSA300_2520	0.494933	-2.72744	2.50016	-1.09091	0.275314	NA
SAUSA300_2531	2.99328	-2.11663	1.94066	-1.09068	0.275414	0.362988
SAUSA300_2394	8.57068	-1.87038	1.71571	-1.09015	0.275646	0.363055
SAUSA300_0883	26.3775	-1.20444	1.10631	-1.0887	0.276287	0.36365
SAUSA300_1272	6.9804	-1.80068	1.65457	-1.0883	0.276461	0.36365
recN	34.1812	-1.96558	1.81238	-1.08453	0.278132	0.365453
SAUSA300_0952	2.81358	-1.87231	1.72662	-1.08438	0.278197	0.365453
folC	34.1754	-1.80903	1.66988	-1.08333	0.278662	0.365824
argC	0.489434	-2.70431	2.49823	-1.08249	0.279036	NA
srn_4390_rsaOG	1423.77	-0.79645	0.737612	-1.07977	0.280245	0.367474
SAUSA300_0939	12.1698	-1.42259	1.3176	-1.07968	0.280286	0.367474
rpmJ	17.4657	-2.21054	2.05787	-1.07419	0.282738	0.370071
SAUSA300_2344	21.4882	1.50781	1.40399	1.07395	0.282847	0.370071
SAUSA300_2590	1.57439	-2.05817	1.91676	-1.07378	0.282923	0.370071
SAUSA300_1101	25.6739	-1.73754	1.61844	-1.07359	0.283006	0.370071
SAUSA300_0168	0.48719	-2.69799	2.51881	-1.07113	0.284109	NA
SAUSA300_2512	1.2859	-2.05032	1.91485	-1.07075	0.284283	0.371498
SAUSA300_1208	0.794658	-2.05137	1.91674	-1.07024	0.284511	0.371553
rpsC	13.1851	-1.87446	1.75359	-1.06893	0.285101	0.371947
SAUSA300_0223	6.58159	-2.27827	2.13172	-1.06875	0.285184	0.371947
asd	5.56361	-2.18799	2.04913	-1.06777	0.285625	0.37228
oxaA	106.465	1.5611	1.46335	1.0668	0.28606	0.372604
menE	10.1932	-2.01289	1.89298	-1.06334	0.287626	0.3744
ligA	6.58115	-2.20107	2.075	-1.06076	0.288799	0.375582
SAUSA300_1207	2.82177	3.54054	3.33879	1.06043	0.28895	0.375582
SAUSA300_0834	65.8952	-0.596049	0.562308	-1.06	0.289142	0.375582
SAUSA300_1082	22.6142	-1.41045	1.33106	-1.05965	0.289306	0.375582
uhpT	3.85174	-2.15562	2.03569	-1.05892	0.289637	0.375582
tatC	0.72405	-3.27191	3.09001	-1.05887	0.28966	0.375582
gntR	12.1826	-2.11753	2.00547	-1.05588	0.291024	0.376889
ggt	4.49788	-2.16218	2.04844	-1.05552	0.291186	0.376889
thiD_2	1.3299	-2.11434	2.00332	-1.05542	0.291232	0.376889
SAUSA300_2332	21.7482	-1.46003	1.3861	-1.05334	0.292187	0.37788
srn_2740_Teg108	35.1986	1.14267	1.09453	1.04399	0.296492	0.382954
SAUSA300_0707	20.3779	-1.67326	1.60302	-1.04381	0.296572	0.382954
treP	37.0685	1.222	1.17098	1.04357	0.296684	0.382954
SAUSA300_0732	5.43144	-1.74838	1.67704	-1.04254	0.297163	0.383325
SAUSA300_1914	0.469368	-2.64726	2.54038	-1.04207	0.297378	NA
comK	0.469368	-2.64726	2.54038	-1.04207	0.297378	NA
SAUSA300_0217	7.75797	2.24216	2.15608	1.03993	0.298375	0.38464
SAUSA300_2519	0.484945	-2.69179	2.59711	-1.03646	0.29999	NA
SAUSA300_0479	91.4585	-1.31976	1.2739	-1.036	0.300204	0.386749
SAUSA300_0234	10.89	-2.34547	2.26824	-1.03405	0.301112	0.38767
rbgA	4.40049	-1.72899	1.67579	-1.03175	0.302191	0.388809
SAUSA300_0397	0.477112	-2.67744	2.59917	-1.03011	0.302957	NA
SAUSA300_0761	11.0788	-2.26872	2.20356	-1.02957	0.303212	0.389772
SAUSA300_1787	17.4765	-1.87549	1.82207	-1.02932	0.303329	0.389772
SAUSA300_0936	0.456036	-2.60844	2.53987	-1.027	0.304421	NA
rsgA	8.58742	-1.94931	1.89874	-1.02663	0.304594	0.391147
srn_3960_sRNA323	0.735321	-3.29844	3.22682	-1.02219	0.306689	0.393585
ltrA	0.453792	-2.60163	2.55149	-1.01965	0.307894	NA
pbp4	2.31914	-1.6793	1.6512	-1.01702	0.309144	0.396481
rpmH	5.47469	-1.37604	1.35709	-1.01396	0.310601	0.398095
gap_2	99.6679	-1.02067	1.00854	-1.01202	0.311528	0.399027
rrfE	1195.5	0.5225	0.518859	1.00702	0.313927	0.401843
SAUSA300_1952	0.467124	-2.64065	2.62414	-1.00629	0.314274	NA
folP	2.01163	-1.95898	1.94965	-1.00479	0.314999	0.402957
efp	98.5192	-0.739456	0.736389	-1.00416	0.315299	0.403084
bioA	0.702308	-1.81824	1.81288	-1.00296	0.315881	0.40357
fosB	0.479446	-2.66898	2.66719	-1.00067	0.316987	NA
SAUSA300_2410	1.64096	1.3146	1.31906	0.996617	0.31895	0.407231
SAUSA300_0119	1.49983	2.83709	2.8488	0.995892	0.319302	0.407421
SAUSA300_2369	0.466114	-2.63006	2.64618	-0.993909	0.320267	NA
SAUSA300_0132	0.446048	-2.56921	2.58646	-0.99333	0.320549	NA
nirR	0.446048	-2.56921	2.58646	-0.99333	0.320549	NA
SAUSA300_2040	57.5878	-0.888535	0.896958	-0.990609	0.321877	0.410444
SAUSA300_2412	0.570346	-2.16121	2.18557	-0.988856	0.322734	NA
SAUSA300_2634	0.63957	-3.0982	3.15467	-0.9821	0.326051	NA
SAUSA300_0102	3.02246	2.05133	2.08986	0.981568	0.326313	0.415836
SAUSA300_0733	22.8916	-1.83886	1.87996	-0.978134	0.328008	0.41773
ddh	38.6316	-1.17267	1.19988	-0.977318	0.328412	0.417979
SAUSA300_0145	0.430472	-2.52091	2.58022	-0.977014	0.328562	NA
rpsQ	7.7967	-2.11369	2.16504	-0.976279	0.328926	0.418333
SAUSA300_1483	0.962771	-1.64617	1.6868	-0.975912	0.329108	0.418333
SAUSA300_2217	0.450538	-2.58344	2.64905	-0.975232	0.329445	NA
fmtB_1	3.03608	-1.96415	2.0145	-0.975006	0.329557	0.418602
SAUSA300_1225	3.99734	1.6314	1.674	0.974552	0.329782	0.418602
sucD	407.45	-1.1341	1.16411	-0.974221	0.329947	0.418602
SAUSA300_0101	0.44046	-2.56136	2.62999	-0.973901	0.330106	NA
SAUSA300_2350	0.432716	-2.52815	2.59717	-0.973424	0.330342	NA
SAUSA300_1199	2.89271	-1.64495	1.69097	-0.972781	0.330662	0.419243
SAUSA300_0719	0.442705	-2.56829	2.64302	-0.971724	0.331188	NA
SAUSA300_2160	0.428227	-2.51372	2.60086	-0.966495	0.333796	NA
SAUSA300_1560	8.34442	1.09945	1.14051	0.964001	0.335045	0.424532
arcR	4.07731	-1.956	2.03185	-0.962673	0.335712	0.425108
rpsT	17.3766	1.19359	1.24919	0.955497	0.339326	0.429413
mtlD	88.0394	-1.1963	1.25378	-0.954149	0.340008	0.430004
SAUSA300_0826	13.9649	-2.16373	2.27746	-0.950064	0.34208	0.432351
SAUSA300_2330	5.11382	1.62647	1.71285	0.949568	0.342332	0.432396
SAUSA300_0322	0.618447	-3.04195	3.20588	-0.948866	0.342689	NA
SAUSA300_2290	0.618447	-3.04195	3.20588	-0.948866	0.342689	NA
SAUSA300_0254	4.17581	-1.97319	2.08059	-0.94838	0.342936	0.432886
SAUSA300_2432	0.472219	-2.00422	2.11364	-0.948232	0.343011	NA
SAUSA300_0526	5.31224	-1.66417	1.75751	-0.946886	0.343697	0.433412
ribH	28.953	-1.18595	1.25271	-0.946712	0.343786	0.433412
SAUSA300_1453	25.0058	1.18953	1.25873	0.945023	0.344647	0.434225
SAUSA300_0073	0.416984	3.30304	3.50672	0.941916	0.346236	NA
thiD_1	57.283	1.35859	1.44838	0.938011	0.348239	0.438274
SAUSA300_2288	2.05211	-1.99108	2.12292	-0.937894	0.348299	0.438274
fur	3.74609	-1.45053	1.54878	-0.936562	0.348984	0.43886
pbpA	67.2009	-1.05132	1.12471	-0.934752	0.349916	0.439756
SAUSA300_0316	0.600626	-3.00077	3.21751	-0.932636	0.351008	NA
mraW	127.607	-1.26957	1.3632	-0.931321	0.351688	0.441686
SAUSA300_0355	64.5337	-1.1141	1.19677	-0.930924	0.351893	0.441686
SAUSA300_0786	48.1201	-0.956488	1.02811	-0.930332	0.352199	0.441794
SAUSA300_0504	10.1365	-1.61423	1.73979	-0.927831	0.353495	0.443142
SAUSA300_1862	54.7586	-1.31176	1.41948	-0.924114	0.355427	0.445285
sbcC	12.293	-2.1001	2.28023	-0.920999	0.357051	0.447039
recQ_2	17.5481	-1.74057	1.90074	-0.915731	0.359808	0.45021
SAUSA300_2641	0.582804	-2.95843	3.2362	-0.914166	0.36063	NA
narH	1.18225	-1.84794	2.02145	-0.914163	0.360631	0.450958
SAUSA300_0669	12.6403	-1.07935	1.18283	-0.912514	0.361498	0.45176
rpmG_1	322.503	0.970006	1.06499	0.910809	0.362396	0.4526
SAUSA300_2615	0.438304	-2.53782	2.79043	-0.909471	0.363101	NA
SAUSA300_0465	0.420483	-2.47989	2.73454	-0.906879	0.364471	NA
SAUSA300_0407	0.404907	-2.4278	2.6773	-0.906806	0.364509	NA
SAUSA300_2434	1.97774	-1.74783	1.92747	-0.906799	0.364513	0.454853
rsbW	63.8583	-1.29044	1.42349	-0.906532	0.364655	0.454853
SAUSA300_0469	3.29382	-1.89456	2.09417	-0.904684	0.365633	0.455789
arlS	24.4934	-1.7878	1.98248	-0.901803	0.367161	0.457243
SAUSA300_1547	3.05715	-1.79481	1.99064	-0.901624	0.367257	0.457243
arcA_2	0.602467	-2.39077	2.66172	-0.898204	0.369077	NA
SAUSA300_2421	3.19485	-1.40152	1.56073	-0.897991	0.369191	0.459366
dltA	16.402	-2.11066	2.35641	-0.895712	0.370407	0.460593
SAUSA300_0353	14.2784	-1.36846	1.53589	-0.890985	0.372937	0.463451
SAUSA300_2552	3.93599	2.18844	2.45857	0.890125	0.373399	0.463737
oppC_2	0.552797	-2.88826	3.25178	-0.888209	0.374428	NA
secY_2	0.38933	-2.37446	2.6751	-0.887615	0.374748	NA
epiB	0.376074	3.11621	3.51233	0.887221	0.37496	NA
pyrG	26.3837	-1.18132	1.33157	-0.88716	0.374993	0.465428
SAUSA300_0207	0.387085	-2.36646	2.67742	-0.883859	0.376772	NA
SAUSA300_1032	0.387085	-2.36646	2.67742	-0.883859	0.376772	NA
trpD	0.387085	-2.36646	2.67742	-0.883859	0.376772	NA
glpQ	12.3691	1.57846	1.78693	0.883338	0.377054	0.467696
SAUSA300_1424	0.35462	3.09946	3.51287	0.882316	0.377606	NA
srn_4800_rsaOU	0.35462	3.09946	3.51287	0.882316	0.377606	NA
SAUSA300_0957	8.78065	-1.39397	1.58601	-0.878915	0.379447	0.470373
oppC_1	18.6592	-1.87533	2.14036	-0.876173	0.380936	0.471927
SAUSA300_1065	0.392584	-2.396	2.74196	-0.873825	0.382213	NA
SAUSA300_0136	114.165	0.642104	0.73758	0.870556	0.383997	0.475242
SAUSA300_1248	65.646	1.48701	1.70844	0.870391	0.384087	0.475242
arcB_2	0.391575	-2.38262	2.73778	-0.870275	0.38415	NA
modB	23.1623	-1.11715	1.28418	-0.869938	0.384334	0.475255
SAUSA300_0097	7.84386	-1.62567	1.87136	-0.868711	0.385005	0.475791
ffh	87.6316	0.554436	0.638865	0.867846	0.385479	0.476082
SAUSA300_2618	0.541663	-2.85218	3.29104	-0.866652	0.386132	NA
srn_0770_Teg18as	0.558475	-2.89204	3.34127	-0.865551	0.386736	NA
ubiE	19.3933	-1.40822	1.62698	-0.865543	0.386741	0.477346
SAUSA300_2357	73.2314	-1.11646	1.29612	-0.861383	0.389027	0.479872
srn_4920_Sau39	0.553985	-2.88054	3.34569	-0.860969	0.389255	NA
SAUSA300_2133	1.45309	-1.68703	1.96331	-0.859281	0.390185	0.481004
SAUSA300_0773	0.384841	-2.35858	2.74492	-0.859254	0.3902	NA
SAUSA300_2408	0.384841	-2.35858	2.74492	-0.859254	0.3902	NA
phnE_1	0.384841	-2.35858	2.74492	-0.859254	0.3902	NA
SAUSA300_0413	0.371509	-2.31108	2.69462	-0.857666	0.391077	NA
SAUSA300_2287	14.3094	1.42262	1.65928	0.857374	0.391238	0.482005
srn_4710_Teg34	0.542898	-2.85203	3.32662	-0.857335	0.39126	NA
SAUSA300_2504	118.481	2.15785	2.52467	0.854707	0.392713	0.483525
SAUSA300_0597	1.09802	-1.70721	2.00166	-0.852896	0.393717	0.484463
SAUSA300_1890	4.1403	1.26105	1.47969	0.85224	0.394081	0.484613
SAUSA300_1448	20.0983	-1.37588	1.61528	-0.851787	0.394333	0.484625
SAUSA300_2482	4.00272	-1.40997	1.65625	-0.8513	0.394603	0.484659
SAUSA300_2279	5.11851	-1.8693	2.20083	-0.849361	0.395681	0.485685
SAUSA300_0823	0.369264	-2.30274	2.7152	-0.848094	0.396386	NA
SAUSA300_2537	12.9075	-1.60378	1.89355	-0.846973	0.39701	0.487019
secA	59.564	-1.10451	1.30598	-0.845736	0.3977	0.487566
SAUSA300_1328	0.583008	-1.81651	2.14929	-0.845168	0.398017	NA
hup	721.006	-0.418756	0.495622	-0.84491	0.398161	0.487833
srn_3720_Teg121	0.297845	2.9646	3.51688	0.842963	0.399249	NA
rplU	55.4269	-1.6746	1.98743	-0.842596	0.399454	0.489118
uvrB	50.5004	-2.16713	2.57554	-0.841427	0.400109	0.489327
fmhA	0.774754	-1.92552	2.28842	-0.841417	0.400114	0.489327
SAUSA300_0666	24.5767	-1.33938	1.597	-0.838683	0.401647	0.490902
feoA	0.375998	-2.32763	2.78038	-0.837164	0.4025	NA
SAUSA300_2127	7.39322	-1.59432	1.90729	-0.835911	0.403205	0.492506
SAUSA300_0992	9.25366	-1.59197	1.90964	-0.833647	0.40448	0.493762
srn_4140_sRNA338	0.520635	-2.80106	3.36019	-0.833603	0.404505	NA
fabG	51.9257	-1.23088	1.48484	-0.828963	0.407125	0.496688
SAUSA300_0534	2.77583	-1.17437	1.42398	-0.824711	0.409536	0.499325
SAUSA300_2510	3.09475	-1.32359	1.61384	-0.82015	0.412131	0.502183
SAUSA300_1957	0.545298	-1.51618	1.85112	-0.81906	0.412752	NA
SAUSA300_0987	6.00128	1.23631	1.51023	0.818623	0.413001	0.502937
SAUSA300_0419	16.5045	-1.67701	2.05199	-0.817263	0.413778	0.503577
SAUSA300_0179	0.813515	-1.43626	1.75959	-0.816248	0.414358	0.503741
est	22.4093	-1.09662	1.34366	-0.816147	0.414416	0.503741
SAUSA300_0716	36.3191	-1.21878	1.49613	-0.814622	0.415289	0.504431
lip	117.898	-1.69372	2.08003	-0.814274	0.415488	0.504431
srn_2335_tsr18	118.474	-0.581185	0.715642	-0.812116	0.416725	0.505196
nrdF	18.2761	-1.46418	1.80333	-0.81193	0.416832	0.505196
SAUSA300_0422	8.29953	-1.58999	1.95936	-0.811485	0.417087	0.505196
tgt	21.9763	-1.38602	1.70815	-0.811415	0.417127	0.505196
trpC	0.569508	-1.74719	2.16077	-0.808595	0.418748	NA
bccT	0.87108	-1.68532	2.08482	-0.808377	0.418874	0.507004
SAUSA300_0345	0.353687	-2.24479	2.78204	-0.806886	0.419732	NA
SAUSA300_2336	0.353687	-2.24479	2.78204	-0.806886	0.419732	NA
brnQ_1	31.4198	1.10834	1.37582	0.805583	0.420483	0.508645
lytM	4.95974	-1.57111	1.95318	-0.804382	0.421177	0.509176
SAUSA300_0091	0.265965	2.8302	3.51999	0.804036	0.421376	NA
SAUSA300_1438	0.265965	2.8302	3.51999	0.804036	0.421376	NA
SAUSA300_1770	0.265965	2.8302	3.51999	0.804036	0.421376	NA
SAUSA300_0100	0.672232	-1.69886	2.11348	-0.80382	0.421501	0.509261
SAUSA300_0272	0.455674	-1.78583	2.22623	-0.802177	0.422451	NA
SAUSA300_1482	0.36152	-2.26255	2.8223	-0.801669	0.422744	NA
SAUSA300_1608	0.36152	-2.26255	2.8223	-0.801669	0.422744	NA
SAUSA300_0529	104.628	1.14886	1.43596	0.800065	0.423673	0.511576
SAUSA300_0670	7.82573	-1.73732	2.17468	-0.798884	0.424357	0.512094
SAUSA300_0385	115.138	-1.08954	1.36817	-0.796348	0.42583	0.513561
putP	17.5211	-1.40931	1.77491	-0.794019	0.427185	0.514885
SAUSA300_1455	84.5196	0.694184	0.875625	0.792787	0.427902	0.515439
SAUSA300_0930	17.5194	-1.39104	1.75706	-0.791687	0.428543	0.515901
SAUSA300_1671	21.2435	0.73402	0.929752	0.78948	0.429832	0.517141
SAUSA300_1206	0.238276	2.77764	3.52078	0.788926	0.430155	NA
rpmB	534.754	0.630694	0.801598	0.786796	0.431401	0.518718
sarX	0.468359	-2.64003	3.36354	-0.784897	0.432514	NA
SAUSA300_1899	18.1698	-1.07635	1.37383	-0.783467	0.433353	0.520752
srn_2300_sRNA193	0.348189	-2.21153	2.82316	-0.783353	0.43342	NA
SAUSA300_2272	32.7896	-1.05705	1.35256	-0.781521	0.434496	0.521812
SAUSA300_0236	0.719361	-1.76218	2.25996	-0.779738	0.435545	0.522759
alsS	1.7997	-1.54819	1.99252	-0.777003	0.437157	0.524379
SAUSA300_1393	0.259111	2.73552	3.52144	0.77682	0.437265	NA
SAUSA300_0399	0.343699	-2.19355	2.82916	-0.775336	0.438141	NA
SAUSA300_1784	34.3314	-1.38602	1.78904	-0.774731	0.438499	0.525673
SAUSA300_2453	0.444066	2.25344	2.91736	0.772426	0.439862	NA
srn_4350_sRNA353	0.349198	-2.22688	2.8871	-0.77132	0.440517	NA
SAUSA300_2136	14.7426	-1.09982	1.42988	-0.769171	0.441792	0.529304
SAUSA300_0350	0.330367	-2.14028	2.80168	-0.763928	0.44491	NA
SAUSA300_0414	0.330367	-2.14028	2.80168	-0.763928	0.44491	NA
SAUSA300_0258	9.62315	-1.26525	1.65971	-0.762333	0.445861	0.53386
SAUSA300_0840	18.4213	-1.35211	1.7819	-0.758799	0.447973	0.536068
srn_3530_sRNA281	0.437206	-2.54376	3.36572	-0.755786	0.449778	NA
SAUSA300_2282	10.7843	-1.25004	1.65555	-0.755062	0.450212	0.538425
SAUSA300_0034	0.279946	2.65365	3.52275	0.753289	0.451277	NA
SAUSA300_1406	0.265331	2.65365	3.52275	0.753289	0.451277	NA
SAUSA300_2547	1.62277	-1.48989	1.97835	-0.753098	0.451391	0.539513
SAUSA300_0735	0.332612	-2.14966	2.86138	-0.751267	0.452492	NA
srn_3020_Teg65	0.332612	-2.14966	2.86138	-0.751267	0.452492	NA
SAUSA300_2246	32.3439	-1.06094	1.41369	-0.750477	0.452968	0.541075
SAUSA300_1607	10.1314	-1.69962	2.26667	-0.749829	0.453358	0.541218
SAUSA300_1923	0.557443	-1.735	2.31624	-0.749059	0.453821	NA
SAUSA300_1504	10.3859	1.07829	1.44199	0.747779	0.454594	0.54237
rplV	8.88105	-1.6768	2.24607	-0.746546	0.455337	0.542934
SAUSA300_0751	20.2144	-1.18544	1.58937	-0.745853	0.455756	0.543109
rplB	19.2554	-1.25787	1.69294	-0.74301	0.457476	0.544612
SAUSA300_1346	23.0134	-1.1819	1.59099	-0.742869	0.457561	0.544612
SAUSA300_1580	5.658	-0.960929	1.29774	-0.740463	0.459019	0.546023
sdrC	2.04542	0.791539	1.07016	0.739642	0.459517	0.546291
SAUSA300_0010	0.325878	-2.12149	2.87134	-0.73885	0.459998	NA
SAUSA300_0935	0.325878	-2.12149	2.87134	-0.73885	0.459998	NA
SAUSA300_0423	3.74558	-1.54318	2.0922	-0.737585	0.460767	0.547451
tagH	27.8778	-1.24262	1.68838	-0.735982	0.461742	0.548284
SAUSA300_1503	0.418238	-2.47568	3.36735	-0.7352	0.462218	NA
SAUSA300_2235	21.844	0.943364	1.28348	0.735007	0.462335	0.548663
SAUSA300_2052	4.00833	-1.52179	2.08744	-0.729025	0.465986	0.552072
ribF	43.6589	-1.10233	1.5122	-0.728959	0.466027	0.552072
gltD	56.1752	1.29922	1.7827	0.72879	0.46613	0.552072
eno	1462.37	-0.52052	0.714515	-0.728495	0.466311	0.552072
SAUSA300_0804	0.178707	2.56516	3.52425	0.727861	0.466699	NA
srn_2340_Sau59	0.409396	-2.4461	3.36809	-0.726258	0.467681	NA
srn_2468	0.409396	-2.4461	3.36809	-0.726258	0.467681	NA
SAUSA300_2456	10.6746	1.24052	1.70826	0.726192	0.467721	0.553415
SAUSA300_1229	23.5459	-1.21496	1.67474	-0.725464	0.468167	0.553616
SAUSA300_0402	0.421267	-1.63911	2.26246	-0.72448	0.468771	NA
srn_3280_sRNA260	3.5222	-1.57644	2.18378	-0.721886	0.470365	0.555886
SAUSA300_0133	0.314791	-2.07546	2.88892	-0.718421	0.472498	NA
ilvA_1	0.314791	-2.07546	2.88892	-0.718421	0.472498	NA
srn_0455_tsr9	0.314791	-2.07546	2.88892	-0.718421	0.472498	NA
SAUSA300_0400	0.312546	-2.06572	2.87606	-0.718247	0.472605	NA
lepA	14.0504	-1.05855	1.47408	-0.718109	0.47269	0.558165
kdpB	1.06039	-1.52617	2.12604	-0.717848	0.472851	0.558165
SAUSA300_1418	0.400417	-2.41477	3.36888	-0.716788	0.473505	NA
msrA_3	0.400417	-2.41477	3.36888	-0.716788	0.473505	NA
SAUSA300_1759	0.17731	2.52404	3.52497	0.716046	0.473963	NA
tcaB	4.56609	-1.05312	1.47194	-0.715469	0.474319	0.559568
hemX	11.4497	-1.40037	1.96009	-0.714442	0.474954	0.559987
SAUSA300_1197	15.0204	-1.04401	1.46489	-0.71269	0.476038	0.560934
SAUSA300_0259	0.397163	-2.39699	3.36934	-0.711412	0.476829	NA
SAUSA300_0460	73.7434	-0.738507	1.03827	-0.711287	0.476907	0.561628
SAUSA300_2306	0.390476	-2.38717	3.36959	-0.708443	0.47867	NA
SAUSA300_0003	11.9081	-1.65242	2.33292	-0.708308	0.478754	0.563472
SAUSA300_0404	0.971969	-1.43068	2.02284	-0.707265	0.479402	0.563903
ackA	38.5736	-1.00198	1.41847	-0.706381	0.479952	0.564218
SAUSA300_0342	0.388231	-2.37913	3.3698	-0.706015	0.480179	NA
SAUSA300_1981	3.41567	-1.5018	2.12929	-0.705304	0.480621	0.564539
panD	10.1712	1.14169	1.61934	0.705035	0.480789	0.564539
SAUSA300_0326	8.78809	-1.63026	2.31635	-0.703807	0.481553	0.565105
SAUSA300_1446	0.320379	-2.08554	2.97001	-0.702199	0.482555	NA
SAUSA300_1857	12.5263	-1.11039	1.58436	-0.700846	0.483399	0.566815
SAUSA300_1493	9.65054	-1.63818	2.33837	-0.700562	0.483576	0.566815
SAUSA300_0559	0.382596	-2.35138	3.37054	-0.697628	0.48541	NA
SAUSA300_2436	1.61705	-1.49716	2.14614	-0.697606	0.485424	0.568648
SAUSA300_0878	1.96918	1.62844	2.34641	0.694013	0.487674	0.570949
SAUSA300_1958	0.377008	-2.33831	3.37089	-0.693677	0.487885	NA
engA	34.7932	-1.27027	1.83203	-0.693367	0.488079	0.57109
pknB	22.0244	-0.827543	1.19636	-0.69172	0.489113	0.571837
SAUSA300_2485	17.258	-0.758826	1.09746	-0.691439	0.489289	0.571837
pabA	0.374763	-2.33001	3.37111	-0.691169	0.489459	NA
SAUSA300_0088	0.383613	2.43425	3.5266	0.690255	0.490034	NA
dltD	22.3644	-1.16475	1.68752	-0.690216	0.490058	0.57192
SAUSA300_0636	28.0795	-0.981696	1.42236	-0.69019	0.490075	0.57192
SAUSA300_1271	6.24876	-1.556	2.25519	-0.689963	0.490217	0.57192
SAUSA300_1948	0.377097	-2.32414	3.37127	-0.689395	0.490575	NA
cidA	0.377097	-2.32414	3.37127	-0.689395	0.490575	NA
trpG	0.308056	-2.04563	2.96788	-0.689258	0.490661	NA
SAUSA300_1933	0.304802	-2.01728	2.93763	-0.686702	0.492271	NA
SAUSA300_2255	5.2033	-1.50344	2.19151	-0.686029	0.492695	0.574476
SAUSA300_2428	0.148224	2.41522	3.52696	0.684789	0.493477	NA
SAUSA300_1326	0.302558	-2.00703	2.9415	-0.682318	0.495038	NA
SAUSA300_1733	3.64789	-1.15423	1.69346	-0.681581	0.495504	0.577415
tpx	31.1599	-0.802058	1.17991	-0.67976	0.496656	0.578421
SAUSA300_1416	0.364775	-2.28531	3.37234	-0.677662	0.497986	NA
srn_2125_tsr17	0.364775	-2.28531	3.37234	-0.677662	0.497986	NA
carB	47.8609	-1.2304	1.82098	-0.675683	0.499242	0.581095
SAUSA300_1930	1.50322	-1.38535	2.05538	-0.674013	0.500303	0.581991
SAUSA300_0317	2.9719	-1.38563	2.06189	-0.672019	0.501571	0.583128
SAUSA300_0575	1.72604	-1.13083	1.68456	-0.67129	0.502036	0.583329
SAUSA300_2354	3.94306	-1.43401	2.13992	-0.67012	0.502781	0.583856
def_1	8.65857	-1.5032	2.24566	-0.66938	0.503253	0.584065
oppB_2	0.359276	-2.25652	3.37316	-0.668965	0.503518	NA
srn_0910_sRNA73	0.359276	-2.25652	3.37316	-0.668965	0.503518	NA
SAUSA300_2407	0.44253	-1.49186	2.2482	-0.66358	0.506959	NA
SAUSA300_2337	26.703	-0.930381	1.40571	-0.661858	0.508062	0.589305
SAUSA300_0291	0.286981	-1.93565	2.92525	-0.661705	0.50816	NA
SAUSA300_0183	36.4458	-0.79843	1.20769	-0.66112	0.508535	0.589512
SAUSA300_1322	6.20485	-1.45395	2.2009	-0.660616	0.508859	0.589546
recJ	10.114	-1.14619	1.73636	-0.66011	0.509183	0.58958
SAUSA300_0871	83.1873	-0.884531	1.34188	-0.659172	0.509785	0.589937
SAUSA300_2385	8.82758	-0.900713	1.36968	-0.657607	0.51079	0.590758
SAUSA300_0090	0.436666	-1.86348	2.83826	-0.656558	0.511465	NA
glk	40.1562	-1.50144	2.28765	-0.656324	0.511616	0.591084
SAUSA300_1944	2.54197	1.06522	1.62318	0.656251	0.511663	0.591084
ssaA_1	9.34079	-1.16367	1.77474	-0.655687	0.512026	0.591162
SAUSA300_0954	3.52651	1.26612	1.93465	0.654445	0.512825	0.591744
srn_2260_sprF4	25.7334	0.820464	1.25494	0.653787	0.513249	0.591892
SAUSA300_0580	2.29574	-1.31808	2.01776	-0.653239	0.513602	0.591958
SAUSA300_0077	0.119138	2.30219	3.52859	0.652437	0.514119	NA
SAUSA300_1388	0.119138	2.30219	3.52859	0.652437	0.514119	NA
moaA	20.3769	-1.07557	1.65421	-0.650204	0.51556	0.593873
srn_0660_Sau6526	0.284736	-1.92494	2.97451	-0.647145	0.517538	NA
SAUSA300_0381	21.0605	-1.07061	1.6568	-0.646196	0.518152	0.596516
SAUSA300_1258	57.399	0.697098	1.07987	0.64554	0.518577	0.596662
SAUSA300_2483	24.4326	-0.841275	1.30721	-0.643563	0.519859	0.597793
SAUSA300_0848	0.3382	-2.16383	3.37589	-0.640965	0.521545	NA
SAUSA300_0710	9.09657	0.661763	1.03306	0.640586	0.521792	0.599671
SAUSA300_1875	11.9129	-1.07757	1.69761	-0.634758	0.525586	0.603686
SAUSA300_0231	12.5913	-1.24713	1.96914	-0.633337	0.526514	0.604331
SAUSA300_0824	19.2153	-0.984776	1.5558	-0.632972	0.526752	0.604331
SAUSA300_0435	4.28895	-1.44607	2.28807	-0.632001	0.527386	0.604712
SAUSA300_0484	5.90497	-1.41684	2.24694	-0.630562	0.528327	0.605444
xerD	29.9231	-0.857942	1.36229	-0.62978	0.528838	0.605484
nusG	43.4931	-0.775843	1.23231	-0.629584	0.528967	0.605484
ampA	0.910761	-1.28357	2.04971	-0.626221	0.53117	0.607659
SAUSA300_2466	0.323633	-2.11186	3.37749	-0.625275	0.531791	NA
SAUSA300_0122	0.936415	-1.3407	2.15277	-0.622781	0.533429	0.609894
SAUSA300_0121	0.322624	-2.09813	3.37793	-0.621131	0.534514	NA
sirA	2.76642	1.14823	1.84948	0.620839	0.534705	0.61082
SAUSA300_1692	20.9193	-0.760194	1.22556	-0.620284	0.535071	0.61082
SAUSA300_2254	127.019	0.423592	0.683039	0.620158	0.535154	0.61082
rsbV	36.8351	-0.853352	1.37724	-0.619612	0.535513	0.610882
SAUSA300_2175	4.33391	-1.35799	2.1996	-0.61738	0.536984	0.612211
SAUSA300_1738	0.26916	-1.84972	3.00675	-0.615188	0.53843	NA
gatC	7.24398	-1.36783	2.23247	-0.612701	0.540074	0.615383
SAUSA300_2263	0.273649	-1.87219	3.05585	-0.612657	0.540103	NA
SAUSA300_2508	0.273649	-1.87219	3.05585	-0.612657	0.540103	NA
SAUSA300_2528	0.601435	-1.40819	2.30044	-0.61214	0.540445	NA
SAUSA300_1954	0.305812	-2.03426	3.38	-0.601852	0.547273	NA
srn_0370_sRNA22	0.303704	-2.02586	3.38028	-0.599318	0.548961	NA
SAUSA300_1017	30.0988	1.13222	1.88919	0.599318	0.548961	0.625072
SAUSA300_1908	8.14021	-0.87477	1.46091	-0.598784	0.549317	0.625072
argJ	0.266915	-1.83811	3.07037	-0.598662	0.549398	NA
SAUSA300_0904	18.6935	-0.926199	1.54756	-0.598488	0.549514	0.625072
mvk	26.6077	-0.773331	1.30585	-0.592203	0.553715	0.629493
SAUSA300_0130	0.300313	-1.99848	3.38121	-0.591056	0.554483	NA
SAUSA300_0775	0.300313	-1.99848	3.38121	-0.591056	0.554483	NA
SAUSA300_0476	2.98452	-1.05927	1.80932	-0.585453	0.558243	0.633623
SAUSA300_1651	15.0058	-1.23726	2.11418	-0.585218	0.558401	0.633623
SAUSA300_2495	26.8839	-0.975293	1.66688	-0.585103	0.558479	0.633623
SAUSA300_1100	34.0588	-0.524125	0.896497	-0.584637	0.558792	0.633623
argS	20.5144	-1.14041	1.95247	-0.584085	0.559163	0.633623
fabZ	67.0307	-0.651262	1.11525	-0.583961	0.559246	0.633623
SAUSA300_0356	7.33026	-0.968397	1.66347	-0.582155	0.560463	0.634641
SAUSA300_2450	9.78473	-0.746472	1.28856	-0.579306	0.562383	0.636199
hsdR	12.8997	-0.576049	0.994608	-0.579172	0.562473	0.636199
SAUSA300_0050	0.0886551	2.04099	3.53101	0.578018	0.563252	NA
SAUSA300_0812	0.0886551	2.04099	3.53101	0.578018	0.563252	NA
SAUSA300_1410	0.0886551	2.04099	3.53101	0.578018	0.563252	NA
arcB_1	0.324043	2.04099	3.53101	0.578018	0.563252	NA
splB	0.0886551	2.04099	3.53101	0.578018	0.563252	NA
srn_2770_Sau6904	0.0886551	2.04099	3.53101	0.578018	0.563252	NA
srn_3100_sRNA246	0.125358	2.04099	3.53101	0.578018	0.563252	NA
srn_3210_sRNA254	0.324043	2.04099	3.53101	0.578018	0.563252	NA
SAUSA300_0937	60.3882	0.66011	1.15034	0.573838	0.566077	0.639913
rpsK	31.641	-1.27752	2.23938	-0.570481	0.568351	0.642122
SAUSA300_1870	5.52009	-0.763657	1.34045	-0.5697	0.568881	0.64223
acuC	14.4112	-0.847662	1.48871	-0.569394	0.569088	0.64223
SAUSA300_2304	10.6052	0.593654	1.04863	0.566123	0.57131	0.644202
SAUSA300_0300	1.05441	1.93782	3.42448	0.565874	0.57148	0.644202
SAUSA300_1693	9.40742	-0.864835	1.53141	-0.564732	0.572256	0.644407
SAUSA300_0552	10.7608	-1.34488	2.38176	-0.564659	0.572306	0.644407
SAUSA300_1720	20.0713	0.764606	1.35666	0.563593	0.573031	0.644861
greA	25.02	0.612006	1.08817	0.562417	0.573832	0.6454
crtN	67.4893	-0.476772	0.849086	-0.561511	0.574449	0.645731
fmt_1	8.72988	-1.02052	1.82017	-0.560675	0.575019	0.646009
SAUSA300_2425	0.0595691	1.97893	3.53164	0.560344	0.575244	NA
srn_1790_sRNA150	0.0595691	1.97893	3.53164	0.560344	0.575244	NA
srn_9600_tsr3	0.0595691	1.97893	3.53164	0.560344	0.575244	NA
SAUSA300_1934	0.905812	-1.16099	2.08518	-0.556781	0.577677	0.648631
apt	16.6257	0.966927	1.73938	0.555903	0.578277	0.648941
rplA	85.447	0.395291	0.713158	0.554282	0.579386	0.649821
SAUSA300_2409	0.276993	-1.87441	3.38561	-0.553639	0.579826	NA
SAUSA300_2523	15.5061	-1.0707	1.93421	-0.553556	0.579882	0.650014
SAUSA300_0671	27.1904	-0.924712	1.67433	-0.552287	0.580752	0.650624
SAUSA300_0577	0.24584	-1.70967	3.10778	-0.550126	0.582233	NA
SAUSA300_0739	0.24584	-1.70967	3.10778	-0.550126	0.582233	NA
argG	0.24584	-1.70967	3.10778	-0.550126	0.582233	NA
phoB	0.24584	-1.70967	3.10778	-0.550126	0.582233	NA
srn_1860_sRNA158	0.24584	-1.70967	3.10778	-0.550126	0.582233	NA
SAUSA300_0329	89.5473	0.34214	0.622646	0.549494	0.582667	0.652251
pcrA	9.24135	-1.05086	1.91337	-0.549218	0.582856	0.652251
SAUSA300_2580	27.0535	-0.838842	1.53624	-0.546037	0.585041	0.65433
aur	3.88314	1.07674	1.97628	0.544831	0.58587	0.654892
SAUSA300_0784	7.57603	0.954073	1.76268	0.541263	0.588326	0.657271
SAUSA300_1987	13.334	-1.02012	1.89183	-0.539223	0.589733	0.658475
srn_4770_sRNA385	0.774957	-1.1724	2.18729	-0.536007	0.591954	0.660586
SAUSA300_1035	0.259171	-1.78248	3.38912	-0.525941	0.598929	NA
pstS	0.255828	-1.78057	3.3892	-0.525366	0.599329	NA
SAUSA300_2318	16.8161	0.837598	1.59469	0.525243	0.599414	0.668539
srrB	48.0188	-0.710325	1.35577	-0.523926	0.60033	0.669188
cap5K	1.38482	-1.11613	2.15448	-0.518048	0.604425	0.673377
clpX	107.856	-0.577931	1.1178	-0.517023	0.60514	0.673799
SAUSA300_0790	33.7323	-1.00504	1.94971	-0.515485	0.606214	0.67462
dltC	5.84695	-1.14478	2.2415	-0.510723	0.609545	0.677949
hisS	14.7932	-0.811984	1.5938	-0.509463	0.610428	0.678554
SAUSA300_0131	0.230263	-1.62222	3.19209	-0.508201	0.611312	NA
ptsG_2	192.244	-0.390281	0.769137	-0.507428	0.611855	0.679582
tcaA	15.8506	-0.996357	1.96452	-0.507176	0.612031	0.679582
recQ_1	11.5457	-0.848263	1.68089	-0.504652	0.613803	0.68099
SAUSA300_2211	4.05269	0.937997	1.85963	0.504401	0.61398	0.68099
hisH	0.842956	-1.10784	2.2139	-0.500399	0.616794	0.683406
SAUSA300_1721	13.569	1.0651	2.12879	0.500333	0.616841	0.683406
SAUSA300_0805	0.225773	-1.59538	3.20517	-0.497751	0.61866	NA
dprA	0.673117	-1.11338	2.24217	-0.496563	0.619497	0.68597
mscL	9.21649	-0.914783	1.85511	-0.493116	0.62193	0.688283
SAUSA300_0427	22.9608	-0.547237	1.11584	-0.490426	0.623833	0.689058
SAUSA300_1859	19.398	0.769284	1.5697	0.490085	0.624074	0.689058
SAUSA300_2265	90.3701	0.320587	0.654298	0.489971	0.624155	0.689058
opuD	19.9474	-0.736534	1.50326	-0.489958	0.624164	0.689058
SAUSA300_0676	16.5464	-0.914666	1.86784	-0.489693	0.624351	0.689058
[truncated: 662 more rows]

## Sheet: Differentially_expresed_genes
Supplementary Data 3. DESeq2 analyses of CRAC data compared to RNA-seq data generated under the same conditions.
For the DESeq2 analyses the 6 replicate CRAC samples were compared to three biological replicate RNA-seq datasets generated from cells that were incubated with LPM7.5 medium for 15 minutes. P-values were generated with DESeq2 analysis (Wald two-tailed test and adjusted using the Benjamini and Hochberg method).
Included in this table are the Uniprot, symbol and function data obtained from Aureowiki (https://aureowiki.med.uni-greifswald.de/Main_Page)
Only genes that were significantly enriched in the CRAC data (padj <= 0.05) are shown here.
Old_locus_tag	UniProt	TIGRFAM function	description	symbol	product	Notes	baseMean	log2FoldChange	lfcSE	stat	pvalue	padj
srn_4680_Sau19	no data	no data	no data	srn_4680_Sau19	sRNA		458.651	13.1041	1.48588	8.81908	1.15401e-18	8.25117e-17
srn_3610_SprC	no data	no data	no data	srn_3610_SprC	sRNA		208.643	11.9681	1.39188	8.59856	8.07256e-18	5.0504e-16
SAUSA300_0813	A0A0H2XEB8		hypothetical protein	SAUSA300_0813	hypothetical protein	HTH domain. Hypothetical SAV0798 homolog in superantigen-encoding pathogenicity islands SaPI	3102.81	10.0454	0.593501	16.9257	2.90654e-64	5.8189e-61
SAUSA300_0369	A0A0H2XGS9		hypothetical protein	SAUSA300_0369	hypothetical protein	Abi_2; Abi-like protein (PF07751; HMM-score: 82.1)	1678.42	10.0419	0.73066	13.7436	5.56203e-43	5.56759e-40
srn_0230.1_rsaOX	no data	no data	no data	srn_0230.1_rsaOX	sRNA		54.6907	10.0392	1.62076	6.19414	5.86046e-10	1.77767e-08
SAUSA300_1965	A0A0H2XJK3		hypothetical protein	SAUSA300_1965	phiSLT ORF78-like protein		52.6818	9.98734	1.47913	6.75218	1.45644e-11	4.85966e-10
SAUSA300_1432	A0A0H2XGD1		phiSLT ORF78-like protein	SAUSA300_1432	phiSLT ORF78-like protein		52.6252	9.98593	1.5247	6.54946	5.77441e-11	1.86458e-09
SAUSA300_0067	A0A0H2XKH6		universal stress protein	SAUSA300_0067	universal stress protein	Usp; Universal stress protein family (PF00582; HMM-score: 45.7)	93.9438	9.85306	1.36056	7.24193	4.42353e-13	1.78134e-11
srn_9620_tsr5	no data	no data	no data	srn_9620_tsr5	sRNA		42.0604	9.65879	2.36423	4.08539	4.40034e-05	0.000331174
srn_0960_Teg147	no data	no data	no data	srn_0960_Teg147	sRNA		1997.32	9.57974	0.809929	11.8279	2.80158e-32	7.01095e-30
srn_3460_Sau5949	no data	no data	no data	srn_3460_Sau5949	sRNA		1649.56	9.02079	0.676245	13.3395	1.36327e-40	9.09755e-38
SAUSA300_0042	A0A0H2XH92		hypothetical protein	SAUSA300_0042	hypothetical protein	AlbA_2; Putative DNA-binding domain (PF04326; HMM-score: 59.1)	26.1307	8.97128	1.92452	4.66157	3.13807e-06	3.65257e-05
SAUSA300_1812			tRNA-OTHER	SAUSA300_1812	tRNA-OTHER		3031.89	8.85788	0.716356	12.3652	4.03273e-35	1.15336e-32
srn_3370_RsaOW5	no data	no data	no data	srn_3370_RsaOW5	sRNA		2446.8	8.80881	0.673831	13.0727	4.71438e-39	2.35955e-36
SAUSA300_0070	A0A0H2XHZ1	Plasmodium subtelomeric family	putative lysophospholipase	SAUSA300_0070	putative lysophospholipase		34.4483	8.40899	1.71425	4.90534	9.32679e-07	1.29668e-05
SAUSA300_0035	A0A0H2XI04	2-aminoethylphosphonate aminotransferase	hypothetical protein	SAUSA300_0035	hypothetical protein	2-aminoethylphosphonate aminotransferase	16.9619	8.33931	1.54292	5.40491	6.48423e-08	1.28308e-06
srn_4540_sprAs2	no data	no data	no data	srn_4540_sprAs2	sRNA		393.882	8.33702	0.973767	8.56162	1.11295e-17	6.75192e-16
SAUSA300_0046	A0A0H2XF21		hypothetical protein	SAUSA300_0046	hypothetical protein	Hypothetical SAR0372 homolog in superantigen-encoding pathogenicity islands SaPI	27.8955	8.08199	1.6406	4.92624	8.38261e-07	1.21609e-05
srn_4530_sprAs2prime	no data	no data	no data	srn_4530_sprAs2prime	sRNA		96.6771	7.7218	0.975253	7.91774	2.4187e-15	1.21056e-13
srn_1060_Teg149	no data	no data	no data	srn_1060_Teg149	sRNA		21.2252	7.72065	1.5561	4.96153	6.99393e-07	1.04596e-05
SAUSA300_0079	A0A0H2XFS1	sporulation lipoprotein, YhcN/YlaJ family	putative lipoprotein	SAUSA300_0079	putative lipoprotein		9.45035	7.51982	2.11609	3.55365	0.00037993	0.00190632
SAUSA300_0807	A0A0H2XH41		hypothetical protein	SAUSA300_0807	hypothetical protein	Hypothetical SAR0372 homolog in superantigen-encoding pathogenicity islands SaPI	47.8756	7.40343	2.38747	3.10095	0.00192901	0.00712525
SAUSA300_1778			tRNA-Asp	SAUSA300_1778	tRNA-Asp		6644.29	7.32592	0.587856	12.4621	1.2018e-35	4.01002e-33
SAUSA300_1390	A0A0H2XJB6		phiSLT ORF96-like protein	SAUSA300_1390	phiSLT ORF96-like protein		7.83877	7.23915	3.11689	2.32256	0.0202029	0.0474165
SAUSA300_2121			tRNA-Asn	SAUSA300_2121	tRNA-Asn		16530.3	7.20059	0.723579	9.95135	2.48789e-23	3.32051e-21
speG	no data	no data	no data	speG	spermidine N(1)-acetyltransferase	spermidine N(1)-acetyltransferase	7.36767	7.16026	2.24823	3.18485	0.00144831	0.005576
SAUSA300_0927			tRNA-Asn	SAUSA300_0927	tRNA-Asn		16754.1	7.15236	0.72985	9.79977	1.12845e-22	1.41197e-20
SAUSA300_1821			tRNA-Asp	SAUSA300_1821	tRNA-Asp		6675.42	7.14782	0.565465	12.6406	1.26101e-36	5.04908e-34
SAUSA300_1813			tRNA-Gly	SAUSA300_1813	tRNA-Gly		4746.78	6.96311	0.66614	10.4529	1.42075e-25	2.37029e-23
srn_3770_Teg122	no data	no data	no data	srn_3770_Teg122	sRNA		199.533	6.93197	0.853836	8.11862	4.71516e-16	2.42045e-14
SAUSA300_0814	A0A0H2XGY2		hypothetical protein	SAUSA300_0814	hypothetical protein	Hypothetical SAV0801 homolog in superantigen-encoding pathogenicity islands SaPI	1555.66	6.90231	0.749492	9.20932	3.28211e-20	2.73783e-18
SAUSA300_1774			tRNA-Asn	SAUSA300_1774	tRNA-Asn		17278.7	6.8816	0.732385	9.39615	5.65943e-21	5.39532e-19
srn_0320_Sau16	no data	no data	no data	srn_0320_Sau16	sRNA		11.3179	6.79398	2.02249	3.35923	0.000781612	0.00337967
SAUSA300_0055	A0A0H2XI08	NDMA-dependent alcohol dehydrogenase, Rxyl_3153 family	alcohol dehydrogenase, zinc-containing	SAUSA300_0055	alcohol dehydrogenase, zinc-containing		5.53369	6.76162	2.00231	3.37692	0.000733037	0.00320423
SAUSA300_1824			tRNA-Asp	SAUSA300_1824	tRNA-Asp		6607.52	6.75608	0.599295	11.2734	1.77639e-29	3.95149e-27
srn_9340_sRNA287	no data	no data	no data	srn_9340_sRNA287	sRNA		34.8824	6.63789	1.44505	4.59353	4.35815e-06	4.69087e-05
SAUSA300_1819			tRNA-Thr	SAUSA300_1819	tRNA-Thr		3670.66	6.5861	0.679964	9.68596	3.45958e-22	4.07416e-20
srn_4760_RsaX23	no data	no data	no data	srn_4760_RsaX23	sRNA		9.63179	6.55438	1.77786	3.68667	0.000227209	0.00125309
SAUSA300_1971	A0A0H2XJC8		phi77 ORF017-like protein	SAUSA300_1971	phi77 ORF017-like protein		317.084	6.50025	0.652359	9.96423	2.18561e-23	3.12542e-21
srn_9525_tsr26	no data	no data	no data	srn_9525_tsr26	sRNA		9.2145	6.49786	2.08361	3.11856	0.00181738	0.00678805
SAUSA300_0019			tRNA-Asp	SAUSA300_0019	tRNA-Asp		1488.31	6.35547	0.631916	10.0575	8.51726e-24	1.31166e-21
SAUSA300_1066			tRNA-Arg	SAUSA300_1066	tRNA-Arg		5786.91	6.34365	0.687961	9.22094	2.94496e-20	2.5634e-18
SAUSA300_0198	A0A0H2XFU2		hypothetical protein	SAUSA300_0198	hypothetical protein	Tobravirus_2B; Tobravirus 2B protein (PF05271; HMM-score: 13.5)	4.24892	6.30695	2.57151	2.45263	0.0141816	0.0357576
srn_3590_sprAs1	no data	no data	no data	srn_3590_sprAs1	sRNA		460.402	6.2442	0.647679	9.64089	5.372e-22	5.97486e-20
SAUSA300_1840			tRNA-Ile	SAUSA300_1840	tRNA-Ile		5065.57	6.15455	0.804406	7.65106	1.99337e-14	9.50171e-13
SAUSA300_0500			tRNA-Ile	SAUSA300_0500	tRNA-Ile		5096.2	6.05607	0.791109	7.65517	1.93062e-14	9.42708e-13
SAUSA300_1829			tRNA-Pro	SAUSA300_1829	tRNA-Pro		10076.6	6.05305	0.550471	10.9961	3.98915e-28	7.26024e-26
SAUSA300_1771	A0A0H2XF84		hypothetical protein	SAUSA300_1771	hypothetical protein	hypothetical protein within pathogenicity island	5.57996	5.79918	2.23571	2.59389	0.00948965	0.0259539
srn_4750_sRNA384	no data	no data	no data	srn_4750_sRNA384	sRNA		9.67518	5.73676	1.62647	3.52713	0.000420098	0.00207663
hisA	no data	no data	no data	hisA	1-(5-phosphoribosyl)-5-[(5- phosphoribosylamino)methylideneamino] imidazole-4-carboxamide isomerase		54.3042	5.6639	1.61606	3.50475	0.000457035	0.00222624
SAUSA300_2019			tRNA-Leu	SAUSA300_2019	tRNA-Leu		1007.25	5.6475	0.590376	9.56594	1.11186e-21	1.17155e-19
SAUSA300_1407	A0A0H2XHZ6	phage transcriptional regulator, RinA family	phi SLT ORF 145-like protein, phage transcriptional regulator	SAUSA300_1407	phi SLT ORF 145-like protein, phage transcriptional regulator		2.4714	5.63581	1.97414	2.85482	0.00430608	0.0136621
SAUSA300_1815			tRNA-Gln	SAUSA300_1815	tRNA-Gln		1222.02	5.56771	0.622355	8.9462	3.67946e-19	2.72825e-17
SAUSA300_1835			tRNA-Thr	SAUSA300_1835	tRNA-Thr		3670.1	5.54907	0.656554	8.45181	2.8682e-17	1.64061e-15
SAUSA300_1818			tRNA-Tyr	SAUSA300_1818	tRNA-Tyr		1446.91	5.40062	0.595202	9.0736	1.15152e-19	8.86671e-18
SAUSA300_2262	A0A0H2XG31		hypothetical protein	SAUSA300_2262	hypothetical protein	Abi; CAAX protease self-immunity (PF02517; HMM-score: 52.5)	108.326	5.28494	0.70523	7.49393	6.68408e-14	2.90903e-12
srn_1330_sRNA118	no data	no data	no data	srn_1330_sRNA118	sRNA		1.96359	5.26757	1.85943	2.8329	0.00461276	0.0144068
SAUSA300_1777			tRNA-Phe	SAUSA300_1777	tRNA-Phe		1348.86	5.23533	0.607295	8.62074	6.65241e-18	4.29617e-16
SAUSA300_1775			tRNA-Gly	SAUSA300_1775	tRNA-Gly		2416.14	5.20486	0.552742	9.41644	4.66629e-21	4.67096e-19
SAUSA300_1825			tRNA-Ser	SAUSA300_1825	tRNA-Ser		711.83	5.13498	0.713303	7.19888	6.07113e-13	2.33738e-11
plc	no data	no data	no data	plc	1-phosphatidylinositol phosphodiesterase		10.3153	5.03448	1.88717	2.66774	0.00763638	0.0219656
SAUSA300_1820			tRNA-Phe	SAUSA300_1820	tRNA-Phe		1379.95	5.02768	0.587754	8.55406	1.18834e-17	6.99721e-16
SAUSA300_1823			tRNA-Ser	SAUSA300_1823	tRNA-Ser		1795.9	4.92697	0.680412	7.24115	4.44889e-13	1.78134e-11
SAUSA300_2018			tRNA-Gly	SAUSA300_2018	tRNA-Gly		2422.22	4.92006	0.560869	8.77221	1.75192e-18	1.16912e-16
SAUSA300_0926			tRNA-Ser	SAUSA300_0926	tRNA-Ser		4850.76	4.85152	0.575169	8.43495	3.31354e-17	1.84269e-15
SAUSA300_1811			tRNA-Leu	SAUSA300_1811	tRNA-Leu		1364.02	4.74837	0.727413	6.52774	6.67693e-11	2.12178e-09
SAUSA300_1817			tRNA-Trp	SAUSA300_1817	tRNA-Trp		3168.02	4.7196	0.506101	9.32541	1.10557e-20	1.00606e-18
SAUSA300_1833			tRNA-Leu	SAUSA300_1833	tRNA-Leu		2566.82	4.70131	0.533344	8.81477	1.19926e-18	8.27902e-17
SAUSA300_2120			tRNA-Glu	SAUSA300_2120	tRNA-Glu		885.909	4.67613	0.618286	7.56305	3.93723e-14	1.75163e-12
SAUSA300_1158	Q2FHH3		hypothetical protein	SAUSA300_1158	hypothetical protein	COG0779: clustered with transcription termination protein NusA	401.944	4.57188	0.790275	5.78517	7.244e-09	1.83576e-07
SAUSA300_1832			tRNA-Gly	SAUSA300_1832	tRNA-Gly		5811	4.51153	0.592738	7.61133	2.71286e-14	1.26306e-12
SAUSA300_0447			tRNA-Ser	SAUSA300_0447	tRNA-Ser		2552.71	4.49517	0.65665	6.84561	7.61487e-12	2.77181e-10
SAUSA300_1773			tRNA-Glu	SAUSA300_1773	tRNA-Glu		884.658	4.36649	0.518817	8.41624	3.88747e-17	2.04808e-15
SAUSA300_1827			tRNA-Met	SAUSA300_1827	tRNA-Met		936.291	4.33159	0.658114	6.58182	4.64722e-11	1.5252e-09
SAUSA300_0292	A0A0H2XI59		hypothetical protein	SAUSA300_0292	hypothetical protein	RTA1; RTA1 like protein (PF04479; HMM-score: 13.6)	42.1748	4.31726	0.881743	4.89629	9.7665e-07	1.34845e-05
SAUSA300_1814			tRNA-Cys	SAUSA300_1814	tRNA-Cys		601.253	4.313	0.724246	5.95516	2.59822e-09	7.22449e-08
SAUSA300_0545	Q2FJ80	FMN reductase	hypothetical protein	SAUSA300_0545	hypothetical protein	Flavodoxin_2; Flavodoxin-like fold (PF02525; HMM-score: 42.8)	118.305	4.29521	0.99579	4.31337	1.60785e-05	0.000145652
SAUSA300_1828			tRNA-Ala	SAUSA300_1828	tRNA-Ala		1031.58	4.29419	0.703441	6.10454	1.03095e-09	2.99125e-08
SAUSA300_1779			tRNA-Met	SAUSA300_1779	tRNA-Met		2166.72	4.10043	0.677355	6.05359	1.41652e-09	3.99419e-08
SAUSA300_2119			tRNA-Val	SAUSA300_2119	tRNA-Val		2246.72	4.09559	0.605871	6.75984	1.38144e-11	4.72724e-10
SAUSA300_1839			tRNA-Ala	SAUSA300_1839	tRNA-Ala		1037.86	4.04441	0.688144	5.87728	4.17074e-09	1.08439e-07
SAUSA300_1836			tRNA-Val	SAUSA300_1836	tRNA-Val		2284.71	3.94488	0.686929	5.74277	9.31397e-09	2.27397e-07
SAUSA300_1816			tRNA-His	SAUSA300_1816	tRNA-His		576.35	3.94169	0.568553	6.93285	4.12434e-12	1.55791e-10
SAUSA300_1977	A0A0H2XJ81	methyltransferase, TIGR00027 family	hypothetical protein	SAUSA300_1977	hypothetical protein	LCM; Leucine carboxyl methyltransferase (PF04072; HMM-score: 54.9)	8.92837	3.71751	0.869266	4.2766	1.89768e-05	0.000165181
SAUSA300_0018			tRNA-Glu	SAUSA300_0018	tRNA-Glu		1435.4	3.71532	0.514614	7.21963	5.21293e-13	2.04633e-11
pflA	no data	no data	no data	pflA	pyruvate formate-lyase activating enzyme		64.6228	3.63373	0.784901	4.62954	3.66473e-06	4.12179e-05
SAUSA300_1831			tRNA-Leu	SAUSA300_1831	tRNA-Leu		1275.96	3.56768	0.626719	5.69262	1.25102e-08	3.01751e-07
SAUSA300_2116			tRNA-Lys	SAUSA300_2116	tRNA-Lys		492.205	3.5354	0.598818	5.90396	3.54873e-09	9.34809e-08
SAUSA300_1834			tRNA-Lys	SAUSA300_1834	tRNA-Lys		957.536	3.50552	0.382645	9.16128	5.12848e-20	4.10688e-18
SAUSA300_1772			tRNA-Ser	SAUSA300_1772	tRNA-Ser		436.817	3.50302	0.932462	3.75674	0.000172142	0.000987472
SAUSA300_2118			tRNA-Tyr	SAUSA300_2118	tRNA-Tyr		2085.01	3.49232	0.635637	5.49421	3.92467e-08	8.27073e-07
SAUSA300_1822			tRNA-Met	SAUSA300_1822	tRNA-Met		2190.77	3.43796	0.608222	5.65248	1.58148e-08	3.72484e-07
SAUSA300_1830			tRNA-Arg	SAUSA300_1830	tRNA-Arg		869.52	3.41001	0.615985	5.53587	3.09692e-08	6.59578e-07
SAUSA300_2343	A0A0H2XEE7	nitrate reductase, alpha subunit	respiratory nitrate reductase, alpha subunit	SAUSA300_2343	respiratory nitrate reductase, alpha subunit		26.3038	3.3341	1.42591	2.33822	0.0193758	0.0461241
SAUSA300_0273	A0A0H2XGN4		hypothetical protein	SAUSA300_0273	hypothetical protein	ABC2_membrane_3; ABC-2 family transporter protein (PF12698; HMM-score: 82)	12.5435	3.32581	1.10245	3.01673	0.00255514	0.00884147
sak	no data	no data	no data	sak	staphylokinase		622.543	3.31525	0.765319	4.33186	1.47855e-05	0.000135162
SAUSA300_1549	A0A0H2XJ29	comEA protein	ComE operon protein 1	SAUSA300_1549	ComE operon protein 1		23.9581	3.29065	1.38822	2.37041	0.0177685	0.0429621
srn_2700_Teg62	no data	no data	no data	srn_2700_Teg62	sRNA		118.079	3.24904	0.795452	4.08452	4.41676e-05	0.000331174
SAUSA300_2117			tRNA-Gln	SAUSA300_2117	tRNA-Gln		3157.67	3.20661	0.593379	5.40399	6.51739e-08	1.28308e-06
SAUSA300_1728	A0A0H2XII4	voltage-dependent potassium channel beta subunit	aldo/keto reductase family oxidoreductase	SAUSA300_1728	aldo/keto reductase family oxidoreductase		141.924	3.17963	0.523774	6.07062	1.2742e-09	3.6442e-08
SAUSA300_0498			tRNA-Ala	SAUSA300_0498	tRNA-Ala		538.104	3.17864	0.718064	4.42669	9.56915e-06	9.12259e-05
isaB	no data	no data	no data	isaB	immunodominant antigen B		59.1756	3.15391	1.04532	3.01718	0.00255139	0.00884147
srn_2940.1_sRNA233	no data	no data	no data	srn_2940.1_sRNA233	sRNA		24.5569	2.97691	0.761597	3.90878	9.27635e-05	0.000606904
srn_2330_Sau11	no data	no data	no data	srn_2330_Sau11	sRNA		17.8028	2.95412	1.06756	2.76716	0.00565473	0.0171527
ctpA	no data	no data	no data	ctpA	carboxyl-terminal protease		90.7868	2.94274	1.16369	2.52881	0.0114452	0.0299911
SAUSA300_0505	Q2FJC0	pyridoxal 5'-phosphate synthase, glutaminase subunit Pdx2	glutamine amidotransferase subunit PdxT	SAUSA300_0505	glutamine amidotransferase subunit PdxT		70.5733	2.82146	0.706216	3.99517	6.46474e-05	0.000450955
SAUSA300_0266	A0A0H2XIJ2		hypothetical protein	SAUSA300_0266	hypothetical protein		21.1992	2.75549	1.07741	2.55752	0.0105422	0.0280658
SAUSA300_0068	A0A0H2XE43	cadmium-translocating P-type ATPase	cadmium-exporting ATPase, truncation	SAUSA300_0068	cadmium-exporting ATPase, truncation		226.268	2.6838	0.920094	2.91687	0.00353559	0.0115847
srn_2530_sRNA209	no data	no data	no data	srn_2530_sRNA209	sRNA		138.347	2.55377	0.846813	3.01574	0.00256356	0.00884147
SAUSA300_1116	A0A0H2XG61	thiamine pyrophosphokinase	hypothetical protein	SAUSA300_1116	hypothetical protein		68.7468	2.54418	0.669524	3.79998	0.000144708	0.000860372
rpsO	no data	no data	no data	rpsO	30S ribosomal protein S15		545.736	2.52439	1.08868	2.31876	0.0204083	0.0476749
SAUSA300_0667	Q2FIV8		hypothetical protein	SAUSA300_0667	hypothetical protein	DUF188; Uncharacterized BCR, YaiI/YqxD family COG1671 (PF02639; HMM-score: 137.2)	197.777	2.4739	0.508659	4.86357	1.15287e-06	1.5701e-05
SAUSA300_1088	A0A0H2XEH6	catechol 2,3 dioxygenase	glyoxalase family protein	SAUSA300_1088	glyoxalase family protein		38.8628	2.32864	0.799945	2.911	0.00360272	0.011747
SAUSA300_0817	A0A0H2XFX4		hypothetical protein	SAUSA300_0817	hypothetical protein	DUF368; Domain of unknown function (DUF368) (PF04018; HMM-score: 168.3)	33.3026	2.31804	0.720597	3.21683	0.00129615	0.00508803
SAUSA300_1826			tRNA-Met	SAUSA300_1826	tRNA-Met		122.809	2.04489	0.744416	2.74697	0.0060148	0.0180805
SAUSA300_1776			tRNA-His	SAUSA300_1776	tRNA-His		652.79	1.92506	0.591192	3.25623	0.00112903	0.00457556
SAUSA300_1642	A0A0H2XG72	GABA permease	D-serine/D-alanine/glycine transporter	SAUSA300_1642	D-serine/D-alanine/glycine transporter		153.613	1.85378	0.61465	3.01599	0.00256145	0.00884147
SAUSA300_1581	A0A0H2XG02		hypothetical protein	SAUSA300_1581	hypothetical protein	YtxH; YtxH-like protein (PF12732; HMM-score: 10.9)	835.023	1.67606	0.45427	3.68956	0.000224643	0.00124236
SAUSA300_0556	A0A0H2XGT0	6-phospho 3-hexuloisomerase	SIS domain-containing protein	SAUSA300_0556	SIS domain-containing protein		506.094	1.67272	0.504414	3.31616	0.000912631	0.0038013
acpP	no data	no data	no data	acpP	acyl carrier protein		223.824	1.31838	0.570072	2.31266	0.0207412	0.0482107
tsf	no data	no data	no data	tsf	elongation factor Ts		319.717	1.21233	0.519138	2.33527	0.0195294	0.0463245
