# Supplementary material for: The RNA-bound proteome of MRSA reveals post-transcriptional roles for helix-turn-helix DNA-binding and Rossmann-fold proteins
Source: Nat Commun. 2022 May 24;13:2883. doi: 10.1038/s41467-022-30553-8 (PMC9130240; doi:10.1038/s41467-022-30553-8)
Supplement: Supplementary file 7 — Supplementary Data 4 [file 41467_2022_30553_MOESM7_ESM.xlsx]

## Sheet: BEAM_motif_one
Supplementary Data 4. BEAM motifs found in CcpA binding peaks.
chromosome	strand	start	end	structure_center	qBEAR	dot-bracket	gene_name	annotation
CP000255.1	+	23777	23825	23774	fffff:ccc[============oooooo============]ccc:dddd	))))).(((.((((((((((((......)))))))))))).))).((((	purA	protein_coding
CP000255.1	+	127894	127942	127889	============[dddd[ddddnnnnndddd]dddd============2	((((((((((((.((((.((((.....)))).)))))))))))))))).	lctP	protein_coding
CP000255.1	+	155931	155979	155918	e[ccc================oooooo================>>>>>>	(.(((((((((((((((((((......))))))))))))))))......	SAUSA300_0136	protein_coding
CP000255.1	+	283937	283985	283932	::::================oooooo================ggggggg	....((((((((((((((((......))))))))))))))))(((((((	SAUSA300_0235	protein_coding
CP000255.1	+	477476	477524	477472	===========[eeeee[cccooooooccc]eeeee]============	(((((((((((.(((((.(((......))).))))).))))))))))))	SAUSA300_0425	protein_coding
CP000255.1	+	630077	630125	630074	gg===============!!cccmmmmccc333===============22	(((((((((((((((((..(((....)))...)))))))))))))))..	SAUSA300_0556	protein_coding
CP000255.1	+	706533	706581	706532	g"""==========[hhhhhhhhmmmmhhhhhhhh]==========333	(...((((((((((.((((((((....)))))))).))))))))))...	SAUSA300_0631	protein_coding
CP000255.1	+	1018619	1018667	1018612	''=================qqqqqqqq=================fffff	..(((((((((((((((((........))))))))))))))))))))))	SAUSA300_0925	protein_coding
CP000255.1	+	1106926	1106974	1106922	e[==========[iiiiiiiiinnnnniiiiiiiii]==========]e	(.((((((((((.(((((((((.....))))))))).)))))))))).)	SAUSA300_1012	protein_coding
CP000255.1	+	1106926	1106974	1106923	e[==========[iiiiiiiiinnnnniiiiiiiii]==========]e	(.((((((((((.(((((((((.....))))))))).)))))))))).)	srn_2350_rsaOP	sRNA
CP000255.1	+	1222627	1222675	1222625	d[===================oooooo===================ddd	(.(((((((((((((((((((......))))))))))))))))))))))	SAUSA300_1116	protein_coding
CP000255.1	+	1239285	1239333	1239280	==========iiiiiiiiiqqqqqqqqiiiiiiiii]============	(((((((((((((((((((........))))))))).))))))))))))	ffh	protein_coding
CP000255.1	+	1265984	1266032	1265982	$$==========[gggggggssssssssssggggggg==========55	..((((((((((.(((((((..........)))))))))))))))))..	cdsA	protein_coding
CP000255.1	+	1281701	1281749	1281695	ii$$$$$===============mmmm===============]iiiiiii	((.....(((((((((((((((....))))))))))))))).)))))))	rpsO	protein_coding
CP000255.1	+	1303408	1303456	1303409	=======[iiiiiiiii[ddddnnnnndddd]iiiiiiiii]=======	(((((((.(((((((((.((((.....)))).))))))))).)))))))	SAUSA300_1183	protein_coding
CP000255.1	+	1312233	1312281	1312233	ggggggg============cccooooooccc22============]ggg	((((((((((((((((((((((......)))..)))))))))))).)))	srn_2700_Teg62	sRNA
CP000255.1	+	1314822	1314870	1314812	=========!!eeeee[ffffffmmmmffffff]eeeee]=========	(((((((((..(((((.((((((....)))))).))))).)))))))))	glpD	protein_coding
CP000255.1	+	1385810	1385858	1385801	eee[==================ppppppp==================]e	(((.((((((((((((((((((.......)))))))))))))))))).)	msrR	protein_coding
CP000255.1	+	1407644	1407692	1407645	c"""=================qqqqqqqq=================22c	(...(((((((((((((((((........)))))))))))))))))..)	pepF_2	protein_coding
CP000255.1	+	1676197	1676245	1676192	=============cccffffffnnnnnffffff]ccc]===========	((((((((((((((((((((((.....)))))).))).)))))))))))	glyS	protein_coding
CP000255.1	+	1802480	1802528	1802478	:======================mmmm======================	.((((((((((((((((((((((....))))))))))))))))))))))	SAUSA300_1642	protein_coding
CP000255.1	+	2565818	2565866	2565815	:================wwwwwwwwwwwwww================::	.((((((((((((((((..............))))))))))))))))..	SAUSA300_2384	protein_coding
CP000255.1	+	2620050	2620098	2620048	[==============!!ccc!!ammmma22ccc22==============	.((((((((((((((..(((..(....)..)))..))))))))))))))	SAUSA300_2433	protein_coding
CP000255.1	+	2743952	2744000	2743952	===================eeeeellleeeee]================	((((((((((((((((((((((((...))))).))))))))))))))))	SAUSA300_2540	protein_coding
CP000255.1	-	414395	414443	414459	==============[gggggggnnnnnggggggg]==============	((((((((((((((.(((((((.....))))))).))))))))))))))	SAUSA300_0360	protein_coding
CP000255.1	-	746192	746240	746245	hh==============[eeeeemmmmeeeee]==============ddd	))((((((((((((((.(((((....))))).))))))))))))))(((	SAUSA300_0672	protein_coding
CP000255.1	-	1511244	1511292	1511290	!!===============[fffffflllffffff]===============	..(((((((((((((((.((((((...)))))).)))))))))))))))	SAUSA300_1346	protein_coding
CP000255.1	-	1525655	1525703	1525706	===============!!fffffflllffffff===============22	(((((((((((((((..((((((...)))))))))))))))))))))..	ndk	protein_coding
CP000255.1	-	1774596	1774644	1774656	======[===========[cccnnnnnccc===========]=======	((((((.(((((((((((.(((.....)))))))))))))).)))))))	clpX	protein_coding
CP000255.1	-	1836343	1836391	1836395	"==============bb[ddddnnnnndddd]bb]==============	.((((((((((((((((.((((.....)))).)).))))))))))))))	SAUSA300_1671	protein_coding
CP000255.1	-	1857637	1857685	1857689	====================ppppppp====================::	((((((((((((((((((((.......))))))))))))))))))))..	SAUSA300_1685	protein_coding
CP000255.1	-	1911679	1911727	1911730	:======================mmmm======================	.((((((((((((((((((((((....))))))))))))))))))))))	SAUSA300_1728	protein_coding
CP000255.1	-	1991993	1992041	1992043	neeeee================lll================:ffffffo	.)))))((((((((((((((((...)))))))))))))))).((((((.	SAUSA300_1809	protein_coding
CP000255.1	-	2073103	2073151	2073153	'''''=============ddddnnnnndddd]=============22==	.....(((((((((((((((((.....)))).)))))))))))))..))	SAUSA300_1906	protein_coding
CP000255.1	-	2086356	2086404	2086408	============[==========mmmm==========88888888====	((((((((((((.((((((((((....))))))))))........))))	srn_3800_sprD	sRNA
CP000255.1	-	2211253	2211301	2211302	============[hhhhhhhhbbmmmmbb]hhhhhhhh]==========	((((((((((((.((((((((((....)).)))))))).))))))))))	oxaA	protein_coding
CP000255.1	-	2220467	2220515	2220523	e[bb[=================mmmm=================]bb22e	(.((.(((((((((((((((((....))))))))))))))))).))..)	atpC	protein_coding
CP000255.1	-	2416074	2416122	2416122	c[====================ssssssssss=================	(.((((((((((((((((((((..........)))))))))))))))))	nhaC	protein_coding
CP000255.1	-	2416072	2416120	2416137	====================ssssssssss===================	((((((((((((((((((((..........)))))))))))))))))))	srn_4340_Teg23	sRNA
CP000255.1	-	2416144	2416192	2416194	=========!!============mmmm======================	(((((((((..((((((((((((....))))))))))))))))))))))	nhaC	protein_coding
CP000255.1	-	2448313	2448361	2448365	$=====================mmmm=====================33	.(((((((((((((((((((((....)))))))))))))))))))))..	hutI	protein_coding
CP000255.1	-	2455594	2455642	2455644	=============[ccc[ddddlllddddccc]==============22	(((((((((((((.(((.((((...))))))).))))))))))))))..	rpiA	protein_coding
CP000255.1	-	2467677	2467725	2467725	==========[gggggggcccqqqqqqqqccc]ggggggg]========	((((((((((.((((((((((........))).))))))).))))))))	SAUSA300_2296	protein_coding
CP000255.1	-	2474629	2474677	2474679	ddd=============ffffffnnnnnffffff]=============]d	((((((((((((((((((((((.....)))))).))))))))))))).)	tcaA	protein_coding
CP000255.1	-	2555452	2555500	2555504	eee$$$$$===============mmmm===============eeeee::	(((.....(((((((((((((((....))))))))))))))))))))..	SAUSA300_2376	protein_coding
CP000255.1	-	2663242	2663290	2663292	=======================mmmm======================	(((((((((((((((((((((((....))))))))))))))))))))))	srtA	protein_coding
CP000255.1	-	2677656	2677704	2677691	============!!ccc[cccooooooccc]ccc4444===========	((((((((((((..(((.(((......))).)))....)))))))))))	SAUSA300_2480	protein_coding
CP000255.1	-	2681266	2681314	2681315	============dddd[a[cccmmmmccca]dddd22============	((((((((((((((((.(.(((....)))).))))..))))))))))))	SAUSA300_2483	protein_coding
CP000255.1	-	2701990	2702038	2702045	===============!!ddddoooooodddd=================e	(((((((((((((((..((((......))))))))))))))))))))))	crtN	protein_coding
CP000255.1	-	2772485	2772533	2772533	d[iiiiiiiiiggggggg[cccrrrrrrrrrccc]ggggggg]iiiiii	(.((((((((((((((((.(((.........))).))))))).))))))	SAUSA300_2562	protein_coding

## Sheet: BEAM_motif_two
Supplementary Data 4. BEAM motifs found in CcpA binding peaks.
chromosome	strand	start	end	structure_center	qBEAR	dot-bracket	gene_name	annotation
CP000255.1	+	231744	231769	231713	gggggggeeeeellleeeee]ggggg	((((((((((((...))))).)))))	hsdR	protein_coding
CP000255.1	+	565045	565070	565012	=========oooooo==========]	(((((((((......)))))))))).	SAUSA300_0505	protein_coding
CP000255.1	+	895389	895414	895359	===========mmmm===========	(((((((((((....)))))))))))	SAUSA300_0814	protein_coding
CP000255.1	+	991586	991611	991530	==========oooooo==========	((((((((((......))))))))))	pepF_1	protein_coding
CP000255.1	+	1012141	1012166	1012094	gggg[eeeeeooooooeeeee]gggg	((((.(((((......))))).))))	SAUSA300_0922	protein_coding
CP000255.1	+	1274043	1274068	1274009	============lll===========	((((((((((((...)))))))))))	SAUSA300_1158	protein_coding
CP000255.1	+	2372250	2372275	2372206	=======[ddddllldddd]======	(((((((.((((...)))).))))))	SAUSA300_2206	protein_coding
CP000255.1	+	2421089	2421114	2421095	===========lll===========]	(((((((((((...))))))))))).	SAUSA300_2254	protein_coding
CP000255.1	+	2653357	2653382	2653327	============lll===========	((((((((((((...)))))))))))	SAUSA300_2455	protein_coding
CP000255.1	+	2855866	2855891	2855874	ccc!!eeeeeooooooeeeee22ccc	(((..(((((......)))))..)))	SAUSA300_2629	protein_coding
CP000255.1	-	76150	76175	76201	iiiiiiii[bbmmmmbb]iiiiiiii	((((((((.((....)).))))))))	SAUSA300_0068	protein_coding
CP000255.1	-	637210	637235	637261	[==========mmmm==========]	.((((((((((....)))))))))).	thiD_1	protein_coding
CP000255.1	-	696631	696656	696699	iiii[a!!cccooooooccc22a]ii	((((.(..(((......)))..).))	tagH	protein_coding
CP000255.1	-	746383	746408	746419	eeeegggggggmmmmggggggg333e	(((((((((((....)))))))...)	SAUSA300_0672	protein_coding
CP000255.1	-	1542124	1542149	1542206	:===========lll===========	.(((((((((((...)))))))))))	SAUSA300_1375	protein_coding
CP000255.1	-	1782229	1782254	1782281	============lll===========	((((((((((((...)))))))))))	thrS	protein_coding
CP000255.1	-	1784638	1784663	1784685	===========nnnnn==========	(((((((((((.....))))))))))	dnaI	protein_coding
CP000255.1	-	1873825	1873850	1873880	iiiiii[ddddmmmmddddiiiiiii	((((((.((((....)))))))))))	SAUSA300_1699	protein_coding
CP000255.1	-	2086367	2086392	2086438	h==========mmmm==========:	)((((((((((....)))))))))).	SAUSA300_1919	protein_coding
CP000255.1	-	2088227	2088252	2088284	:==========mmmm==========J	.((((((((((....)))))))))))	sak	protein_coding
CP000255.1	-	2419075	2419100	2419124	iiiiiiiiirrrrrrrrriiiiiiii	(((((((((.........))))))))	SAUSA300_2251	protein_coding
CP000255.1	-	2444729	2444754	2444777	=========bbnnnnnbb]=======	(((((((((((.....)).)))))))	SAUSA300_2273	protein_coding
CP000255.1	-	2608659	2608684	2608716	[iiiiiiiiiooooooiiiiiiiiif	.(((((((((......))))))))))	SAUSA300_2423	protein_coding

## Sheet: MEME_motif_one
Supplementary Data 4. MEME motifs identified in CcpA binding peaks.
chromosome	strand	start	end	motif	matched_sequence	score	p-value	gene_name	annotation
CP000255.1	+	24223	24238	CGBGGGUUCGADUCC	CACGGGUUCGAGUCC	25.3529	3.3e-09	SAUSA300_0018	tRNA
CP000255.1	+	24306	24321	CGBGGGUUCGADUCC	CGCGGGUUCGAUUCC	27.8	5.68e-10	SAUSA300_0019	tRNA
CP000255.1	+	503714	503729	CGBGGGUUCGADUCC	CGGGGGUUCGAAUCC	28.2588	2.45e-10	SAUSA300_0447	tRNA
CP000255.1	+	558215	558230	CGBGGGUUCGADUCC	CGGUGGUUCGAGUCC	25.4941	2.81e-09	SAUSA300_0500	tRNA
CP000255.1	+	1282266	1282281	CGBGGGUUCGADUCC	UGCGGGUAAAAUUCC	0.294118	6.47e-05	pnpA	protein_coding
CP000255.1	-	1018770	1018785	CGBGGGUUCGADUCC	CGAGGGUUCGAAUCC	24.7647	5.56e-09	SAUSA300_0926	tRNA
CP000255.1	-	1018864	1018879	CGBGGGUUCGADUCC	CGUAGGUUCGAGUCC	24.5294	6.82e-09	SAUSA300_0927	tRNA
CP000255.1	-	1167971	1167986	CGBGGGUUCGADUCC	CGGGGGUUCGAAUCC	28.2588	2.45e-10	SAUSA300_1066	tRNA
CP000255.1	-	1960773	1960788	CGBGGGUUCGADUCC	CACGGGUUCGAGUCC	25.3529	3.3e-09	SAUSA300_1773	tRNA
CP000255.1	-	1960849	1960864	CGBGGGUUCGADUCC	CGUAGGUUCGAGUCC	24.5294	6.82e-09	SAUSA300_1774	tRNA
CP000255.1	-	1960938	1960953	CGBGGGUUCGADUCC	UGUGGGUUCGAUUCC	23.2235	1.59e-08	SAUSA300_1775	tRNA
CP000255.1	-	1961113	1961128	CGBGGGUUCGADUCC	CGGCAGUUCGACUCU	16.9882	3.29e-07	SAUSA300_1777	tRNA
CP000255.1	-	1961205	1961220	CGBGGGUUCGADUCC	CGCGGGUUCGAUUCC	27.8	5.68e-10	SAUSA300_1778	tRNA
CP000255.1	-	1995456	1995471	CGBGGGUUCGADUCC	UAUAGGUGCAAAUCC	3.65882	2.63e-05	SAUSA300_1813	tRNA
CP000255.1	-	1995538	1995553	CGBGGGUUCGADUCC	CACCGGUUCAAAUCC	18.8471	1.46e-07	SAUSA300_1814	tRNA
CP000255.1	-	1995614	1995629	CGBGGGUUCGADUCC	CGUUGGUUCGAAUCC	22.8471	1.87e-08	SAUSA300_1815	tRNA
CP000255.1	-	1995697	1995712	CGBGGGUUCGADUCC	CGAGGGUUCGAUCCC	21.6471	4.01e-08	SAUSA300_1816	tRNA
CP000255.1	-	1995775	1995790	CGBGGGUUCGADUCC	UGUGGGUUCGAUUCC	23.2235	1.59e-08	SAUSA300_1817	tRNA
CP000255.1	-	1995861	1995876	CGBGGGUUCGADUCC	CGGCAGUUCGAAUCU	17.7294	2.38e-07	SAUSA300_1818	tRNA
CP000255.1	-	1995950	1995965	CGBGGGUUCGADUCC	UGGGGGUUCAAGUCC	22.5765	2.28e-08	SAUSA300_1819	tRNA
CP000255.1	-	1996030	1996045	CGBGGGUUCGADUCC	CGGCAGUUCGACUCU	16.9882	3.29e-07	SAUSA300_1820	tRNA
CP000255.1	-	1996124	1996139	CGBGGGUUCGADUCC	CGCGGGUUCGAUUCC	27.8	5.68e-10	SAUSA300_1821	tRNA
CP000255.1	-	1996297	1996312	CGBGGGUUCGADUCC	CGGGGGUUCGAAUCC	28.2588	2.45e-10	SAUSA300_1823	tRNA
CP000255.1	-	1996428	1996443	CGBGGGUUCGADUCC	CGCGGGUUCGAUUCC	27.8	5.68e-10	SAUSA300_1824	tRNA
CP000255.1	-	1996511	1996526	CGBGGGUUCGADUCC	CGGGGGUUCGAAUCC	28.2588	2.45e-10	SAUSA300_1825	tRNA
CP000255.1	-	1996712	1996727	CGBGGGUUCGADUCC	CGGGGGUUCGAUCCC	25.1412	4.25e-09	SAUSA300_1827	tRNA
CP000255.1	-	1996900	1996915	CGBGGGUUCGADUCC	CGCAGGUUCGAAUCC	25.2824	3.8e-09	SAUSA300_1829	tRNA
CP000255.1	-	1997177	1997192	CGBGGGUUCGADUCC	CGCGGGUUCGAAUCC	28.0588	3.41e-10	SAUSA300_1832	tRNA
CP000255.1	-	1997252	1997267	CGBGGGUUCGADUCC	UGGGGGUUCGACUCC	24.5412	6.62e-09	SAUSA300_1833	tRNA
CP000255.1	-	1997421	1997436	CGBGGGUUCGADUCC	UGGGGGUUCAAGUCC	22.5765	2.28e-08	SAUSA300_1835	tRNA
CP000255.1	-	2001017	2001032	CGBGGGUUCGADUCC	CGGUGGUUCGAGUCC	25.4941	2.81e-09	SAUSA300_1840	tRNA
CP000255.1	-	2181152	2181167	CGBGGGUUCGADUCC	UGUGGGUUCGAUUCC	23.2235	1.59e-08	SAUSA300_2018	tRNA
CP000255.1	-	2181245	2181260	CGBGGGUUCGADUCC	UGGAGGUUCAAGUCC	19.8	1e-07	SAUSA300_2019	tRNA
CP000255.1	-	2292217	2292232	CGBGGGUUCGADUCC	CACGGGUUCGAGUCC	25.3529	3.3e-09	SAUSA300_2120	tRNA
CP000255.1	-	2292293	2292308	CGBGGGUUCGADUCC	CGUAGGUUCGAGUCC	24.5294	6.82e-09	SAUSA300_2121	tRNA

## Sheet: MEME_motif_two
Supplementary Data 4. MEME motifs identified in CcpA binding peaks.
chromosome	strand	start	end	motif	matched_sequence	score	p-value	gene_name	annotation
CP000255.1	+	12731	12746	GGVGYDUUUUUWURU	GGUCUUUUUUUAUUU	11.5222	5.11e-05	serS	protein_coding
CP000255.1	+	477522	477537	GGVGYDUUUUUWURU	GGUUUUUAUUUUUAU	11.3	5.78e-05	SAUSA300_0425	protein_coding
CP000255.1	+	565065	565080	GGVGYDUUUUUWURU	GGAGUUAUUUUUUAU	14.1667	8.77e-06	SAUSA300_0505	protein_coding
CP000255.1	+	630115	630130	GGVGYDUUUUUWURU	CGAUUAUUUUUUUAU	11.8556	4.21e-05	SAUSA300_0556	protein_coding
CP000255.1	+	706574	706589	GGVGYDUUUUUWURU	GGACUUUUUUAUUAU	13.1222	1.86e-05	SAUSA300_0631	protein_coding
CP000255.1	+	739889	739904	GGVGYDUUUUUWURU	GGGGUGUUUGUUUAU	15.4444	3.02e-06	SAUSA300_0665	protein_coding
CP000255.1	+	895408	895423	GGVGYDUUUUUWURU	UGUCUAUUUUUUUAU	12.5222	2.79e-05	SAUSA300_0814	protein_coding
CP000255.1	+	926917	926932	GGVGYDUUUUUWURU	GCAGUUUUUUUAUGC	15.1556	3.92e-06	SAUSA300_0847	protein_coding
CP000255.1	+	1012163	1012178	GGVGYDUUUUUWURU	GGUCUUUUUGUUUGU	13.4444	1.49e-05	SAUSA300_0922	protein_coding
CP000255.1	+	1115378	1115393	GGVGYDUUUUUWURU	UGUCCAUUUUUUUAU	12.7889	2.34e-05	SAUSA300_1017	protein_coding
CP000255.1	+	1142407	1142422	GGVGYDUUUUUWURU	CCAGUUUUUGUUUGU	10.3333	9.58e-05	trx	protein_coding
CP000255.1	+	1222659	1222674	GGVGYDUUUUUWURU	GGCGUGAUUUAUUAU	11.6667	4.69e-05	SAUSA300_1116	protein_coding
CP000255.1	+	1281715	1281730	GGVGYDUUUUUWURU	GGGGCAUAUUUAUGU	14.9556	4.67e-06	rpsO	protein_coding
CP000255.1	+	1390166	1390181	GGVGYDUUUUUWURU	GGUGUCUUUUUAUUU	11.2444	5.96e-05	SAUSA300_1261	protein_coding
CP000255.1	+	1609634	1609649	GGVGYDUUUUUWURU	GGGGCAUAUUAAUAU	10.8778	7.24e-05	SAUSA300_1455	protein_coding
CP000255.1	+	1676241	1676256	GGVGYDUUUUUWURU	GGGGCGUUUUCAUGU	15.2778	3.51e-06	glyS	protein_coding
CP000255.1	+	1676241	1676256	GGVGYDUUUUUWURU	GGGGCGUUUUCAUGU	15.2778	3.51e-06	srn_3160_RsaOD	sRNA
CP000255.1	+	2372267	2372282	GGVGYDUUUUUWURU	GCAGUCGUUUUUUGU	11.7222	4.54e-05	SAUSA300_2206	protein_coding
CP000255.1	-	414387	414402	GGVGYDUUUUUWURU	GGAAGCUUUUUUUAU	11.5333	5.07e-05	SAUSA300_0360	protein_coding
CP000255.1	-	637189	637204	GGVGYDUUUUUWURU	UGGUUAUUUUUUUAU	13	2.02e-05	thiD_1	protein_coding
CP000255.1	-	746190	746205	GGVGYDUUUUUWURU	GCAGUUUUUUUAUGC	15.1556	3.92e-06	SAUSA300_0672	protein_coding
CP000255.1	-	867660	867675	GGVGYDUUUUUWURU	GGCGCUUUUUUAUAU	18.5	6.07e-08	SAUSA300_0778	protein_coding
CP000255.1	-	867660	867675	GGVGYDUUUUUWURU	GGCGCUUUUUUAUAU	18.5	6.07e-08	srn_1960_rsaOL	sRNA
CP000255.1	-	1030700	1030715	GGVGYDUUUUUWURU	GCGCUGUAUUUUUAU	11.9222	4.04e-05	SAUSA300_0942	protein_coding
CP000255.1	-	1030698	1030713	GGVGYDUUUUUWURU	GCUGUAUUUUUAUUU	10.5556	8.57e-05	SAUSA300_0942	protein_coding
CP000255.1	-	1156277	1156292	GGVGYDUUUUUWURU	GGCUAAUUUUUAUAC	12.3	3.2e-05	SAUSA300_1058	protein_coding
CP000255.1	-	1371321	1371336	GGVGYDUUUUUWURU	UGCAUAUUUUUUUGC	12.6778	2.51e-05	SAUSA300_1249	protein_coding
CP000255.1	-	1525646	1525661	GGVGYDUUUUUWURU	GCCCGUUUUUUAUGU	13.8222	1.14e-05	ndk	protein_coding
CP000255.1	-	1735801	1735816	GGVGYDUUUUUWURU	UGCGUAUUUUUAUGC	15.0556	4.27e-06	SAUSA300_1585	protein_coding
CP000255.1	-	1774588	1774603	GGVGYDUUUUUWURU	GGAGCUUUUUUAUAA	12.7222	2.44e-05	clpX	protein_coding
CP000255.1	-	1784630	1784645	GGVGYDUUUUUWURU	GGCGGGAUUUUUUGU	13.6222	1.31e-05	dnaI	protein_coding
CP000255.1	-	2086583	2086598	GGVGYDUUUUUWURU	GGCUAGUUUUUUUGU	14.4778	6.9e-06	srn_3810_Teg124	sRNA
CP000255.1	-	2086583	2086598	GGVGYDUUUUUWURU	GGCUAGUUUUUUUGU	14.4778	6.9e-06	SAUSA300_1921	protein_coding
CP000255.1	-	2088218	2088233	GGVGYDUUUUUWURU	UGCCUAUUUUUUUAU	14.7222	5.68e-06	sak	protein_coding
CP000255.1	-	2244961	2244976	GGVGYDUUUUUWURU	GGAGCGUUUUUUUAU	18.0778	1.42e-07	rpoE	protein_coding
CP000255.1	-	2268147	2268162	GGVGYDUUUUUWURU	UGCUCUUUUGUAUGC	11.1333	6.32e-05	SAUSA300_2102	protein_coding
CP000255.1	-	2419067	2419082	GGVGYDUUUUUWURU	GCAUCAUUUUUAUAU	13.6556	1.28e-05	SAUSA300_2251	protein_coding
CP000255.1	-	2434872	2434887	GGVGYDUUUUUWURU	GGCGCAUUUUUUUAU	18.6222	4.13e-08	SAUSA300_2265	protein_coding
CP000255.1	-	2474620	2474635	GGVGYDUUUUUWURU	GGGAUUGUUUUUUGU	12.2222	3.36e-05	tcaA	protein_coding
CP000255.1	-	2485844	2485859	GGVGYDUUUUUWURU	UCAUCUUUUUUUUAU	11.5889	4.91e-05	SAUSA300_2313	protein_coding
CP000255.1	-	2677646	2677661	GGVGYDUUUUUWURU	UGAGUGUUUUUUUGU	15.7889	2.15e-06	SAUSA300_2480	protein_coding
CP000255.1	-	2772481	2772496	GGVGYDUUUUUWURU	GGAAUUUUUUUAUGC	14.2667	8.12e-06	SAUSA300_2562	protein_coding
CP000255.1	-	2772483	2772498	GGVGYDUUUUUWURU	CGGGAAUUUUUUUAU	11.0556	6.6e-05	SAUSA300_2562	protein_coding
