# Supplementary material for: The RNA-bound proteome of MRSA reveals post-transcriptional roles for helix-turn-helix DNA-binding and Rossmann-fold proteins
Source: Nat Commun. 2022 May 24;13:2883. doi: 10.1038/s41467-022-30553-8 (PMC9130240; doi:10.1038/s41467-022-30553-8)
Supplement: Supplementary file 8 — Supplementary Data 5 [file 41467_2022_30553_MOESM8_ESM.xlsx]

## Sheet: WT vs Delta-CcpA
Supplementary Data 5. Differential expression analysis of wild-type and delta CcpA samples.
Shown are the results of the DESeq2 analyses that were performed on biological replicate RNAseq samples (n=3) comparing wild-type USA300 to USA300 lacking CcpA.
P-values were generated with DESeq2 analysis (Wald two-tailed test and adjusted using the Benjamini and Hochberg method).
Log2-fold changes larger than zero indicate genes that are upregulated in the CcpA knock-out strain. Only genes that had adjusted p-values (padj colum) smaller than 0.05 were considered.
Genes with larger p-values are shown in grey. Those genes that were validated by qPCR are highlighted in yellow and those validated by Northern blotting are highlighted in blue.
Gene name	baseMean	log2FoldChange	lfcSE	stat	pvalue	padj	-log10 padj
SAUSA300_2491	15311.7	5.74494	0.215613	26.6447	2.06401e-156	7.48408e-153	152.126
SAUSA300_0170	6015.43	5.55245	0.227795	24.3748	3.1661e-131	5.74013e-128	127.241
SAUSA300_0195	3810.12	5.42246	0.249578	21.7265	1.15136e-104	1.39161e-101	100.856
pckA	10981	5.01485	0.231711	21.6428	7.1129e-104	6.44784e-101	100.191
SAUSA300_0312	5624.55	9.47995	0.473159	20.0355	2.70328e-89	1.96042e-86	85.7077
SAUSA300_0311	4449.56	9.39585	0.470867	19.9543	1.37424e-88	8.30502e-86	85.0807
SAUSA300_0313	3281.69	8.7174	0.437156	19.9412	1.7887e-88	9.26544e-86	85.0331
SAUSA300_0192	5411.22	5.46132	0.284148	19.22	2.51897e-82	1.14172e-79	78.9424
SAUSA300_1759	893.042	4.89294	0.263844	18.5448	8.97997e-77	3.25614e-74	73.4873
acsA	2662.69	5.17776	0.282207	18.3474	3.46361e-75	1.14173e-72	71.9424
gntP	9644.35	5.49358	0.299717	18.3292	4.8402e-75	1.46255e-72	71.8349
putA	3272.29	5.63367	0.308262	18.2756	1.29425e-74	3.60996e-72	71.4425
lip	5012.19	4.85168	0.26675	18.1882	6.40631e-74	1.65923e-71	70.7801
SAUSA300_0257	1548.53	-4.8254	0.267572	-18.034	1.05319e-72	2.5459e-70	69.5942
sucB	15464.2	3.18394	0.178936	17.7938	7.89967e-71	1.79026e-68	67.7471
SAUSA300_2383	380.728	4.45789	0.254123	17.5423	6.81694e-69	1.45401e-66	65.8374
SAUSA300_0194	9200.73	6.01781	0.357334	16.8409	1.22462e-63	2.46694e-61	60.6078
gntK	8507.57	5.32354	0.316467	16.8218	1.69035e-63	3.22589e-61	60.4914
murQ	6327.29	6.14097	0.368793	16.6515	2.94914e-62	5.34679e-60	59.2719
srn_3430_sRNA271	358.694	4.70887	0.293721	16.0318	7.66855e-58	1.3241e-55	54.8781
arcC_2	364.882	3.97523	0.250809	15.8496	1.41486e-56	2.33194e-54	53.6323
ald_2	7734.56	3.69869	0.23926	15.4588	6.57623e-54	9.93558e-52	51.0028
hlgA	372.711	3.81881	0.247603	15.4232	1.14376e-53	1.65891e-51	50.7802
SAUSA300_0636	1137	3.55415	0.231325	15.3643	2.84079e-53	3.96181e-51	50.4021
SAUSA300_0256	671.792	-4.71019	0.311687	-15.1119	1.35132e-51	1.81477e-49	48.7412
SAUSA300_0637	1162.07	3.64624	0.242947	15.0084	6.47088e-51	8.3798e-49	48.0768
gntR	2950.99	4.84886	0.323645	14.982	9.62145e-51	1.20301e-48	47.9197
rocD_2	9439.39	3.3384	0.224752	14.8537	6.58334e-50	7.95706e-48	47.0992
argF	301.734	4.20856	0.292629	14.3819	6.72343e-47	7.86424e-45	44.1043
betA	19940.2	4.00236	0.289398	13.8299	1.68207e-43	1.90599e-41	40.7199
SAUSA300_2449	1157.14	3.8319	0.279801	13.6951	1.08657e-42	1.19391e-40	39.923
glpQ	596.406	2.65025	0.196327	13.4992	1.58129e-41	1.6864e-39	38.773
SAUSA300_0316	191.514	4.16464	0.322208	12.9253	3.24044e-38	3.35709e-36	35.474
nanA	240.083	4.25002	0.335079	12.6836	7.28939e-37	7.34204e-35	34.1342
sucA	28985	3.10297	0.24698	12.5636	3.34643e-36	3.2795e-34	33.4842
betB	18486.4	3.59095	0.286121	12.5505	3.95179e-36	3.67415e-34	33.4348
hutU	364.231	3.70988	0.306754	12.094	1.13614e-33	9.80863e-32	31.0084
ndk	5119.99	2.71799	0.224934	12.0835	1.29123e-33	1.08884e-31	30.963
deoD_1	144.51	4.13784	0.343969	12.0297	2.48039e-33	2.04407e-31	30.6895
SAUSA300_2621	1222.36	3.42789	0.285945	11.9879	4.10994e-33	3.3117e-31	30.4799
sdaAB	686.116	2.8406	0.239446	11.8632	1.83704e-32	1.44807e-30	29.8392
SAUSA300_2455	1415.7	2.30514	0.195191	11.8097	3.4797e-32	2.68455e-30	29.5711
SAUSA300_2254	2915.22	2.12747	0.180429	11.7912	4.335e-32	3.27473e-30	29.4848
pdp	4569.16	2.43371	0.207407	11.734	8.537e-32	6.31738e-30	29.1995
SAUSA300_1064	711.448	2.98501	0.255376	11.6887	1.4562e-31	1.05604e-29	28.9763
deoC_2	3642.96	2.55859	0.219886	11.636	2.70426e-31	1.92268e-29	28.7161
gudB	16908.6	2.9202	0.254362	11.4805	1.65275e-30	1.13073e-28	27.9466
splD	175.624	3.39068	0.300711	11.2756	1.73267e-29	1.16345e-27	26.9343
SAUSA300_2471	1003.42	2.79914	0.25153	11.1284	9.12291e-29	6.01448e-27	26.2208
splC	156.515	3.23492	0.292839	11.0468	2.27237e-28	1.47136e-26	25.8323
glpT	979.356	3.39509	0.309571	10.9671	5.50181e-28	3.49993e-26	25.4559
acuC	375.591	3.29139	0.301452	10.9184	9.40945e-28	5.88253e-26	25.2304
hutG	3211.68	3.38614	0.31129	10.8778	1.47113e-27	9.04123e-26	25.0438
SAUSA300_1005	657.059	-2.72146	0.254892	-10.6769	1.30527e-26	7.88816e-25	24.103
sucD	33568.5	3.36113	0.315358	10.6581	1.59746e-26	9.49574e-25	24.0225
SAUSA300_1456	1365.86	2.35547	0.223401	10.5437	5.43287e-26	3.17735e-24	23.4979
bccT	5157.08	2.85286	0.275545	10.3535	4.03348e-25	2.32149e-23	22.6342
entB	1831.65	2.03611	0.197085	10.3311	5.09728e-25	2.88793e-23	22.5394
SAUSA300_0314	188.894	3.64532	0.360445	10.1134	4.81947e-24	2.64779e-22	21.5771
sucC	33243.8	3.41183	0.337409	10.1118	4.89561e-24	2.64948e-22	21.5768
sdaAA	1615.85	3.01435	0.300424	10.0337	1.08429e-23	5.78183e-22	21.2379
alsS	451.303	-3.0288	0.306157	-9.89294	4.46694e-23	2.34741e-21	20.6294
SAUSA300_2548	606.157	2.3865	0.243354	9.80671	1.05345e-22	5.38e-21	20.2692
gap_2	1347.56	2.61811	0.269964	9.69801	3.07426e-22	1.54823e-20	19.8102
SAUSA300_2502	533.938	3.6146	0.373582	9.67552	3.83157e-22	1.90319e-20	19.7205
SAUSA300_2399	702.394	2.57491	0.267375	9.63032	5.95441e-22	2.91766e-20	19.535
mvk	2885.66	2.14865	0.223517	9.61293	7.05164e-22	3.40923e-20	19.4673
rocF	1840.33	2.63628	0.27581	9.55832	1.1968e-21	5.71e-20	19.2434
splA	160.125	2.99689	0.316565	9.4669	2.88265e-21	1.35747e-19	18.8673
SAUSA300_1897	1033.83	2.28109	0.243438	9.37029	7.2335e-21	3.36265e-19	18.4733
hutI	270.031	2.58359	0.276305	9.35052	8.72182e-21	3.95317e-19	18.4031
SAUSA300_2343	1836.15	-4.76328	0.509858	-9.34237	9.42014e-21	4.21697e-19	18.375
SAUSA300_2486	9302.43	2.42966	0.260613	9.32289	1.13217e-20	5.0064e-19	18.3005
splE	125.716	2.96449	0.319696	9.27284	1.81246e-20	7.91804e-19	18.1014
hutH	2539.55	1.69713	0.183313	9.25811	2.08083e-20	8.98226e-19	18.0466
sak	908.241	1.77395	0.197599	8.97754	2.76887e-19	1.15401e-17	16.9378
fumC	3642.42	1.73814	0.19604	8.86623	7.56611e-19	3.08255e-17	16.5111
rnhB	6469.38	3.14152	0.356255	8.81818	1.16339e-18	4.68717e-17	16.3291
budA_1	174.354	-3.21847	0.36596	-8.79459	1.43572e-18	5.72077e-17	16.2425
srn_4740_sprA3	299.465	2.35434	0.271999	8.65568	4.89986e-18	1.8901e-16	15.7235
glpK	605.253	2.167	0.251657	8.61094	7.24615e-18	2.76574e-16	15.5582
sbi	4441.44	2.0099	0.23364	8.60253	7.7978e-18	2.9453e-16	15.5309
splB	157.097	3.4775	0.404782	8.59105	8.61753e-18	3.22136e-16	15.492
splF	146.481	2.99548	0.351339	8.52589	1.51637e-17	5.61057e-16	15.251
sdrD	1026.18	-2.30732	0.27093	-8.51628	1.64754e-17	6.03432e-16	15.2194
treP	1096.47	-2.40695	0.282842	-8.5099	1.74081e-17	6.31217e-16	15.1998
SAUSA300_2164	2365.93	2.89445	0.340281	8.50607	1.79931e-17	6.45971e-16	15.1898
SAUSA300_1480	121.641	2.94317	0.346521	8.4935	2.00511e-17	7.12796e-16	15.147
narK	833.414	-4.14429	0.489486	-8.46661	2.52642e-17	8.80847e-16	15.0551
sdhB	9146.08	2.05899	0.247577	8.31658	9.05411e-17	3.12669e-15	14.5049
SAUSA300_1656	10612.3	1.99305	0.240412	8.29011	1.1314e-16	3.87024e-15	14.4123
SAUSA300_2501	2443.37	3.03945	0.366816	8.28604	1.17078e-16	3.96751e-15	14.4015
SAUSA300_0180	618.891	-2.44656	0.296529	-8.25065	1.57534e-16	5.28907e-15	14.2766
copA	9184.81	1.64394	0.200911	8.18241	2.7822e-16	9.25529e-15	14.0336
SAUSA300_0711	1002.41	2.57057	0.315968	8.13553	4.10133e-16	1.35195e-14	13.869
glpF	1217.47	2.64707	0.325662	8.12826	4.35497e-16	1.42262e-14	13.8469
glvC	304.153	1.85023	0.227965	8.11628	4.80706e-16	1.55629e-14	13.8079
rbsK	1433.53	2.50165	0.310424	8.05884	7.70203e-16	2.47147e-14	13.607
SAUSA300_0264	1333.66	2.53086	0.314706	8.04198	8.84011e-16	2.81178e-14	13.551
malR	379.888	1.75855	0.219272	8.01993	1.05804e-15	3.33606e-14	13.4768
icd	8347.05	2.15331	0.269202	7.99884	1.25597e-15	3.90062e-14	13.4089
arcD_1	137.156	2.24087	0.281463	7.9615	1.69969e-15	5.22294e-14	13.2821
gltS	911.769	2.29573	0.288822	7.94859	1.88642e-15	5.74802e-14	13.2405
narH	600.384	-4.62006	0.582803	-7.92731	2.23938e-15	6.76666e-14	13.1696
sdhA	18110.9	2.30541	0.292371	7.88523	3.13957e-15	9.40834e-14	13.0265
srn_0370_sRNA22	74.7758	3.55983	0.452116	7.87371	3.44282e-15	1.02325e-13	12.99
gltA	6743.12	2.50437	0.318123	7.87234	3.48071e-15	1.0261e-13	12.9888
SAUSA300_2299	168.203	-2.19051	0.279451	-7.83861	4.55566e-15	1.33216e-13	12.8754
mqo_1	4588.75	1.94161	0.247942	7.83091	4.84352e-15	1.40501e-13	12.8523
SAUSA300_2351	491.62	1.78554	0.229886	7.76705	8.03383e-15	2.29375e-13	12.6395
cidB	2470.94	2.12955	0.275068	7.74191	9.79364e-15	2.77436e-13	12.5568
SAUSA300_0108	197.778	2.3939	0.309397	7.7373	1.01554e-14	2.85453e-13	12.5445
SAUSA300_1976	629.65	1.88769	0.244686	7.71475	1.21217e-14	3.38102e-13	12.471
SAUSA300_2076	5728.58	2.27447	0.296497	7.67113	1.70485e-14	4.71893e-13	12.3262
arcA_1	177.852	2.24245	0.295902	7.57837	3.49925e-14	9.54006e-13	12.0204
SAUSA300_1739	9542.1	2.21395	0.292326	7.57356	3.63122e-14	9.82598e-13	12.0076
SAUSA300_2407	247.557	2.48404	0.32932	7.54296	4.59438e-14	1.23372e-12	11.9088
pflB	22909.9	2.3075	0.307263	7.50986	5.91885e-14	1.56655e-12	11.8051
groES	3718.69	2.04717	0.27267	7.50784	6.01099e-14	1.57941e-12	11.8015
clfA	15560.3	1.96	0.261446	7.49677	6.54074e-14	1.70624e-12	11.768
SAUSA300_2447	2237.43	2.17082	0.289686	7.4937	6.69594e-14	1.73425e-12	11.7609
SAUSA300_1740	16398.6	2.42014	0.323919	7.47145	7.93171e-14	2.03974e-12	11.6904
rbsD	361.04	1.81353	0.242997	7.46317	8.44655e-14	2.15684e-12	11.6662
fhs	25759.7	2.11952	0.286905	7.38756	1.49552e-13	3.73983e-12	11.4271
SAUSA300_1532	14961.1	1.61634	0.218772	7.38825	1.48772e-13	3.73983e-12	11.4271
SAUSA300_1788	3271.94	1.62724	0.221651	7.34144	2.11312e-13	5.24807e-12	11.28
srn_2700_Teg62	545.581	2.75801	0.376459	7.32621	2.36755e-13	5.83995e-12	11.2336
SAUSA300_2408	192.394	2.41538	0.329943	7.32062	2.46834e-13	6.04743e-12	11.2184
SAUSA300_0079	4271.28	1.726	0.236017	7.31303	2.61187e-13	6.31376e-12	11.1997
SAUSA300_2298	424.215	-1.79765	0.247519	-7.26267	3.79509e-13	9.11325e-12	11.0403
opp-1A	390.988	1.93946	0.267457	7.25147	4.1226e-13	9.83458e-12	11.0072
SAUSA300_2406	282.728	1.75386	0.242278	7.23904	4.51863e-13	1.07089e-11	10.9703
ribBA	1583.24	2.31757	0.320525	7.23055	4.81053e-13	1.13266e-11	10.9459
argH	144.342	-2.73775	0.381723	-7.17209	7.3862e-13	1.72789e-11	10.7625
srn_2510_Sau6297	123.361	2.54867	0.356534	7.14846	8.77572e-13	2.03979e-11	10.6904
lacC	77.0152	2.4169	0.341006	7.08757	1.36492e-12	3.11269e-11	10.5069
SAUSA300_1741	408.749	1.89913	0.267921	7.08839	1.35679e-12	3.11269e-11	10.5069
fnbA	326.438	1.94289	0.275128	7.06176	1.64402e-12	3.72577e-11	10.4288
SAUSA300_2525	1452.88	2.33332	0.330618	7.05747	1.69564e-12	3.81887e-11	10.4181
srn_4610_sRNA377	121.689	3.12346	0.444131	7.03275	2.02508e-12	4.53267e-11	10.3436
srn_4480_Teg126	100.503	-4.50737	0.641136	-7.03028	2.06119e-12	4.5852e-11	10.3386
SAUSA300_2494	4450.31	1.50887	0.215271	7.00914	2.39782e-12	5.30153e-11	10.2756
atpE	13574.9	1.16898	0.167918	6.96165	3.3632e-12	7.39088e-11	10.1313
srn_2035_tsr15	562.788	2.44277	0.351247	6.95458	3.5362e-12	7.72425e-11	10.1121
SAUSA300_0786	925.024	2.72795	0.393054	6.9404	3.90992e-12	8.48943e-11	10.0711
SAUSA300_2133	669.402	-1.9107	0.27744	-6.88688	5.70305e-12	1.23091e-10	9.90977
SAUSA300_2389	758.761	-1.87589	0.27257	-6.88225	5.89156e-12	1.26407e-10	9.89823
SAUSA300_2629	193.658	2.51301	0.365361	6.87817	6.06283e-12	1.29317e-10	9.88835
thiD_2	90.8701	2.28318	0.337211	6.77077	1.28102e-11	2.66953e-10	9.57356
SAUSA300_1856	5070.69	1.60472	0.238526	6.72766	1.7241e-11	3.57233e-10	9.44705
SAUSA300_2416	1360.95	2.72787	0.40588	6.72087	1.80639e-11	3.72158e-10	9.42927
ipdC	3447.5	1.79129	0.266998	6.709	1.95967e-11	3.992e-10	9.39881
SAUSA300_2626	325.238	2.61428	0.39143	6.6788	2.409e-11	4.8799e-10	9.31159
SAUSA300_0883	3341.49	1.83525	0.274886	6.6764	2.44877e-11	4.9329e-10	9.3069
SAUSA300_0917	736.046	-2.02645	0.303719	-6.67213	2.5211e-11	5.05055e-10	9.29666
SAUSA300_2385	828.556	-1.35971	0.204609	-6.64542	3.02353e-11	5.99089e-10	9.22251
groEL	11709.8	1.66683	0.25099	6.64101	3.11539e-11	6.13934e-10	9.21188
srn_0770_Teg18as	86.4624	2.26722	0.343357	6.6031	4.02651e-11	7.89197e-10	9.10281
rsbW	2421.17	1.34735	0.204116	6.60091	4.08628e-11	7.96605e-10	9.09876
SAUSA300_2395	347.207	-1.71704	0.26128	-6.57167	4.97554e-11	9.64776e-10	9.01557
srn_3420_Teg89	703.158	1.83716	0.279994	6.56141	5.32998e-11	1.02801e-09	8.988
SAUSA300_0541	226.895	-3.13213	0.478738	-6.54247	6.05125e-11	1.16094e-09	8.93519
pflA	8508.47	2.20757	0.337688	6.53731	6.26364e-11	1.19537e-09	8.9225
miaA	742.207	-1.31013	0.200745	-6.52636	6.73851e-11	1.27926e-09	8.89304
hfq	722.68	-1.40778	0.216319	-6.5079	7.62105e-11	1.43927e-09	8.84186
SAUSA300_0136	3103.35	1.87872	0.288899	6.50303	7.87158e-11	1.47888e-09	8.83007
SAUSA300_2592	432.465	1.89379	0.291585	6.49481	8.31395e-11	1.55394e-09	8.80857
SAUSA300_0231	1195.43	-1.9412	0.299028	-6.49171	8.48648e-11	1.57805e-09	8.80188
SAUSA300_1698	5026.27	1.68221	0.259305	6.48735	8.73579e-11	1.61612e-09	8.79153
SAUSA300_1458	782.462	-1.27899	0.197186	-6.48622	8.80169e-11	1.62005e-09	8.79047
srn_3510_Teg74	506.296	2.60339	0.403115	6.45819	1.05963e-10	1.94052e-09	8.71208
SAUSA300_1533	19103.5	1.57801	0.244848	6.44486	1.15708e-10	2.10832e-09	8.67606
SAUSA300_1744	386.638	1.69883	0.264418	6.42477	1.32066e-10	2.39435e-09	8.62081
SAUSA300_0535	4797.26	1.60785	0.253921	6.33209	2.41856e-10	4.32005e-09	8.36451
SAUSA300_1496	8010.04	1.13996	0.180079	6.3303	2.44677e-10	4.34902e-09	8.36161
SAUSA300_0226	79.8295	2.61004	0.412761	6.32338	2.55898e-10	4.52627e-09	8.34426
SAUSA300_1534	8506.12	1.51091	0.239987	6.2958	3.05816e-10	5.38296e-09	8.26898
SAUSA300_0172	165.599	1.98342	0.315838	6.27985	3.38892e-10	5.93635e-09	8.22648
SAUSA300_0749	3876.74	1.67375	0.267019	6.26828	3.65051e-10	6.36381e-09	8.19628
ribD	1494.15	2.21958	0.354757	6.25661	3.93446e-10	6.82601e-09	8.16583
cysK	19292.9	1.70718	0.273901	6.23283	4.58096e-10	7.90979e-09	8.10184
fdhD	538.99	-1.33922	0.215235	-6.22215	4.90387e-10	8.42722e-09	8.07432
cidA	59.4122	-8.31037	1.337	-6.21568	5.11039e-10	8.74069e-09	8.05845
SAUSA300_0677	1590.31	1.09415	0.176172	6.21066	5.27618e-10	8.9819e-09	8.04663
SAUSA300_0753	1344.13	1.30312	0.210165	6.20049	5.62887e-10	9.53751e-09	8.02057
SAUSA300_0982	2390.69	1.65437	0.267943	6.17433	6.64434e-10	1.12058e-08	7.95056
glcU	563.846	-1.27259	0.206245	-6.17029	6.81633e-10	1.14426e-08	7.94148
mvaD	3031.93	1.47087	0.2388	6.15942	7.30133e-10	1.22003e-08	7.91363
SAUSA300_0676	1607.45	1.03687	0.16855	6.15167	7.6671e-10	1.27527e-08	7.8944
ureF	441.321	-1.54345	0.251262	-6.14281	8.10751e-10	1.34237e-08	7.87213
SAUSA300_2547	1225.01	1.78912	0.292124	6.12452	9.09575e-10	1.49914e-08	7.82416
nrdF	1369.06	-2.48705	0.406193	-6.12283	9.19284e-10	1.50829e-08	7.82151
pyk	13719.5	-1.04581	0.170835	-6.12174	9.25594e-10	1.5118e-08	7.8205
nirB	1434.27	-2.75865	0.451276	-6.11301	9.77721e-10	1.58978e-08	7.79866
ptsG_2	5897.41	1.4218	0.232655	6.1112	9.88819e-10	1.60065e-08	7.7957
srn_1070_Sau41	21825.4	-3.32696	0.544843	-6.10627	1.01989e-09	1.6436e-08	7.7842
SAUSA300_1677	2634.59	-1.37551	0.225289	-6.10553	1.02457e-09	1.64385e-08	7.78414
ribE	737.144	1.92102	0.316294	6.07352	1.25138e-09	1.99891e-08	7.69921
SAUSA300_0355	4654.54	1.40455	0.231331	6.07159	1.26646e-09	2.01412e-08	7.69591
SAUSA300_0026	877.521	1.33241	0.219657	6.06587	1.31241e-09	2.07808e-08	7.68234
SAUSA300_0229	142.941	2.10908	0.348803	6.04663	1.47907e-09	2.33178e-08	7.63231
SAUSA300_1787	1860.73	1.63713	0.270963	6.04189	1.52318e-09	2.39093e-08	7.62143
SAUSA300_1226	888.368	1.51949	0.251611	6.03903	1.55045e-09	2.41285e-08	7.61747
srn_4570_Teg27	85.0991	2.00648	0.332223	6.03955	1.54548e-09	2.41285e-08	7.61747
SAUSA300_2500	1203.88	2.14168	0.355023	6.03252	1.61425e-09	2.5014e-08	7.60182
xpt	1195.73	-1.34134	0.224722	-5.96891	2.38845e-09	3.68532e-08	7.43352
SAUSA300_1716	319.407	1.41754	0.237781	5.96153	2.49888e-09	3.83937e-08	7.41574
argG	156.382	-2.68457	0.452777	-5.92913	3.04547e-09	4.65945e-08	7.33167
SAUSA300_0882	2033.03	1.82555	0.308672	5.91422	3.33447e-09	5.08017e-08	7.29412
rsbV	1945.25	1.47236	0.249443	5.90257	3.57879e-09	5.42957e-08	7.26523
narJ	135.116	-4.04619	0.685678	-5.90101	3.61279e-09	5.45833e-08	7.26294
SAUSA300_0916	6971.32	1.49922	0.255323	5.87184	4.30982e-09	6.4844e-08	7.18813
clfB	3273.83	-1.78855	0.304966	-5.86476	4.49773e-09	6.73917e-08	7.17139
SAUSA300_2037	9508.56	-1.44739	0.246928	-5.8616	4.58415e-09	6.84038e-08	7.16492
atpF	18200.3	1.12301	0.19169	5.85848	4.67125e-09	6.94179e-08	7.15853
deoC_1	1761.38	1.31999	0.226453	5.82897	5.57705e-09	8.25403e-08	7.08333
acnA	19921.2	1.56415	0.26878	5.81943	5.90503e-09	8.70185e-08	7.06039
SAUSA300_0233	660.44	-2.44914	0.420901	-5.81879	5.92762e-09	8.70185e-08	7.06039
qoxB	79112.8	1.27853	0.219863	5.81512	6.05897e-09	8.85879e-08	7.05263
SAUSA300_1069	496.31	-1.86353	0.320702	-5.81079	6.21781e-09	9.05453e-08	7.04313
SAUSA300_0474	9385.56	1.60268	0.276069	5.80534	6.42354e-09	9.3167e-08	7.03074
qoxC	30055	0.913016	0.15733	5.80318	6.50672e-09	9.39975e-08	7.02688
SAUSA300_1662	225.242	-2.13763	0.369097	-5.7915	6.97585e-09	1.00375e-07	6.99838
oppB_1	387.099	-1.65979	0.286781	-5.78768	7.1367e-09	1.02283e-07	6.9902
SAUSA300_0590	1634.39	1.31896	0.228647	5.76855	7.99582e-09	1.14145e-07	6.94254
SAUSA300_0516	1472.08	1.13564	0.196947	5.76622	8.10715e-09	1.1528e-07	6.93824
accC_2	1320.41	1.76523	0.306571	5.75798	8.51242e-09	1.20101e-07	6.92045
SAUSA300_2450	224.179	-2.61435	0.454854	-5.74767	9.04824e-09	1.27166e-07	6.89563
SAUSA300_0113	7300.69	2.1007	0.366814	5.72688	1.02291e-08	1.42657e-07	6.84571
SAUSA300_1497	4374.33	0.932782	0.163121	5.71836	1.0756e-08	1.4943e-07	6.82556
hlgC	75.8706	1.93316	0.339211	5.69899	1.20518e-08	1.66793e-07	6.77782
plc	548.226	1.23453	0.216874	5.6924	1.25268e-08	1.72708e-07	6.76269
pgk	17683.8	-1.30064	0.22917	-5.67545	1.38325e-08	1.89988e-07	6.72127
SAUSA300_0225	93.6942	2.20681	0.389114	5.67139	1.41647e-08	1.93815e-07	6.71261
thiM	131.313	1.6515	0.291297	5.66948	1.43234e-08	1.95251e-07	6.70941
sdrC	99.4566	-1.83947	0.32502	-5.65957	1.51752e-08	2.06088e-07	6.68595
acuA	207.624	1.98441	0.351365	5.6477	1.62607e-08	2.20004e-07	6.65757
SAUSA300_1058	5495.05	1.10716	0.196736	5.62767	1.82661e-08	2.46219e-07	6.60868
srn_0930_Teg76	530.954	-1.49304	0.265374	-5.62618	1.84249e-08	2.4744e-07	6.60653
SAUSA300_2543	508.843	1.4077	0.250955	5.60935	2.03085e-08	2.71729e-07	6.56586
nirD	489.781	-2.69423	0.481873	-5.59117	2.25547e-08	3.00674e-07	6.5219
ear	269.764	1.8222	0.326042	5.58886	2.28562e-08	3.03578e-07	6.51773
SAUSA300_0429	485.109	-1.5215	0.273204	-5.5691	2.56054e-08	3.38851e-07	6.46999
SAUSA300_0329	1796.18	1.74285	0.313443	5.56034	2.69251e-08	3.5502e-07	6.44975
SAUSA300_2344	709.996	-2.51447	0.454193	-5.53614	3.09219e-08	4.06242e-07	6.39121
SAUSA300_0385	1750.36	1.61521	0.292266	5.5265	3.26688e-08	4.25245e-07	6.37136
SAUSA300_1684	4801.13	1.28987	0.233408	5.52622	3.27201e-08	4.25245e-07	6.37136
ackA	7090.53	-0.876755	0.15926	-5.50519	3.6878e-08	4.75871e-07	6.32251
srn_2550_Teg80	1015.82	-1.26256	0.230478	-5.47799	4.30186e-08	5.5314e-07	6.25716
ddh	10579.1	-1.0667	0.19483	-5.47504	4.37415e-08	5.60448e-07	6.25146
potD	1534.88	1.52662	0.279584	5.46034	4.75218e-08	6.0674e-07	6.217
fadD	23.0307	4.51746	0.82853	5.45237	4.97023e-08	6.32353e-07	6.19904
srn_3480_sRNA275	2515.23	1.73923	0.319888	5.43699	5.41884e-08	6.84624e-07	6.16455
SAUSA300_2080	168.029	-3.71668	0.684067	-5.43322	5.53459e-08	6.9682e-07	6.15688
SAUSA300_0475	6273.22	1.64137	0.302234	5.43078	5.61072e-08	7.03961e-07	6.15245
SAUSA300_0423	377.571	1.49977	0.276726	5.41972	5.96926e-08	7.46364e-07	6.12705
atpA	38516.3	1.13394	0.209345	5.41663	6.07318e-08	7.56747e-07	6.12105
atpD	47332.9	1.35322	0.250923	5.39299	6.9295e-08	8.57555e-07	6.06674
sdrE	1043.02	-1.57704	0.293124	-5.38012	7.44363e-08	9.18047e-07	6.03713
SAUSA300_0321	199.378	-2.04065	0.379438	-5.37809	7.52803e-08	9.25309e-07	6.03371
yfiA	7064.92	1.32695	0.247046	5.37126	7.81888e-08	9.57813e-07	6.01872
sirC	518.235	2.03501	0.379156	5.36721	7.99654e-08	9.76277e-07	6.01043
def_1	921.851	-1.05118	0.196217	-5.35722	8.4511e-08	1.02831e-06	5.98788
SAUSA300_0135	998.921	1.33047	0.248473	5.35459	8.57491e-08	1.03989e-06	5.98301
SAUSA300_0372	5728.7	2.23562	0.417721	5.35194	8.70156e-08	1.05173e-06	5.9781
SAUSA300_2398	693.682	1.70647	0.319395	5.34281	9.15143e-08	1.10243e-06	5.95765
SAUSA300_0517	2640.64	1.22015	0.2284	5.34216	9.1847e-08	1.10277e-06	5.95751
SAUSA300_2237	37.5661	-2.95576	0.553417	-5.34093	9.2469e-08	1.10658e-06	5.95602
ureE	282.016	-1.76011	0.330356	-5.32793	9.93367e-08	1.18097e-06	5.92776
arcB_1	171.993	1.28248	0.240942	5.32276	1.02203e-07	1.21107e-06	5.91683
srn_2370_Teg55	122.18	-2.16406	0.40688	-5.31867	1.0453e-07	1.23461e-06	5.90847
SAUSA300_1800	485.733	-1.8926	0.35677	-5.30482	1.12782e-07	1.32775e-06	5.87688
SAUSA300_0086	133.45	1.62553	0.306683	5.30037	1.15567e-07	1.35614e-06	5.8677
SAUSA300_2138	509.914	1.34747	0.254723	5.28994	1.22358e-07	1.43119e-06	5.8443
sirB	147.517	2.46867	0.467086	5.28526	1.25525e-07	1.46352e-06	5.8346
srn_4390_rsaOG (RsaI)	36.2709	2.76207	0.522973	5.28149	1.28138e-07	1.48919e-06	5.82705
galM	492.995	-1.14145	0.216178	-5.28012	1.29099e-07	1.49557e-06	5.82519
SAUSA300_2453	107.62	2.19824	0.416976	5.27186	1.35051e-07	1.55954e-06	5.807
efb	3015.64	1.44255	0.273691	5.27074	1.35874e-07	1.56405e-06	5.80575
lacE	133.747	2.12667	0.403681	5.26819	1.37775e-07	1.58092e-06	5.80109
srn_0795	3541.61	1.22152	0.232216	5.26027	1.43843e-07	1.64535e-06	5.78374
SAUSA300_0780	176.815	-1.31872	0.251018	-5.25351	1.49229e-07	1.69625e-06	5.77051
ribH	638.711	2.0877	0.398064	5.24463	1.56595e-07	1.77442e-06	5.75094
cysS	2393.79	0.835782	0.15969	5.23379	1.66071e-07	1.8701e-06	5.72813
SAUSA300_1562	733.017	1.57877	0.301642	5.23393	1.65947e-07	1.8701e-06	5.72813
sirA	293.54	2.18154	0.417187	5.22917	1.70274e-07	1.9115e-06	5.71863
SAUSA300_0989	5043.41	-0.950742	0.181963	-5.22491	1.74244e-07	1.95003e-06	5.70996
srn_2090_sRNA180	32.4979	3.55007	0.680552	5.21645	1.82381e-07	2.03481e-06	5.69148
hisA	39.7219	2.58141	0.49558	5.20886	1.90001e-07	2.11332e-06	5.67503
SAUSA300_1857	1603.74	1.17814	0.226266	5.20686	1.92063e-07	2.12973e-06	5.67168
glk	3245.49	0.852513	0.164042	5.19693	2.0261e-07	2.23983e-06	5.64979
uhpT	147.696	1.79519	0.346131	5.18645	2.14344e-07	2.36234e-06	5.62666
SAUSA300_0542	240.602	-1.33282	0.257026	-5.18553	2.15396e-07	2.36674e-06	5.62585
SAUSA300_1359	5863.36	1.17281	0.22623	5.18414	2.17011e-07	2.37729e-06	5.62392
sdhC	2194.88	1.21477	0.234543	5.17931	2.22704e-07	2.4323e-06	5.61398
SAUSA300_2436	530.387	-1.46989	0.283859	-5.17825	2.23975e-07	2.43884e-06	5.61282
deoB	4615.94	1.27768	0.2471	5.1707	2.33219e-07	2.52959e-06	5.59695
SAUSA300_2132	859.191	2.54145	0.491546	5.17031	2.33705e-07	2.52959e-06	5.59695
SAUSA300_2276	656.753	1.45337	0.281204	5.16839	2.3612e-07	2.54813e-06	5.59378
SAUSA300_1721	175.196	-3.90354	0.757525	-5.15302	2.56323e-07	2.75794e-06	5.55942
atpG	21001.1	1.03042	0.200069	5.15033	2.60031e-07	2.78956e-06	5.55446
SAUSA300_0320	19534.6	1.33569	0.25975	5.14222	2.71513e-07	2.90415e-06	5.53698
SAUSA300_0139	297.233	1.44254	0.28071	5.13888	2.76376e-07	2.94747e-06	5.53055
SAUSA300_0182	782.53	-1.07669	0.209761	-5.13294	2.85251e-07	3.03319e-06	5.5181
SAUSA300_1913	1089.7	-2.08072	0.40573	-5.12833	2.92326e-07	3.0903e-06	5.51
alr2	122.98	-1.78866	0.348946	-5.12589	2.96139e-07	3.12151e-06	5.50564
SAUSA300_1304	5279.34	1.23077	0.240414	5.11938	3.06539e-07	3.21807e-06	5.4924
SAUSA300_1969	2213	1.27277	0.248634	5.11905	3.07075e-07	3.21807e-06	5.4924
lukS-PV	526.58	1.4876	0.290871	5.11428	3.14943e-07	3.29099e-06	5.48267
SAUSA300_2282	679.792	-1.61486	0.315789	-5.11374	3.15848e-07	3.29099e-06	5.48267
SAUSA300_2384	265.684	-1.49844	0.293126	-5.11192	3.18902e-07	3.31329e-06	5.47974
SAUSA300_1440	558.853	1.49973	0.293433	5.11099	3.20472e-07	3.32009e-06	5.47885
SAUSA300_0567	142.402	-1.45189	0.28411	-5.11032	3.21616e-07	3.32245e-06	5.47854
atpC	11169.2	1.12218	0.220487	5.08956	3.58891e-07	3.69698e-06	5.43215
SAUSA300_1776	3005.91	1.33736	0.262949	5.08599	3.65705e-07	3.75651e-06	5.42522
SAUSA300_0913	705.452	-3.25066	0.639698	-5.08155	3.74369e-07	3.83464e-06	5.41628
SAUSA300_2275	1900.32	1.51995	0.299572	5.07373	3.9009e-07	3.98441e-06	5.39964
SAUSA300_1777	2873.16	1.51803	0.299942	5.06109	4.16857e-07	4.24585e-06	5.37204
spsB	613.557	-1.20139	0.237638	-5.05556	4.2914e-07	4.35871e-06	5.36064
sufC	4961.34	1.05254	0.208245	5.05434	4.3189e-07	4.37439e-06	5.35908
SAUSA300_2331	979.303	-2.78586	0.552788	-5.03965	4.66372e-07	4.6974e-06	5.32814
SAUSA300_2251	972.943	1.12526	0.223363	5.03781	4.70887e-07	4.72974e-06	5.32516
SAUSA300_1808	77.141	-2.18052	0.43294	-5.03655	4.73988e-07	4.74773e-06	5.32351
cidC	2160.37	1.09345	0.217347	5.03089	4.88204e-07	4.87666e-06	5.31188
zwf	2854.54	-1.04742	0.208226	-5.03018	4.90013e-07	4.88128e-06	5.31147
brnQ_3	239.699	-1.57841	0.314155	-5.02431	5.05243e-07	5.01921e-06	5.29936
lacG	115.83	1.6543	0.329874	5.01494	5.30496e-07	5.25568e-06	5.27937
SAUSA300_1775	2056.7	1.06834	0.213064	5.01417	5.32638e-07	5.26252e-06	5.27881
hslO	5724.44	1.32483	0.264836	5.00247	5.66006e-07	5.56189e-06	5.25478
miaB	1680.87	-1.08343	0.217027	-4.99217	5.97051e-07	5.83532e-06	5.23394
srn_0580_Sau6569	7545.99	-1.70982	0.343156	-4.98263	6.27258e-07	6.11408e-06	5.21367
SAUSA300_0232	495.717	-1.58736	0.318866	-4.97813	6.42031e-07	6.24129e-06	5.20473
lacD	56.9244	2.36526	0.47538	4.97552	6.50721e-07	6.30886e-06	5.20005
SAUSA300_0784	129.943	-2.81228	0.566803	-4.96164	6.98995e-07	6.75882e-06	5.17013
arcC_1	257.262	1.22604	0.247523	4.95323	7.29904e-07	7.03891e-06	5.15249
SAUSA300_0939	1320.27	-2.50343	0.506339	-4.94417	7.64705e-07	7.35496e-06	5.13342
SAUSA300_2144	18931.9	1.75758	0.355668	4.94162	7.74744e-07	7.4318e-06	5.12891
thrC	796.835	1.23264	0.250012	4.93033	8.2091e-07	7.85388e-06	5.10492
SAUSA300_0918	1242.63	-1.35723	0.277419	-4.89233	9.96512e-07	9.50882e-06	5.02187
hlgB	118.786	1.4616	0.298822	4.89121	1.00219e-06	9.53793e-06	5.02055
mscL	864.582	-2.37594	0.485855	-4.89023	1.00719e-06	9.56035e-06	5.01953
SAUSA300_1729	870.619	-2.84359	0.581757	-4.88794	1.01896e-06	9.64683e-06	5.01562
ureG	635.503	-1.32829	0.271829	-4.88647	1.02657e-06	9.69364e-06	5.01351
rpoZ	1030.49	-1.20237	0.247166	-4.86462	1.14675e-06	1.08003e-05	4.96656
SAUSA300_1462	549.241	-1.37911	0.283661	-4.86181	1.16319e-06	1.09267e-05	4.96151
SAUSA300_0349	93.727	-1.70273	0.350377	-4.85972	1.17555e-06	1.10004e-05	4.95859
serS	4692.13	0.83779	0.172404	4.85945	1.1771e-06	1.10004e-05	4.95859
SAUSA300_1779	1379.75	1.59668	0.330875	4.82564	1.39557e-06	1.30086e-05	4.88577
SAUSA300_2318	228.227	1.84525	0.382606	4.82286	1.41517e-06	1.31371e-05	4.8815
ureD	385.454	-1.65795	0.343783	-4.82265	1.41661e-06	1.31371e-05	4.8815
SAUSA300_2297	400.594	-1.43835	0.298521	-4.81827	1.44812e-06	1.33951e-05	4.87305
SAUSA300_1658	2253.32	-1.28494	0.267663	-4.8006	1.5819e-06	1.45954e-05	4.83579
SAUSA300_1778	2667.82	1.4858	0.310167	4.79032	1.66513e-06	1.53036e-05	4.81521
SAUSA300_2482	558.877	-1.14826	0.239717	-4.79009	1.66711e-06	1.53036e-05	4.81521
SAUSA300_1286	123.586	-1.39489	0.291468	-4.78574	1.70357e-06	1.55988e-05	4.80691
SAUSA300_0025	2240.88	1.31502	0.275217	4.77811	1.76948e-06	1.6121e-05	4.79261
lacF	54.974	2.47713	0.519241	4.77069	1.83599e-06	1.6685e-05	4.77767
SAUSA300_1285	2859.28	-0.92629	0.194672	-4.75822	1.95311e-06	1.7705e-05	4.7519
SAUSA300_1911	1218.43	-1.74561	0.367924	-4.74448	2.09047e-06	1.89028e-05	4.72347
SAUSA300_0981	290.916	-1.22919	0.259397	-4.73864	2.15152e-06	1.94065e-05	4.71205
SAUSA300_0598	365.223	-1.0739	0.227438	-4.72173	2.33846e-06	2.09883e-05	4.67802
SAUSA300_1742	431.275	1.33184	0.282715	4.7109	2.46631e-06	2.20811e-05	4.65598
SAUSA300_2412	88.3605	1.6523	0.351539	4.70017	2.59943e-06	2.32156e-05	4.63422
SAUSA300_0716	2809.47	-1.42591	0.303936	-4.6915	2.71211e-06	2.41624e-05	4.61686
SAUSA300_1642	4262.98	-0.7333	0.156427	-4.68782	2.76126e-06	2.454e-05	4.61013
SAUSA300_0678	134.955	-2.97061	0.634032	-4.68526	2.79601e-06	2.47881e-05	4.60576
fmt_1	204.523	-3.90579	0.8339	-4.68376	2.81659e-06	2.49096e-05	4.60363
SAUSA300_2284	125.29	-1.69355	0.36192	-4.67933	2.87808e-06	2.53916e-05	4.59531
SAUSA300_1366	125.41	-1.31914	0.282021	-4.67746	2.90449e-06	2.55623e-05	4.5924
SAUSA300_2261	219.596	-2.3678	0.509154	-4.65047	3.31185e-06	2.90769e-05	4.53645
SAUSA300_2576	1016.44	1.70855	0.367583	4.64807	3.35055e-06	2.93456e-05	4.53246
SAUSA300_0825	1036.64	1.19155	0.256761	4.64068	3.47268e-06	3.0342e-05	4.51796
SAUSA300_0990	800.529	-1.98535	0.428339	-4.635	3.56942e-06	3.11123e-05	4.50707
folD	14686.3	0.957077	0.206602	4.63247	3.61337e-06	3.14199e-05	4.5028
SAUSA300_2415	133.38	1.78022	0.385386	4.61933	3.84988e-06	3.33963e-05	4.4763
SAUSA300_0070	1191.43	1.36502	0.295598	4.61782	3.87797e-06	3.35597e-05	4.47418
gcvH	5970.13	0.991628	0.214937	4.61357	3.95802e-06	3.41709e-05	4.46634
SAUSA300_0748	2937.6	1.08567	0.235638	4.60736	4.07812e-06	3.51242e-05	4.45439
SAUSA300_0599	154.842	-1.75446	0.381117	-4.60346	4.1553e-06	3.57041e-05	4.44728
SAUSA300_2143	18365.1	1.46716	0.318989	4.59941	4.23686e-06	3.63188e-05	4.43987
SAUSA300_2584	2489.32	0.910851	0.19845	4.58981	4.4364e-06	3.79396e-05	4.42091
SAUSA300_0645	156.893	-2.45512	0.53569	-4.5831	4.58136e-06	3.90871e-05	4.40797
SAUSA300_1784	317.98	-3.22207	0.703276	-4.58151	4.61621e-06	3.9292e-05	4.4057
SAUSA300_1898	324.033	1.13749	0.248324	4.58068	4.6346e-06	3.93562e-05	4.40499
SAUSA300_1734	699.948	1.34024	0.292633	4.57994	4.65115e-06	3.94044e-05	4.40446
SAUSA300_0265	274.795	1.19027	0.26	4.57797	4.69519e-06	3.96847e-05	4.40138
SAUSA300_0574	2977.06	1.15844	0.253117	4.57669	4.72387e-06	3.98344e-05	4.39974
SAUSA300_1607	175.089	-2.51283	0.551528	-4.55612	5.21068e-06	4.38374e-05	4.35816
lacB	63.9704	2.07219	0.45525	4.55176	5.31988e-06	4.45494e-05	4.35116
SAUSA300_0568	158.715	-1.34103	0.294593	-4.55213	5.31046e-06	4.45494e-05	4.35116
SAUSA300_1867	326.538	-1.16679	0.256537	-4.54822	5.41025e-06	4.52017e-05	4.34484
SAUSA300_2300	193.694	-3.31036	0.728306	-4.54529	5.48592e-06	4.57286e-05	4.33981
atl	6279.01	-1.01996	0.22471	-4.539	5.65217e-06	4.70064e-05	4.32784
thrS	5002.33	0.941254	0.207678	4.53228	5.83498e-06	4.84157e-05	4.31501
SAUSA300_2517	1446.99	0.891624	0.196898	4.52835	5.94455e-06	4.92122e-05	4.30793
SAUSA300_1912	244.503	-3.6062	0.796584	-4.52708	5.98031e-06	4.92832e-05	4.3073
srn_1720_sRNA146	94.5603	-2.89081	0.638535	-4.52725	5.97553e-06	4.92832e-05	4.3073
gcvT	4509.04	0.959909	0.212149	4.52468	6.04856e-06	4.97326e-05	4.30336
glmS	6586.84	-1.17493	0.259796	-4.52252	6.11084e-06	5.0131e-05	4.29989
pfoR	766.879	1.01249	0.22403	4.51942	6.20083e-06	5.07544e-05	4.29453
yajC	485.984	-2.68588	0.594515	-4.51777	6.24948e-06	5.10374e-05	4.29211
SAUSA300_2581	799.114	0.88086	0.195365	4.5088	6.51962e-06	5.3124e-05	4.27471
SAUSA300_0536	6267.36	-0.985329	0.218747	-4.50442	6.65548e-06	5.39883e-05	4.2677
SAUSA300_0648	259.915	-2.61696	0.580931	-4.50477	6.64452e-06	5.39883e-05	4.2677
SAUSA300_0328	875.346	1.36975	0.305293	4.48668	7.23432e-06	5.84224e-05	4.23342
SAUSA300_0734	70.9324	-1.78692	0.398263	-4.48678	7.23072e-06	5.84224e-05	4.23342
SAUSA300_0212	254.728	1.5205	0.339123	4.48362	7.33888e-06	5.91053e-05	4.22837
SAUSA300_0534	327.873	-1.15089	0.25671	-4.48325	7.35149e-06	5.91053e-05	4.22837
SAUSA300_0866	285.749	-1.64929	0.367951	-4.48236	7.38234e-06	5.9222e-05	4.22752
SAUSA300_0938	284.014	-3.27755	0.73257	-4.47405	7.67521e-06	6.13002e-05	4.21254
SAUSA300_2235	903.101	1.00636	0.22493	4.47412	7.6727e-06	6.13002e-05	4.21254
srn_2830_SbrB	141.418	-3.67295	0.821098	-4.47322	7.70508e-06	6.14036e-05	4.21181
SAUSA300_0350	219.965	1.19759	0.267803	4.47192	7.75193e-06	6.16415e-05	4.21013
SAUSA300_2264	441.596	-2.67794	0.599216	-4.46908	7.85565e-06	6.23295e-05	4.20531
ltrA	54.182	-2.52425	0.56504	-4.46739	7.91814e-06	6.26842e-05	4.20284
SAUSA300_2354	135.772	-2.44186	0.546668	-4.46681	7.93944e-06	6.26842e-05	4.20284
SAUSA300_2552	145.043	1.19843	0.268317	4.46647	7.95221e-06	6.26842e-05	4.20284
SAUSA300_2252	136.827	-2.68338	0.601288	-4.46271	8.09283e-06	6.35255e-05	4.19705
SAUSA300_2266	432.89	-1.43048	0.320577	-4.46222	8.1115e-06	6.35255e-05	4.19705
srn_3010_Teg64	37.9509	-5.24326	1.17496	-4.46251	8.1005e-06	6.35255e-05	4.19705
SAUSA300_0417	133.019	1.37996	0.309752	4.45505	8.38738e-06	6.55445e-05	4.18346
opp-2B	80.7077	-3.06853	0.689582	-4.44984	8.59325e-06	6.70089e-05	4.17387
SAUSA300_0915	3374.15	1.51156	0.340219	4.44292	8.87465e-06	6.90547e-05	4.16081
SAUSA300_0274	397.911	-2.46619	0.556604	-4.43078	9.38923e-06	7.27465e-05	4.13819
srn_1900_Sau15	71.3051	-2.55635	0.577062	-4.42993	9.42643e-06	7.2879e-05	4.1374
SAUSA300_2019	293.768	1.58383	0.358216	4.42145	9.80395e-06	7.56364e-05	4.12127
SAUSA300_0181	6438.3	-0.787849	0.178256	-4.41977	9.88081e-06	7.60675e-05	4.1188
SAUSA300_1216	497.169	-1.26101	0.285549	-4.4161	1.00496e-05	7.72032e-05	4.11236
xerD	826.929	-1.05296	0.2387	-4.41123	1.02787e-05	7.87963e-05	4.10349
SAUSA300_0817	564.444	1.19166	0.270392	4.40714	1.04743e-05	8.0126e-05	4.09623
SAUSA300_1875	140.623	-3.12938	0.710506	-4.40443	1.0606e-05	8.09629e-05	4.09171
SAUSA300_0769	703.553	-1.46519	0.332834	-4.40215	1.07185e-05	8.16499e-05	4.08804
oppC_1	460.315	-1.10931	0.252463	-4.39395	1.11311e-05	8.46147e-05	4.07255
SAUSA300_0442	227.293	-1.2591	0.287751	-4.37565	1.21072e-05	9.18428e-05	4.03695
SAUSA300_1050	538.436	-1.11147	0.254403	-4.36895	1.24845e-05	9.4507e-05	4.02454
SAUSA300_1186	1073.87	-0.758474	0.173689	-4.36685	1.2605e-05	9.52201e-05	4.02127
lysA	553.026	-0.905771	0.207693	-4.3611	1.29408e-05	9.75535e-05	4.01076
SAUSA300_2018	306.4	2.93432	0.673127	4.35924	1.30515e-05	9.81843e-05	4.00796
SAUSA300_1348	863.581	-0.835054	0.192129	-4.34632	1.3844e-05	0.00010393	3.98326
SAUSA300_1566	570.514	1.30616	0.300809	4.34215	1.41095e-05	0.000105705	3.97591
accB_2	378.607	1.66336	0.383516	4.33715	1.44343e-05	0.000107915	3.96692
sgtA	166.379	-2.18736	0.50469	-4.33408	1.46373e-05	0.000109207	3.96175
SAUSA300_1051	182.685	-2.39003	0.552457	-4.32618	1.51718e-05	0.000112731	3.94796
fmtC	1195.37	-2.19525	0.508472	-4.31736	1.5791e-05	0.000116378	3.93413
srn_4160_Sau25	94.8288	4.72949	1.09537	4.31769	1.57671e-05	0.000116378	3.93413
recQ_2	2977.84	0.774078	0.180314	4.29295	1.76315e-05	0.000129679	3.88713
SAUSA300_1807	121.532	-1.55818	0.363925	-4.28159	1.85563e-05	0.000136204	3.86581
srn_1590_rsaC	5132.58	-2.66503	0.624759	-4.26569	1.99282e-05	0.000145979	3.83571
SAUSA300_0214	259.371	1.24321	0.291904	4.25897	2.05375e-05	0.000150139	3.82351
nagE	1731.53	-1.16691	0.275215	-4.24	2.23524e-05	0.000163078	3.7876
SAUSA300_1774	1407.84	0.885986	0.208982	4.23953	2.23992e-05	0.000163092	3.78757
SAUSA300_0395	78.9072	2.3287	0.549664	4.23659	2.26939e-05	0.000164906	3.78276
SAUSA300_0931	646.507	-1.83511	0.434125	-4.22715	2.36673e-05	0.000171636	3.76539
SAUSA300_1101	510.644	-1.03486	0.244893	-4.22575	2.38149e-05	0.000172361	3.76356
srn_2130_rsaE	58.7974	-3.56412	0.843896	-4.22342	2.40625e-05	0.000173806	3.75993
SAUSA300_1872	985.584	-0.843301	0.19987	-4.21924	2.45125e-05	0.000176704	3.75275
SAUSA300_2409	55.6653	2.05733	0.487772	4.21782	2.46674e-05	0.000177468	3.75088
SAUSA300_1081	396.128	-1.05456	0.25021	-4.21472	2.5009e-05	0.00017938	3.74623
sufS	6941.33	0.969465	0.230286	4.20983	2.55562e-05	0.000182775	3.73808
SAUSA300_0814	435.838	-2.35351	0.560224	-4.20102	2.65713e-05	0.000189661	3.72202
SAUSA300_2159	272.759	-1.3948	0.332264	-4.19788	2.69425e-05	0.000191932	3.71685
SAUSA300_2097	1267.22	1.41308	0.336732	4.19645	2.71134e-05	0.000192771	3.71496
SAUSA300_0952	257.257	-1.03262	0.246339	-4.19185	2.76695e-05	0.000196339	3.70699
SAUSA300_0978	72.2833	-1.63245	0.389503	-4.1911	2.77602e-05	0.000196599	3.70642
SAUSA300_1013	1118.36	-0.729901	0.174226	-4.1894	2.79698e-05	0.000197697	3.704
SAUSA300_1797	642.387	-2.26976	0.542463	-4.18418	2.86197e-05	0.000201897	3.69487
secF	3384.93	-1.03641	0.248118	-4.17707	2.9529e-05	0.000207907	3.68213
SAUSA300_2401	254.279	-2.32695	0.557314	-4.1753	2.97588e-05	0.000209119	3.67961
nuc_1	660.563	0.921287	0.22111	4.16664	3.09122e-05	0.000216804	3.66393
SAUSA300_0213	229.582	1.39061	0.33388	4.16499	3.11368e-05	0.000217958	3.66163
pnbA	1640.17	0.896705	0.215449	4.16203	3.15424e-05	0.000220372	3.65684
SAUSA300_1703	1134.99	1.20967	0.290845	4.15914	3.19447e-05	0.000222753	3.65218
SAUSA300_0105	379.094	1.38478	0.333404	4.15346	3.27483e-05	0.000227722	3.64259
SAUSA300_2402	255.992	-2.38284	0.573733	-4.15322	3.2783e-05	0.000227722	3.64259
truB	907.521	0.780098	0.188139	4.14639	3.37763e-05	0.000234174	3.63046
crtN	1236.95	1.32016	0.318706	4.14225	3.4392e-05	0.000237987	3.62345
glnA	17718.9	1.11869	0.27041	4.13702	3.51841e-05	0.000242543	3.61521
SAUSA300_1084	786.523	-1.18647	0.286769	-4.13739	3.51283e-05	0.000242543	3.61521
srrA	6661.14	1.0904	0.263647	4.13583	3.53675e-05	0.000243239	3.61397
typA	3460.52	-0.913525	0.220899	-4.13549	3.54192e-05	0.000243239	3.61397
brnQ_1	394.697	-2.35906	0.570702	-4.1336	3.57118e-05	0.000244784	3.61122
SAUSA300_0661	56.295	-3.69658	0.895145	-4.12959	3.63407e-05	0.000248625	3.60445
SAUSA300_1652	5728.41	1.11261	0.269478	4.12875	3.64734e-05	0.000249063	3.60369
SAUSA300_0833	2451.39	0.690197	0.167307	4.12533	3.702e-05	0.000252321	3.59805
SAUSA300_1271	199.06	-1.50319	0.365018	-4.11812	3.81982e-05	0.000259863	3.58526
SAUSA300_2404	855.729	0.950765	0.23148	4.10733	4.00252e-05	0.000271782	3.56578
srn_2780_Sau6282	39.2369	-5.26494	1.28256	-4.10502	4.04277e-05	0.000274002	3.56225
tagG	481.197	-3.07163	0.748761	-4.10228	4.091e-05	0.000276753	3.55791
folE	384.441	-0.984385	0.240193	-4.09832	4.16166e-05	0.000281009	3.55128
putP	945.767	1.09032	0.26608	4.09772	4.17233e-05	0.000281206	3.55098
SAUSA300_2269	70.3657	-3.76392	0.918636	-4.09729	4.18019e-05	0.000281213	3.55096
SAUSA300_2313	13647.7	-0.909825	0.222253	-4.09365	4.24632e-05	0.000284606	3.54576
SAUSA300_2538	154.081	-1.70236	0.415849	-4.09369	4.24571e-05	0.000284606	3.54576
SAUSA300_0335	65.1495	-1.74219	0.425802	-4.09154	4.2851e-05	0.000286675	3.54261
SAUSA300_0821	3826.09	0.858612	0.210052	4.08761	4.35833e-05	0.000290502	3.53685
srn_0280_sRNA16	242.889	1.76019	0.430594	4.08782	4.35443e-05	0.000290502	3.53685
ahpC	14904	0.797435	0.195456	4.07987	4.50618e-05	0.000299257	3.52396
SAUSA300_2068	8966.09	1.25207	0.306938	4.07922	4.51865e-05	0.000299536	3.52355
SAUSA300_1850	2110.84	0.846176	0.207512	4.07771	4.54806e-05	0.000300935	3.52153
SAUSA300_1171	367.297	-2.16931	0.532065	-4.07715	4.55915e-05	0.00030112	3.52126
SAUSA300_2403	466.231	-2.70432	0.663883	-4.07349	4.6313e-05	0.000305329	3.51523
proC	357.822	-1.32441	0.325636	-4.06716	4.7589e-05	0.000313172	3.50422
SAUSA300_1798	478.342	-1.66443	0.409833	-4.06124	4.88127e-05	0.000320643	3.49398
SAUSA300_1333	1305.22	-1.50041	0.370335	-4.05148	5.08936e-05	0.000333708	3.47663
sarT	45.5354	-4.32672	1.06843	-4.04959	5.13067e-05	0.000335809	3.47391
SAUSA300_2509	82.0682	-1.40131	0.346625	-4.04274	5.28307e-05	0.000345161	3.46198
crr	3711.26	0.693345	0.171826	4.03516	5.45654e-05	0.000355853	3.44873
SAUSA300_1349	908.77	-0.740845	0.183648	-4.03405	5.48243e-05	0.000356899	3.44745
SAUSA300_0824	711.456	0.938014	0.232732	4.03045	5.56692e-05	0.000361103	3.44237
SAUSA300_2309	113.153	-1.48081	0.367385	-4.03069	5.56126e-05	0.000361103	3.44237
SAUSA300_2379	283.93	-1.25234	0.311113	-4.02535	5.68898e-05	0.000368362	3.43373
SAUSA300_1314	1923.97	0.675533	0.167867	4.02421	5.71667e-05	0.000369495	3.43239
msrA_2	3060.84	0.88241	0.219365	4.02257	5.75665e-05	0.000371417	3.43014
glyA	16681.1	1.07895	0.26834	4.02083	5.79934e-05	0.000373506	3.4277
SAUSA300_1023	756.633	-0.924688	0.230155	-4.01767	5.87754e-05	0.000377872	3.42266
srn_3185_tsr28	324.476	1.38049	0.343859	4.0147	5.95209e-05	0.000381988	3.41795
SAUSA300_2175	467.012	-0.854846	0.213849	-3.99743	6.40331e-05	0.000410219	3.38698
SAUSA300_1088	204.855	-1.82561	0.456868	-3.99592	6.44447e-05	0.000411402	3.38573
SAUSA300_1565	519.167	1.27024	0.317869	3.99612	6.43896e-05	0.000411402	3.38573
trpS	1395.25	-0.727058	0.182108	-3.99246	6.53909e-05	0.000416709	3.38017
gmk	2309.08	-0.974268	0.244095	-3.99134	6.57001e-05	0.000417945	3.37888
SAUSA300_0957	418.079	-1.61567	0.404875	-3.99054	6.59244e-05	0.000418637	3.37816
SAUSA300_0500	556.057	2.35308	0.590124	3.98743	6.67927e-05	0.000423409	3.37324
SAUSA300_2050	59.0181	1.8378	0.461725	3.98028	6.88338e-05	0.000435587	3.36092
manA_2	312.686	1.29394	0.325153	3.97949	6.90645e-05	0.000436285	3.36023
SAUSA300_2380	186.423	1.25263	0.31532	3.97256	7.11049e-05	0.000447615	3.34909
nixA	160.858	-1.55625	0.392486	-3.96511	7.33632e-05	0.000459438	3.33777
SAUSA300_0665	417.036	0.99594	0.251253	3.9639	7.37346e-05	0.000460968	3.33633
menC	1336.81	0.910874	0.230114	3.95837	7.54634e-05	0.000470964	3.32701
SAUSA300_0666	1334.99	1.21266	0.3064	3.95777	7.56523e-05	0.000471332	3.32667
htrA	1358.42	-0.875146	0.221242	-3.95561	7.63384e-05	0.000473978	3.32424
rsgA	859.954	-0.84802	0.214466	-3.9541	7.68246e-05	0.000476012	3.32238
SAUSA300_1858	633.214	-0.956485	0.241917	-3.95377	7.69285e-05	0.000476012	3.32238
SAUSA300_2485	837.031	1.38916	0.351772	3.94903	7.84689e-05	0.000484716	3.31451
SAUSA300_0377	470.154	-1.43862	0.364354	-3.94841	7.86717e-05	0.000485142	3.31413
SAUSA300_1793	1102.25	-1.75219	0.444344	-3.94331	8.03639e-05	0.000494736	3.30563
SAUSA300_0537	313.149	1.24166	0.315065	3.94094	8.11618e-05	0.000498801	3.30207
SAUSA300_1040	297.246	-1.96797	0.500004	-3.93591	8.28831e-05	0.000508518	3.29369
dps	5550.14	1.40232	0.356595	3.93254	8.40546e-05	0.000514834	3.28833
crtM	548.957	1.25306	0.318799	3.93056	8.47492e-05	0.000517341	3.28622
SAUSA300_2473	2207.26	1.08864	0.276957	3.9307	8.46997e-05	0.000517341	3.28622
srn_4000_sRNA326	27.3651	2.44332	0.621828	3.92926	8.52089e-05	0.000519273	3.2846
SAUSA300_0317	211.615	-1.17467	0.299111	-3.92723	8.59315e-05	0.000522798	3.28167
SAUSA300_2456	316.191	-0.955653	0.243561	-3.92367	8.72105e-05	0.000529691	3.27598
tag	377.878	-0.911784	0.232661	-3.91894	8.89386e-05	0.000539283	3.26818
SAUSA300_0679	206.077	-1.12744	0.287817	-3.91723	8.95735e-05	0.000542226	3.26582
SAUSA300_0992	654.477	-1.76381	0.450494	-3.91527	9.03021e-05	0.000544818	3.26375
SAUSA300_2410	66.2665	1.57168	0.40142	3.91531	9.02878e-05	0.000544818	3.26375
SAUSA300_1728	1459.95	1.11766	0.286122	3.90625	9.37413e-05	0.000564628	3.24824
rpoF	3593.83	0.918667	0.235308	3.90411	9.45734e-05	0.000568695	3.24512
srn_3330_Teg71	1948.69	0.955176	0.244916	3.90001	9.6189e-05	0.000577452	3.23848
srn_2300_sRNA193	36.5754	-2.11319	0.543129	-3.89076	9.99289e-05	0.000598001	3.2233
srn_2720_Teg104	153.398	1.07282	0.275738	3.89073	9.99417e-05	0.000598001	3.2233
SAUSA300_1733	986.459	1.01982	0.262241	3.88886	0.000100716	0.00060164	3.22066
SAUSA300_0980	1225	-1.24176	0.319533	-3.88619	0.000101832	0.000607305	3.21659
SAUSA300_0375	129.564	-1.79848	0.462843	-3.88571	0.000102031	0.000607496	3.21646
srn_2200_Sau6053	192.501	-1.61649	0.416094	-3.88493	0.000102361	0.000608461	3.21577
parC	1592.58	-1.14872	0.296119	-3.87925	0.000104778	0.000621807	3.20634
SAUSA300_2394	472.892	-1.11395	0.287544	-3.874	0.000107064	0.000634339	3.19768
SAUSA300_0376	149.898	-3.1667	0.817925	-3.87162	0.000108113	0.000639507	3.19415
tyrS	1068.63	-0.881211	0.227733	-3.86949	0.000109065	0.000644085	3.19106
srn_0380_Teg140	107.684	-3.08066	0.79678	-3.86638	0.000110461	0.000651272	3.18624
SAUSA300_0409	6117.93	1.51089	0.391596	3.85829	0.000114183	0.00066995	3.17396
SAUSA300_0687	1384.84	-1.23617	0.320587	-3.85594	0.000115284	0.000675316	3.17049
SAUSA300_0330	109.956	1.49337	0.388431	3.84461	0.000120745	0.000706166	3.15109
SAUSA300_1249	1050.17	-1.08248	0.281814	-3.8411	0.000122485	0.000715185	3.14558
SAUSA300_0068	54.5289	-1.88452	0.491707	-3.83261	0.000126792	0.000739144	3.13127
SAUSA300_1085	456.043	-2.33653	0.609781	-3.83176	0.000127232	0.000740519	3.13046
SAUSA300_0840	1352.19	1.366	0.356531	3.83136	0.000127436	0.00074052	3.13046
SAUSA300_2458	65.9549	1.35061	0.352628	3.83014	0.000128071	0.000743019	3.129
argS	989.672	-1.0233	0.267605	-3.82393	0.00013134	0.00075955	3.11944
purL	57924.2	0.916559	0.240019	3.81869	0.00013416	0.000774626	3.11091
SAUSA300_2537	1561.44	0.935102	0.24517	3.8141	0.000136678	0.00078787	3.10355
SAUSA300_2631	165.56	1.17805	0.308899	3.81372	0.000136889	0.00078787	3.10355
SAUSA300_0958	2003.21	-0.674795	0.177159	-3.80898	0.000139543	0.000801877	3.09589
SAUSA300_0672	2899.95	-1.57302	0.413621	-3.80304	0.000142929	0.000820031	3.08617
moaE	881.546	0.737451	0.193984	3.80162	0.000143755	0.00082347	3.08435
SAUSA300_1375	1263.84	1.02343	0.269659	3.79527	0.000147484	0.000843499	3.07392
SAUSA300_1987	376.856	-1.29204	0.340958	-3.78944	0.000150986	0.000862168	3.06441
moeA	2306.24	1.01976	0.269346	3.78605	0.000153062	0.000869908	3.06053
nirR	348.515	-1.93606	0.511337	-3.78626	0.00015293	0.000869908	3.06053
SAUSA300_0646	461.235	-0.757244	0.199995	-3.78632	0.000152894	0.000869908	3.06053
srn_3080_Teg66	1597.92	0.959883	0.253671	3.78397	0.000154345	0.000875831	3.05758
SAUSA300_1232	14259.9	0.936673	0.247776	3.78032	0.000156629	0.0008874	3.05188
engA	2826.95	-0.726776	0.192761	-3.77035	0.000163022	0.000920744	3.03586
SAUSA300_0731	413.947	-1.21152	0.321525	-3.76803	0.000164539	0.000927869	3.03251
SAUSA300_0460	2863.65	0.855247	0.227029	3.76713	0.000165138	0.000928433	3.03225
SAUSA300_1720	2113	-0.64789	0.171986	-3.76711	0.000165151	0.000928433	3.03225
SAUSA300_0566	4508.19	1.24103	0.330416	3.75597	0.000172672	0.00096675	3.01469
SAUSA300_2495	1021.96	0.979434	0.260777	3.75583	0.000172767	0.00096675	3.01469
SAUSA300_1303	1618.14	0.959859	0.2558	3.75239	0.00017516	0.000978628	3.00938
SAUSA300_1986	194.89	-2.00346	0.534596	-3.74762	0.000178522	0.000995881	3.00179
agrC	12367.8	-1.59638	0.426069	-3.74677	0.000179129	0.000997729	3.00099
agrA	6471.64	-1.64725	0.440051	-3.74333	0.0001816	0.00100994	2.9957
mobB	891.165	0.85372	0.228186	3.74134	0.000183044	0.00101641	2.99293
SAUSA300_2386	292	-2.00014	0.535339	-3.73621	0.000186815	0.00103577	2.98474
SAUSA300_0130	36.9239	-2.03023	0.54701	-3.7115	0.000206038	0.00113779	2.94394
srtA	755.13	-0.926784	0.249716	-3.71135	0.000206159	0.00113779	2.94394
SAUSA300_0183	4777.76	-0.994977	0.269105	-3.69736	0.000217855	0.0011987	2.92129
ahpF	25434	0.851057	0.230329	3.69496	0.00021992	0.00120823	2.91785
SAUSA300_1851	317.713	-1.97034	0.533796	-3.69119	0.000223206	0.00122443	2.91207
SAUSA300_0205	103.378	-2.29349	0.621791	-3.68851	0.000225567	0.00123551	2.90815
SAUSA300_2421	155.795	-1.96483	0.533047	-3.68604	0.00022777	0.00124569	2.90459
SAUSA300_0712	4048.42	-0.736456	0.199865	-3.68476	0.000228915	0.00125007	2.90307
rexB	907.166	-0.78157	0.212183	-3.68347	0.000230083	0.00125268	2.90216
SAUSA300_0714	347.82	-1.13408	0.307881	-3.68351	0.000230045	0.00125268	2.90216
purQ	23917	0.972747	0.264294	3.68056	0.000232727	0.00126517	2.89785
moaD	758.712	0.931923	0.253357	3.6783	0.000234793	0.00127321	2.8951
SAUSA300_2435	1070.18	-1.06028	0.288288	-3.67784	0.000235218	0.00127321	2.8951
SAUSA300_1671	358.788	-0.836041	0.227449	-3.67573	0.000237166	0.00128161	2.89224
SAUSA300_2212	336.112	-2.54519	0.692799	-3.67377	0.000238996	0.00128958	2.88955
SAUSA300_0592	1125.89	-0.679824	0.185123	-3.67229	0.000240389	0.00129517	2.88767
srn_3260_Teg69	700.555	-1.11778	0.30456	-3.67014	0.000242422	0.00130418	2.88466
SAUSA300_0603	95.03	-2.56763	0.700862	-3.66353	0.000248761	0.00133631	2.87409
cysE	1473.15	0.846885	0.231638	3.65607	0.000256108	0.00137374	2.86209
mtlA	725.751	0.968627	0.265271	3.65146	0.000260755	0.0013966	2.85493
lytH	2065.3	-0.597694	0.164549	-3.63232	0.000280885	0.00150067	2.82371
SAUSA300_0667	1053.93	0.984196	0.270992	3.63182	0.000281427	0.00150067	2.82371
SAUSA300_2160	81.8204	-1.58593	0.436729	-3.63139	0.000281894	0.00150095	2.82363
SAUSA300_2145	2616.16	1.35002	0.372337	3.62581	0.000288059	0.00153153	2.81488
SAUSA300_0651	2993.33	-0.825721	0.227809	-3.62462	0.000289387	0.00153634	2.81351
SAUSA300_2518	2287.66	0.893282	0.24658	3.62269	0.00029156	0.00154561	2.8109
holA	111.49	-2.35388	0.649933	-3.62173	0.000292643	0.00154908	2.80992
SAUSA300_0643	1641.77	-0.862898	0.238678	-3.61532	0.000299973	0.00158557	2.79981
SAUSA300_1106	500.738	-1.07994	0.299513	-3.60564	0.000311384	0.00164349	2.78423
srn_0910_sRNA73	23.3454	-2.24234	0.623081	-3.59879	0.000319696	0.00168003	2.77468
SAUSA300_0600	391.737	-0.787828	0.219548	-3.58841	0.000332703	0.00174585	2.75799
srrB	3474.28	0.70475	0.196512	3.5863	0.000335399	0.00175745	2.75512
SAUSA300_1238	425.838	-0.714095	0.199411	-3.58103	0.000342242	0.00179072	2.74697
SAUSA300_0954	37.9524	-2.4956	0.697331	-3.57879	0.000345192	0.00180355	2.74387
SAUSA300_1436	1564.55	0.780914	0.21877	3.56956	0.000357579	0.00186559	2.72918
srn_4705_tsr37	53.0991	-3.6307	1.01867	-3.56416	0.000365021	0.00190168	2.72086
SAUSA300_1836	3006.75	1.16973	0.328602	3.55972	0.000371252	0.00193136	2.71414
thiE	88.0762	1.13487	0.319513	3.55189	0.000382478	0.00198407	2.70244
rumA	689.908	-0.67553	0.190232	-3.55108	0.00038365	0.00198616	2.70199
SAUSA300_0709	318.532	-0.985115	0.27743	-3.55086	0.000383976	0.00198616	2.70199
SAUSA300_1374	1841.75	0.761616	0.214831	3.5452	0.00039232	0.00202643	2.69327
SAUSA300_1041	218.23	-2.36671	0.668167	-3.5421	0.000396953	0.00204744	2.68879
truA	1571.3	-0.736777	0.208455	-3.53447	0.000408589	0.00210446	2.67686
SAUSA300_0641	159.809	-1.54384	0.437037	-3.53252	0.000411617	0.00211705	2.67427
SAUSA300_2120	188.227	1.61885	0.458336	3.53201	0.00041241	0.00211813	2.67405
SAUSA300_1971	454.913	0.866652	0.245848	3.52515	0.000423244	0.0021707	2.6634
SAUSA300_2423	40585.4	1.44301	0.409686	3.52225	0.000427907	0.00219151	2.65926
SAUSA300_2484	7064.34	0.874516	0.248743	3.51575	0.00043852	0.0022427	2.64923
SAUSA300_1354	661.749	-1.14479	0.325944	-3.51222	0.000444377	0.00226945	2.64408
SAUSA300_0601	1316.05	0.783719	0.223189	3.51146	0.000445654	0.00227277	2.64344
SAUSA300_2260	491.278	0.849748	0.242068	3.51037	0.000447487	0.00227892	2.64227
murA_1	3632.92	0.805802	0.229626	3.5092	0.00044946	0.00228255	2.64158
SAUSA300_1700	922.005	-0.837955	0.238782	-3.50929	0.000449302	0.00228255	2.64158
rexA	1989.19	-0.588845	0.16782	-3.50879	0.000450157	0.00228289	2.64151
SAUSA300_1809	380.262	-0.791169	0.225529	-3.50806	0.000451381	0.00228591	2.64094
SAUSA300_2417	180.924	-0.943457	0.26901	-3.50714	0.000452943	0.00229062	2.64005
SAUSA300_0977	18.0141	-3.12123	0.89126	-3.50205	0.000461698	0.00233164	2.63234
SAUSA300_2317	1049.02	-0.818532	0.233801	-3.50098	0.00046355	0.00233774	2.6312
SAUSA300_2004	349.428	-0.947762	0.270919	-3.49832	0.000468207	0.00235794	2.62747
SAUSA300_1673	1452.88	-0.616977	0.176602	-3.49361	0.000476535	0.00239656	2.62041
SAUSA300_0476	757.043	1.30397	0.37356	3.49067	0.000481815	0.0024164	2.61683
SAUSA300_1351	9884.96	0.818984	0.234856	3.48718	0.000488138	0.00244474	2.61177
SAUSA300_2140	448.581	-0.891536	0.255973	-3.48292	0.00049597	0.00248053	2.60546
SAUSA300_2136	583.572	1.60479	0.461015	3.481	0.000499547	0.00249498	2.60293
srn_1760_sRNA149	9.18431	-6.57705	1.88967	-3.48052	0.000500438	0.00249599	2.60276
SAUSA300_1012	2024.58	1.18562	0.341193	3.47492	0.000511013	0.00254524	2.59427
SAUSA300_0782	108.658	-1.1609	0.334151	-3.47419	0.000512404	0.00254867	2.59369
SAUSA300_0639	915.411	-2.02335	0.583143	-3.46974	0.000520963	0.00258769	2.58709
SAUSA300_1906	599.972	-1.6542	0.476944	-3.46832	0.000523716	0.00259426	2.58599
SAUSA300_2376	224.194	1.05161	0.303194	3.46844	0.000523488	0.00259426	2.58599
SAUSA300_2271	107.482	-1.66993	0.481546	-3.46784	0.000524653	0.00259535	2.5858
hisH	17.1322	2.3079	0.666576	3.46232	0.000535537	0.0026451	2.57756
srn_1770_rsaOC	8.98388	-6.54508	1.89055	-3.462	0.000536169	0.0026451	2.57756
SAUSA300_0322	134.167	-1.36421	0.394447	-3.45853	0.000543136	0.00267583	2.57254
hisF	38.6979	1.48392	0.429376	3.45599	0.000548281	0.00269675	2.56916
SAUSA300_2358	7132.48	-0.552152	0.15978	-3.4557	0.000548869	0.00269675	2.56916
SAUSA300_0703	7464.24	-1.03533	0.300193	-3.44889	0.000562898	0.00276193	2.55879
SAUSA300_1291	101.551	-1.08476	0.314827	-3.44558	0.000569845	0.00279224	2.55405
SAUSA300_1952	154.121	1.34682	0.391061	3.44402	0.000573129	0.00280454	2.55214
hemL_1	4966.26	0.651297	0.189754	3.43233	0.000598417	0.00290771	2.53645
SAUSA300_0632	668.733	0.690326	0.201145	3.43199	0.000599175	0.00290771	2.53645
SAUSA300_1017	884.079	-2.48799	0.725206	-3.43073	0.000601951	0.00290771	2.53645
SAUSA300_2639	5218.8	-1.11313	0.324423	-3.43111	0.000601106	0.00290771	2.53645
srn_0450_sRNA28	9.20173	3.48308	1.01536	3.43039	0.00060272	0.00290771	2.53645
srn_3650_sRNA289	278.202	-1.87811	0.547514	-3.43025	0.000603033	0.00290771	2.53645
srn_4370_sRNA355	550.579	0.97469	0.284003	3.43198	0.000599199	0.00290771	2.53645
srn_4550_sprA2	155.887	1.15826	0.337558	3.43128	0.000600733	0.00290771	2.53645
lacA	43.2058	1.73085	0.505582	3.42348	0.000618254	0.00297319	2.52678
SAUSA300_2622	287.059	-0.883096	0.258432	-3.41713	0.000632841	0.00303931	2.51722
SAUSA300_2294	341.704	-0.90151	0.264288	-3.41109	0.000647028	0.00309924	2.50874
srn_5120_Sau5995	4835.8	-1.10538	0.324464	-3.40679	0.000657308	0.00314433	2.50247
SAUSA300_1773	845.431	0.818589	0.240801	3.39944	0.000675231	0.00322156	2.49193
SAUSA300_0272	106.25	-1.66082	0.488706	-3.39841	0.000677783	0.00322682	2.49123
SAUSA300_1393	125.252	1.09038	0.320862	3.39828	0.000678112	0.00322682	2.49123
SAUSA300_2272	1558.08	0.946944	0.279011	3.39393	0.000688971	0.00326563	2.48603
SAUSA300_2419	94.7484	-1.8206	0.536424	-3.39396	0.000688907	0.00326563	2.48603
srn_4060_Sau6723	17.3537	2.74062	0.807486	3.39402	0.000688743	0.00326563	2.48603
SAUSA300_2099	1287.14	-1.27398	0.3763	-3.38555	0.000710351	0.00336031	2.47362
SAUSA300_0538	2417.4	0.862862	0.255121	3.38217	0.000719161	0.00339541	2.46911
SAUSA300_0644	597.899	-0.916829	0.271305	-3.37933	0.000726629	0.00342621	2.46519
glpD	810.726	0.697996	0.206584	3.37875	0.000728162	0.00342898	2.46483
purR	3758.78	0.688696	0.203866	3.37819	0.000729653	0.00343155	2.46451
SAUSA300_1215	29.3447	-3.7294	1.10604	-3.37186	0.000746623	0.00350681	2.45509
SAUSA300_0281	132.888	-1.97532	0.586818	-3.36615	0.000762262	0.00357101	2.44721
SAUSA300_1571	309.277	-0.840619	0.25036	-3.35764	0.000786115	0.003678	2.43439
srn_2440_Teg56	274.069	-1.53154	0.456711	-3.35342	0.000798194	0.0037297	2.42833
SAUSA300_0924	1200.5	-0.849242	0.253306	-3.35263	0.000800466	0.00373071	2.42821
SAUSA300_1907	631.597	-1.31112	0.391041	-3.35289	0.000799738	0.00373071	2.42821
srn_2460_Teg58	122.155	-2.13169	0.636478	-3.3492	0.000810444	0.00377236	2.42339
SAUSA300_1699	1643.83	0.876237	0.261897	3.34574	0.000820641	0.00381004	2.41907
SAUSA300_0307	1883.15	0.652157	0.195211	3.34079	0.000835406	0.00387364	2.41188
SAUSA300_2031	131.96	-1.73512	0.519489	-3.34005	0.000837645	0.00387905	2.41127
srn_2660_sRNA219	194.011	-1.19174	0.356848	-3.33963	0.000838893	0.00387988	2.41118
SAUSA300_2030	763.574	-0.763858	0.228887	-3.33728	0.00084603	0.00390791	2.40806
srn_1990_Teg40as	98.2025	-1.2175	0.365005	-3.33556	0.000851283	0.00392717	2.40592
nusB	708.769	-1.88074	0.564331	-3.33269	0.00086011	0.00396284	2.40199
SAUSA300_1007	3082.36	0.967197	0.290571	3.32861	0.000872802	0.00401622	2.39618
dnaK	12362.7	0.633926	0.190685	3.32446	0.000885889	0.00407127	2.39027
6S	873.525	0.792513	0.238466	3.32338	0.000889348	0.004082	2.38913
purE	6717.06	1.03403	0.31144	3.32017	0.000899625	0.00412394	2.38469
SAUSA300_0597	41.9019	-1.62799	0.490829	-3.31683	0.000910464	0.00416836	2.38003
SAUSA300_0089	1755.55	0.862073	0.259996	3.31572	0.000914088	0.00417968	2.37886
pbuX	2029.17	-0.833855	0.252214	-3.30613	0.000945927	0.00431981	2.36454
SAUSA300_0549	332.53	-1.18988	0.360006	-3.30516	0.000949212	0.00432936	2.36358
srn_1680_sRNA142	56.9677	-2.90104	0.878719	-3.30145	0.000961879	0.00438163	2.35836
SAUSA300_0308	1473.48	0.889782	0.269812	3.29779	0.000974494	0.00443352	2.35325
glnR	7228.89	1.16862	0.355044	3.29147	0.000996641	0.0045286	2.34404
ptsG_1	5959.44	0.740633	0.225315	3.2871	0.00101226	0.00459383	2.33783
nadE	789.417	-0.794026	0.241934	-3.28199	0.00103078	0.00467201	2.3305
dtd	1109.38	-0.81442	0.248234	-3.28085	0.00103493	0.00468499	2.32929
SAUSA300_0453	2559.85	0.826908	0.252108	3.27997	0.00103817	0.00469375	2.32848
SAUSA300_1010	375.935	-1.0077	0.307568	-3.27633	0.00105164	0.00474149	2.32409
SAUSA300_2211	96.1674	-1.351	0.412351	-3.27635	0.00105159	0.00474149	2.32409
srn_3150_Teg83	1472.89	0.944854	0.288411	3.27606	0.00105265	0.00474149	2.32409
nrdD	942.206	1.36819	0.417895	3.274	0.00106036	0.0047644	2.32199
ebpS	12758.4	0.739792	0.226369	3.26808	0.00108279	0.00485917	2.31344
SAUSA300_0425	1612.27	-0.839529	0.25714	-3.26487	0.00109513	0.00490847	2.30905
vga	322.523	-0.975819	0.298967	-3.26397	0.00109863	0.00491805	2.30821
dgkA	374.896	-1.44233	0.44277	-3.25752	0.00112391	0.00502503	2.29886
SAUSA300_0486	3347.24	-0.674237	0.208276	-3.23722	0.00120699	0.00538984	2.26842
treC	718.981	-0.987892	0.305286	-3.23595	0.00121237	0.0054072	2.26703
SAUSA300_1513	9312.92	1.01265	0.313075	3.23454	0.00121839	0.00542738	2.26541
SAUSA300_0790	3728.78	0.813316	0.252096	3.22622	0.00125437	0.00557514	2.25374
SAUSA300_2218	69.094	-2.13395	0.661453	-3.22616	0.00125464	0.00557514	2.25374
cobI	204.53	-2.16434	0.671065	-3.22524	0.00125869	0.0055863	2.25288
femA	1410.65	-1.20579	0.374233	-3.22203	0.00127287	0.00564234	2.24854
adh	4660.11	0.800647	0.248551	3.22126	0.00127627	0.0056505	2.24791
SAUSA300_1461	32.7677	-2.46164	0.764572	-3.21964	0.00128353	0.00566878	2.24651
srn_1270_Teg44	723.76	-0.948029	0.294597	-3.21805	0.00129066	0.00569335	2.24463
SAUSA300_1516	143.866	-2.01267	0.625648	-3.21693	0.00129571	0.00570174	2.24399
tpiA	17879.5	-0.824411	0.256266	-3.21701	0.00129534	0.00570174	2.24399
srn_0790_Sau6657	224.768	1.29942	0.40404	3.21606	0.00129966	0.00571218	2.2432
upp	7052.07	0.647383	0.201389	3.21459	0.0013063	0.00573443	2.24151
SAUSA300_1184	201.313	-1.26538	0.393687	-3.21417	0.0013082	0.00573584	2.2414
dapA	132.509	-1.11014	0.345611	-3.21211	0.00131764	0.00576692	2.23906
SAUSA300_1361	813.611	-0.556379	0.173223	-3.21193	0.00131847	0.00576692	2.23906
SAUSA300_0273	139.24	-1.24531	0.388353	-3.20665	0.00134289	0.00586663	2.23161
sarX	21.5555	-4.77223	1.49037	-3.20204	0.0013646	0.00595433	2.22517
isaB	3100.96	0.57901	0.180878	3.20111	0.001369	0.00596633	2.22429
SAUSA300_0550	625.01	-1.32554	0.414423	-3.19852	0.00138136	0.00601296	2.22091
spsA	1010.22	-0.660476	0.206768	-3.19428	0.0014018	0.00609464	2.21505
SAUSA300_0254	763.845	-0.697522	0.218411	-3.19362	0.001405	0.00610124	2.21458
prfC	1826.72	-0.576542	0.180607	-3.19224	0.00141174	0.00612315	2.21302
SAUSA300_2168	332.122	-1.42093	0.445622	-3.18865	0.00142939	0.00619232	2.20815
SAUSA300_1916	2601.3	-0.580912	0.182233	-3.18775	0.00143387	0.0062043	2.20731
rpoB	29864.2	0.655515	0.205723	3.18639	0.0014406	0.0062192	2.20627
SAUSA300_1277	77.7688	-2.04317	0.641224	-3.18636	0.00144074	0.0062192	2.20627
SAUSA300_2065	10439.2	0.598407	0.187848	3.18559	0.0014446	0.00622842	2.20562
SAUSA300_1892	564.247	-0.801601	0.251694	-3.18482	0.00144846	0.00623765	2.20498
SAUSA300_2363	139.765	-1.0132	0.318349	-3.18266	0.00145929	0.00627685	2.20226
SAUSA300_0668	2548.8	0.898881	0.282793	3.17858	0.00147998	0.00635079	2.19717
pepF_1	1455.9	-0.755886	0.238054	-3.17526	0.001497	0.00641624	2.19272
srn_2125_tsr17	17.8764	-5.2176	1.64386	-3.17399	0.00150357	0.00643679	2.19133
SAUSA300_2093	277.266	1.08398	0.341588	3.17336	0.00150686	0.00644324	2.1909
SAUSA300_1029	210.971	1.11646	0.353806	3.15558	0.00160179	0.00684109	2.16487
SAUSA300_0309	1177	0.809434	0.256736	3.15279	0.00161716	0.00689863	2.16124
efp	2900.41	-0.797365	0.252976	-3.15194	0.0016219	0.0069107	2.16048
SAUSA300_2643	1389.64	0.682935	0.216765	3.15057	0.00162951	0.00692687	2.15946
SAUSA300_2322	279.511	-1.56776	0.49783	-3.14919	0.00163724	0.00695157	2.15792
SAUSA300_1042	737.517	-0.751581	0.238799	-3.14734	0.00164763	0.00698749	2.15568
SAUSA300_1690	1100.4	0.556244	0.177325	3.13687	0.00170764	0.00723355	2.14065
fabG	7928.27	0.770726	0.245899	3.13431	0.00172256	0.00728821	2.13738
SAUSA300_1536	2970.15	-0.534768	0.170807	-3.13084	0.00174307	0.00736641	2.13274
rimI	353.382	-0.703222	0.224815	-3.128	0.00176001	0.00742933	2.12905
SAUSA300_0874	1539.05	-0.552144	0.176553	-3.12735	0.00176391	0.00743715	2.12859
SAUSA300_2101	110.47	-2.14096	0.684918	-3.12586	0.00177288	0.00746626	2.1269
mobA	871.241	0.603828	0.1933	3.12378	0.00178545	0.0075064	2.12457
SAUSA300_0374	4061.72	1.34933	0.431979	3.1236	0.00178655	0.0075064	2.12457
srn_1280_sRNA112	83.5196	-2.34699	0.751799	-3.12184	0.00179728	0.00754273	2.12247
SAUSA300_0647	501.572	-0.637188	0.204315	-3.11865	0.0018168	0.00761587	2.11828
SAUSA300_1951	100.569	1.30023	0.417025	3.11787	0.00182164	0.00762733	2.11763
SAUSA300_0956	523.092	-0.861154	0.276439	-3.11517	0.0018384	0.00768864	2.11415
SAUSA300_0553	863.374	-0.749644	0.240842	-3.1126	0.00185446	0.00773796	2.11137
SAUSA300_0210	159.851	1.04842	0.336985	3.11119	0.00186335	0.00776608	2.1098
oxaA	3263.22	-0.62284	0.200497	-3.10647	0.00189333	0.00788198	2.10336
SAUSA300_0378	190.384	-1.02434	0.329919	-3.10483	0.00190389	0.00791687	2.10145
SAUSA300_2265	1287.04	0.628484	0.202484	3.10386	0.00191011	0.00793362	2.10053
SAUSA300_1792	3840.56	-0.794297	0.255968	-3.10311	0.00191496	0.00794468	2.09992
SAUSA300_0468	2533.31	0.64715	0.209141	3.09432	0.00197264	0.00817462	2.08753
SAUSA300_0106	453.847	1.05688	0.34161	3.09381	0.00197604	0.00817936	2.08728
SAUSA300_2135	146.042	1.16635	0.37712	3.09279	0.00198282	0.00819808	2.08629
SAUSA300_1736	445.08	-0.911374	0.294979	-3.08962	0.00200414	0.00827679	2.08214
SAUSA300_1006	634.916	-0.821854	0.266125	-3.08823	0.00201354	0.00830612	2.0806
SAUSA300_0279	1814.62	-0.881653	0.285566	-3.08739	0.00201925	0.00831079	2.08036
SAUSA300_1710	1801.13	0.691146	0.223839	3.08769	0.00201716	0.00831079	2.08036
SAUSA300_1515	143.487	-1.99801	0.64749	-3.08578	0.00203019	0.00834632	2.0785
pgsA	555.179	-1.10627	0.358639	-3.08463	0.00203807	0.00836446	2.07756
SAUSA300_0834	3782.56	0.601015	0.194852	3.08446	0.00203921	0.00836446	2.07756
uvrA	5159.1	0.657761	0.213385	3.08251	0.00205265	0.00840057	2.07569
SAUSA300_0029	211.902	-1.04234	0.338198	-3.08204	0.00205586	0.00840421	2.0755
dnaJ	2740.39	0.608943	0.197844	3.0779	0.00208466	0.00851076	2.07003
rpsN	250.898	-1.27853	0.415428	-3.07762	0.00208662	0.00851076	2.07003
SAUSA300_1738	29.5906	-1.56737	0.509657	-3.07534	0.00210263	0.00856645	2.0672
SAUSA300_0336	33.8498	-1.83701	0.598543	-3.06914	0.00214678	0.00873605	2.05868
SAUSA300_1844	336.569	-1.73609	0.565719	-3.06882	0.00214908	0.00873605	2.05868
SAUSA300_2259	1677.29	0.648399	0.211644	3.06363	0.0021867	0.00887903	2.05163
SAUSA300_1820	2207.49	1.00784	0.329303	3.06054	0.00220936	0.00896099	2.04764
SAUSA300_0013	1043.92	-0.686196	0.224406	-3.05784	0.00222942	0.00903225	2.0442
SAUSA300_0382	2671.8	0.697624	0.228175	3.0574	0.00223265	0.00903524	2.04406
SAUSA300_1580	581.889	-0.807805	0.264253	-3.05694	0.00223613	0.00903924	2.04387
gyrB	9517.92	0.778376	0.254717	3.05584	0.00224429	0.00906213	2.04277
purF	34290.1	0.652736	0.213914	3.05139	0.00227782	0.00918727	2.03681
SAUSA300_0905	187.846	-1.98536	0.650953	-3.04994	0.00228891	0.00922175	2.03519
SAUSA300_0275	13.8159	-4.70085	1.54275	-3.04706	0.0023109	0.00929157	2.03191
srn_4710_Teg34	41.1223	-1.57367	0.516464	-3.047	0.00231136	0.00929157	2.03191
SAUSA300_1318	2034.95	0.553325	0.181962	3.04088	0.00235887	0.00947204	2.02356
rpsU	1440.29	-0.783476	0.25779	-3.0392	0.00237206	0.00951448	2.02161
SAUSA300_2319	403.904	1.13493	0.373571	3.03807	0.002381	0.00953978	2.02046
aldA2	895.332	-0.645777	0.212738	-3.03555	0.00240096	0.00960914	2.01732
fhuA	533.935	0.796566	0.262501	3.03453	0.00240914	0.00963124	2.01632
SAUSA300_1868	167.29	-1.13146	0.373431	-3.02989	0.0024464	0.00975868	2.01061
SAUSA300_1353	373.625	-0.636371	0.210409	-3.02444	0.00249093	0.0099221	2.0034
srn_3800_sprD	63.5294	-1.50985	0.499255	-3.02421	0.00249284	0.0099221	2.0034
asd	149.44	-1.23359	0.407953	-3.02385	0.00249576	0.00992285	2.00336
SAUSA300_1948	146.24	1.09096	0.360911	3.0228	0.00250446	0.00994653	2.00233
SAUSA300_1086	3324.29	-0.511824	0.16937	-3.02192	0.00251174	0.0099588	2.00179
SAUSA300_2121	117.379	1.38026	0.456772	3.02177	0.00251304	0.0099588	2.00179
SAUSA300_1910	321.095	-1.79445	0.594208	-3.01991	0.00252851	0.0100091	1.9996
ruvA	724.707	-0.809217	0.268044	-3.01897	0.00253633	0.0100291	1.99874
SAUSA300_0556	2922.52	0.960924	0.318726	3.01489	0.0025707	0.010154	1.99336
SAUSA300_2505	629.886	-0.824834	0.273881	-3.01165	0.00259834	0.010252	1.98919
arsR_1	39.4625	-2.17254	0.721794	-3.00991	0.00261321	0.0102883	1.98766
srn_3520_sRNA279	39.4625	-2.17254	0.721794	-3.00991	0.00261321	0.0102883	1.98766
epiB	74.3981	-2.19913	0.730939	-3.00864	0.00262421	0.0103204	1.98631
SAUSA300_1846	669.817	-0.960218	0.319195	-3.00825	0.00262758	0.0103224	1.98622
SAUSA300_1004	387.45	-0.651983	0.217587	-2.99643	0.00273164	0.010708	1.97029
SAUSA300_0658	779.357	-0.934139	0.311973	-2.9943	0.00275078	0.0107714	1.96773
SAUSA300_2174	370.703	-0.790863	0.264217	-2.99324	0.00276035	0.0107972	1.96669
pyc	4255.6	-0.71699	0.239864	-2.98915	0.00279753	0.0109074	1.96228
ureB	373.738	-0.905235	0.303871	-2.97901	0.00289179	0.0112627	1.94836
epiG	280.132	0.82315	0.276434	2.97774	0.0029038	0.0112853	1.94749
SAUSA300_0723	13.1342	-5.29853	1.77933	-2.97782	0.00290308	0.0112853	1.94749
rot	1112.56	-1.72329	0.579028	-2.97618	0.00291868	0.011331	1.94573
mtnN	507.217	-0.854352	0.287323	-2.97349	0.00294434	0.0114062	1.94286
srn_2055_tsr16	49.4498	-2.82739	0.952299	-2.96902	0.00298756	0.0115612	1.937
SAUSA300_0750	1479.29	0.540028	0.181909	2.96868	0.00299084	0.0115616	1.93698
SAUSA300_0589	1437.54	0.667121	0.225114	2.96349	0.00304175	0.011741	1.93029
SAUSA300_1707	293.547	-0.723012	0.24399	-2.96329	0.00304373	0.011741	1.93029
SAUSA300_0280	300.779	-1.38859	0.469561	-2.95722	0.0031043	0.0119113	1.92404
ftsY	1735.63	0.581804	0.19685	2.95556	0.00312098	0.0119626	1.92217
SAUSA300_1560	41.4777	-2.74169	0.92871	-2.95215	0.00315568	0.0120829	1.91783
SAUSA300_2288	321.748	-0.698341	0.236807	-2.94898	0.00318823	0.0121946	1.91383
aroK	1349.33	0.755521	0.256287	2.94795	0.00319886	0.0122224	1.91284
SAUSA300_0255	275	-0.864111	0.293667	-2.94249	0.00325588	0.0124141	1.90608
SAUSA300_0831	51.0969	-2.78685	0.94706	-2.94263	0.00325434	0.0124141	1.90608
msrR	2301.09	-0.600487	0.20429	-2.93938	0.00328866	0.0125128	1.90265
SAUSA300_0331	37.7219	1.78606	0.608157	2.93683	0.00331582	0.0126029	1.89953
SAUSA300_0876	38.9255	-1.41321	0.4815	-2.93501	0.00333541	0.0126641	1.89743
srn_4240_Teg84	1232.05	-0.719886	0.245442	-2.93302	0.00335678	0.0127319	1.89511
SAUSA300_1908	1057.39	-0.845478	0.288343	-2.93219	0.00336579	0.0127527	1.8944
SAUSA300_1254	957.198	-0.935778	0.31959	-2.92805	0.0034109	0.0128867	1.88986
SAUSA300_2209	278.171	-1.72566	0.589371	-2.92797	0.00341181	0.0128867	1.88986
SAUSA300_2256	759.797	-0.575481	0.196531	-2.9282	0.00340933	0.0128867	1.88986
SAUSA300_0411	126.061	0.931064	0.318199	2.92604	0.00343305	0.0129534	1.88761
fadE	24.7587	1.50631	0.515305	2.92314	0.00346521	0.0130612	1.88402
cap5G	87.0154	0.996025	0.340845	2.92222	0.00347541	0.013086	1.88319
SAUSA300_1873	1402.69	-0.570551	0.195286	-2.92162	0.00348213	0.0130977	1.8828
SAUSA300_2094	865.838	-0.853496	0.292798	-2.91496	0.00355733	0.0133529	1.87443
cbiO	411.183	-0.637175	0.218679	-2.91374	0.00357129	0.0133914	1.87317
SAUSA300_0846	222.826	-0.654474	0.224796	-2.91142	0.00359793	0.0134774	1.8704
srn_0640_sRNA41	481.646	0.631541	0.217039	2.9098	0.00361665	0.0135195	1.86904
SAUSA300_2330	744.665	-0.893672	0.307508	-2.90617	0.00365882	0.0136491	1.8649
srn_3765	14.099	-3.53229	1.21541	-2.90624	0.00365798	0.0136491	1.8649
SAUSA300_2029	460.273	-0.631383	0.217545	-2.90232	0.00370416	0.0137898	1.86044
srn_1930.3_rsaOF	422.518	0.86085	0.296587	2.90252	0.00370174	0.0137898	1.86044
nth	377.904	-0.739831	0.254943	-2.90195	0.00370852	0.0137919	1.86038
SAUSA300_1321	1055.68	0.683448	0.235566	2.90131	0.00371608	0.0138058	1.85994
SAUSA300_1660	184.545	-0.839253	0.289452	-2.89945	0.00373818	0.0138736	1.85781
SAUSA300_2579	2179.05	-0.738389	0.254693	-2.89913	0.00374196	0.0138736	1.85781
SAUSA300_1557	825.278	-0.576843	0.19906	-2.89783	0.00375749	0.0139169	1.85646
SAUSA300_0771	408.188	0.729758	0.25187	2.89735	0.00376325	0.013924	1.85623
SAUSA300_0430	696.107	-0.642918	0.222025	-2.8957	0.00378313	0.0139746	1.85466
SAUSA300_1369	1388.36	0.543026	0.187537	2.89558	0.00378464	0.0139746	1.85466
SAUSA300_0093	43.1522	-2.58751	0.893738	-2.89516	0.00378966	0.013979	1.85452
SAUSA300_1821	2439.97	0.949385	0.328009	2.89438	0.00379904	0.0139908	1.85416
scpB	656.483	-0.673243	0.232613	-2.89426	0.00380058	0.0139908	1.85416
SAUSA300_0565	842.237	0.642549	0.222415	2.88897	0.00386504	0.014213	1.84731
vraS	729.584	-0.596206	0.206395	-2.88867	0.0038688	0.014213	1.84731
RNAseP	126478	1.11333	0.385473	2.88823	0.00387421	0.0142185	1.84715
greA	824.486	-0.788646	0.273433	-2.88424	0.00392359	0.0143543	1.84302
SAUSA300_0282	710.467	-1.01474	0.351855	-2.88396	0.00392704	0.0143543	1.84302
SAUSA300_0318	218.229	0.874155	0.303074	2.8843	0.00392283	0.0143543	1.84302
SAUSA300_0773	31.5781	1.45217	0.503927	2.88172	0.00395514	0.0144424	1.84036
murF	2731.97	-0.463658	0.160965	-2.88048	0.0039707	0.0144586	1.83987
SAUSA300_0338	171.56	0.845415	0.293505	2.88041	0.00397153	0.0144586	1.83987
SAUSA300_0692	3395.69	0.617456	0.214325	2.88093	0.00396506	0.0144586	1.83987
menE	1214.34	0.704549	0.244978	2.87597	0.00402785	0.0146489	1.83419
SAUSA300_0276	25.871	-2.27729	0.793601	-2.86957	0.0041103	0.0149189	1.82626
SAUSA300_1914	1395.54	-0.761442	0.265588	-2.86701	0.00414371	0.0150251	1.82318
SAUSA300_2005	157.142	-1.32825	0.463627	-2.86491	0.00417125	0.0150948	1.82117
SAUSA300_1337	128785	1.06595	0.372461	2.8619	0.00421106	0.0152236	1.81748
SAUSA300_2310	20.6157	-3.68112	1.2871	-2.86002	0.00423613	0.015299	1.81534
comK	80.7721	-0.99458	0.348006	-2.85794	0.00426405	0.0153845	1.81292
SAUSA300_0518	1256.01	0.587623	0.205886	2.85412	0.00431565	0.0155243	1.80899
SAUSA300_2296	911.211	-0.618092	0.216541	-2.85439	0.00431198	0.0155243	1.80899
SAUSA300_0443	358.118	-0.577368	0.202435	-2.85212	0.00434293	0.015607	1.80668
SAUSA300_0271	81.4783	-1.5788	0.553643	-2.85166	0.00434913	0.0156138	1.80649
SAUSA300_0706	1064.09	0.561142	0.196838	2.85079	0.00436111	0.0156413	1.80573
SAUSA300_0495	718.528	-0.795099	0.279143	-2.84836	0.00439457	0.0157458	1.80284
SAUSA300_2126	459.172	-0.696687	0.244625	-2.84798	0.00439976	0.0157488	1.80275
sspC	77.2735	-1.27553	0.44801	-2.84711	0.00441183	0.0157764	1.80199
SAUSA300_0545	586.803	-0.912888	0.320691	-2.84663	0.00441846	0.0157846	1.80177
SAUSA300_0847	402.386	-0.733037	0.257565	-2.84603	0.0044268	0.0157988	1.80138
SAUSA300_1231	1056.32	-0.580614	0.204488	-2.83936	0.00452036	0.016101	1.79315
SAUSA300_0653	98.8378	-1.54914	0.546079	-2.83684	0.00455625	0.0162129	1.79014
fabF	6485.36	0.753679	0.26593	2.83412	0.0045952	0.0163355	1.78687
ilvE	2285.77	-0.439452	0.15509	-2.83353	0.00460365	0.0163495	1.7865
SAUSA300_2624	54.2499	-1.96409	0.693933	-2.83037	0.00464946	0.016496	1.78262
SAUSA300_0261	96.602	0.986939	0.34891	2.82864	0.00467465	0.0165692	1.7807
dltD	3128.06	-1.05572	0.373575	-2.82599	0.0047135	0.0166743	1.77795
SAUSA300_2041	83.4575	-2.09548	0.741944	-2.82431	0.00473825	0.0167455	1.7761
SAUSA300_1915	14.7659	-3.23579	1.14637	-2.82263	0.0047631	0.016817	1.77425
hisIE	34.3451	1.26965	0.450464	2.81855	0.00482418	0.016983	1.76999
SAUSA300_2157	587.789	0.789861	0.280224	2.81868	0.00482222	0.016983	1.76999
SAUSA300_0247	1633.72	0.493327	0.175214	2.81557	0.00486904	0.0171243	1.76639
SAUSA300_0237	583.929	0.753647	0.267865	2.81353	0.00490005	0.0172167	1.76405
SAUSA300_2320	2141.21	0.712374	0.253469	2.8105	0.00494652	0.0173631	1.76037
gyrA	9676.9	0.542245	0.193298	2.80523	0.00502803	0.0175811	1.75495
SAUSA300_0768	947.4	-0.571774	0.203822	-2.80526	0.00502756	0.0175811	1.75495
SAUSA300_2593	190.457	0.727984	0.259477	2.80559	0.00502251	0.0175811	1.75495
srn_1250_sRNA110	38.474	-1.42205	0.507272	-2.80333	0.00505779	0.0176512	1.75323
SAUSA300_1183	824.768	0.614808	0.219431	2.80183	0.00508144	0.0177166	1.75162
SAUSA300_0649	898.784	-1.35768	0.484687	-2.80116	0.00509191	0.0177361	1.75114
SAUSA300_1275	155.541	-0.95269	0.340685	-2.7964	0.0051676	0.0179824	1.74515
sek	251.815	-2.02928	0.726109	-2.79473	0.00519426	0.0180579	1.74333
SAUSA300_1054	191.534	-1.81696	0.651054	-2.7908	0.00525786	0.018244	1.73888
SAUSA300_1465	3831.86	0.675602	0.24207	2.79094	0.0052555	0.018244	1.73888
srn_1140_Sau82	1668.79	0.574357	0.205942	2.78893	0.00528818	0.0183317	1.7368
SAUSA300_0081	284.828	-1.33278	0.478687	-2.78425	0.00536524	0.0185811	1.73093
SAUSA300_2574	194.818	-0.694736	0.249605	-2.78334	0.0053802	0.0185962	1.73058
SAUSA300_2642	144.307	0.725196	0.260576	2.78305	0.00538499	0.0185962	1.73058
SAUSA300_1312	677.869	0.679627	0.244577	2.77879	0.00545626	0.0188244	1.72528
SAUSA300_0785	438.327	-4.62031	1.66359	-2.77732	0.00548089	0.0188914	1.72374
SAUSA300_2464	136.555	0.773797	0.279083	2.77264	0.00556034	0.0191288	1.71831
metB	1666.18	-0.645707	0.232967	-2.77166	0.00557712	0.0191684	1.71741
srn_2410_Sau6524	13.9027	-4.29762	1.55175	-2.76954	0.00561361	0.0192755	1.71499
xseB	651.741	-1.01329	0.366062	-2.76809	0.00563852	0.0193245	1.71389
asp23	24768	0.986383	0.356847	2.76416	0.00570695	0.0195405	1.70906
srn_4015_tsr31	265.374	-1.52975	0.553604	-2.76325	0.00572285	0.0195765	1.70827
SAUSA300_1953	100.482	1.02255	0.370215	2.76203	0.00574428	0.0196313	1.70705
SAUSA300_1583	2306.52	0.822754	0.298959	2.75206	0.00592208	0.0201818	1.69504
gidB	1134.92	0.572815	0.20844	2.74811	0.00599405	0.0203685	1.69104
SAUSA300_0482	619.884	-0.638894	0.23248	-2.74817	0.00599295	0.0203685	1.69104
SAUSA300_1342	167.079	-1.27762	0.464959	-2.74782	0.00599932	0.0203685	1.69104
SAUSA300_1236	932.403	-1.09416	0.398389	-2.74648	0.00602394	0.0204329	1.68967
srn_4980_Teg32	6.78603	-5.14748	1.87789	-2.7411	0.00612341	0.0207316	1.68337
atpB	14397.2	0.58037	0.211974	2.73794	0.00618258	0.0209124	1.6796
ispD	1101.59	-0.628821	0.230347	-2.72988	0.00633566	0.0214102	1.66938
SAUSA300_1669	154.06	-0.697693	0.255693	-2.72864	0.00635958	0.021471	1.66815
rpsE	26493.4	0.851376	0.312342	2.72578	0.0064149	0.0216376	1.66479
SAUSA300_2466	10.4001	-3.45521	1.27002	-2.72059	0.00651648	0.0219598	1.65837
SAUSA300_0046	1588.91	-0.713222	0.262261	-2.71952	0.00653775	0.022011	1.65736
recQ_1	684.759	-0.616516	0.226826	-2.71801	0.00656758	0.0220852	1.6559
SAUSA300_0235	43705.3	-0.749038	0.275636	-2.71748	0.00657804	0.0220852	1.6559
SAUSA300_0305	2437.47	-0.676932	0.249079	-2.71774	0.00657295	0.0220852	1.6559
panD	310.704	-0.698867	0.257303	-2.71613	0.00660497	0.0221551	1.65453
SAUSA300_1877	235.517	-1.17914	0.434672	-2.71272	0.00667329	0.0223429	1.65086
purM	24647.7	0.562016	0.207208	2.71233	0.00668125	0.0223489	1.65074
srn_3960_sRNA323	27.0229	3.06616	1.13132	2.71025	0.00672315	0.0224683	1.64843
SAUSA300_1852	1014.83	-0.788355	0.291333	-2.70603	0.00680935	0.0227145	1.6437
SAUSA300_0724	520.244	-1.28637	0.475791	-2.70365	0.00685826	0.0228147	1.64178
rpiA	635.694	0.521973	0.193338	2.6998	0.00693814	0.0230593	1.63715
SAUSA300_2637	20.6611	-1.98786	0.736477	-2.69915	0.00695178	0.0230835	1.6367
srn_4330_Teg36as	146.203	0.979111	0.363143	2.69621	0.00701327	0.0232663	1.63327
pheS	1316.19	-0.550984	0.204405	-2.69555	0.00702719	0.0232912	1.63281
SAUSA300_0458	252.236	-0.730412	0.271105	-2.6942	0.00705582	0.0233647	1.63144
srn_3910_RNAIII	46558	-3.33731	1.24024	-2.69086	0.00712687	0.0235785	1.62748
SAUSA300_1947	178.953	0.921777	0.343056	2.68696	0.00721063	0.0238339	1.62281
SAUSA300_1988	46623.2	-3.32875	1.23903	-2.68656	0.0072191	0.0238401	1.62269
rbfA	1263.55	0.564965	0.210406	2.68512	0.00725036	0.0239216	1.62121
scdA	1210.97	0.780364	0.291068	2.68104	0.00733944	0.0241935	1.6163
SAUSA300_0324	233.735	0.787056	0.293791	2.67897	0.00738495	0.0242993	1.61441
SAUSA300_0904	780.234	-0.886765	0.331488	-2.67511	0.00747055	0.0245142	1.61058
speG	71.8019	-2.60358	0.973193	-2.67529	0.00746636	0.0245142	1.61058
SAUSA300_1350	369.772	-0.58427	0.218618	-2.67256	0.00752745	0.0246786	1.60768
seq	368.942	-1.3799	0.516688	-2.67067	0.0075701	0.024796	1.60562
sufD	5961.81	0.490443	0.183694	2.66989	0.0075877	0.0248312	1.605
SAUSA300_1297	1481.08	0.822342	0.308183	2.66835	0.00762237	0.0249222	1.60341
SAUSA300_0129	1933.58	0.827406	0.310582	2.66405	0.00772058	0.0251979	1.59864
SAUSA300_0361	189.355	-0.68941	0.258777	-2.66411	0.00771933	0.0251979	1.59864
rpe	1059.25	-0.466409	0.175155	-2.66283	0.00774867	0.0252668	1.59745
SAUSA300_0049	18.7506	-3.23873	1.21644	-2.66247	0.00775691	0.02527	1.59739
ilvC	41.0545	-1.08421	0.407824	-2.65852	0.00784849	0.0255158	1.59319
SAUSA300_1945	223.352	0.796429	0.299859	2.65601	0.00790707	0.0256679	1.59061
SAUSA300_1890	911.626	0.793325	0.298805	2.65499	0.00793113	0.0256792	1.59042
ureC	1115.82	-0.808408	0.304423	-2.65554	0.00791818	0.0256792	1.59042
SAUSA300_2375	45.9964	1.49264	0.562376	2.65416	0.00795055	0.0257169	1.58978
SAUSA300_1346	1077.13	-0.62248	0.234585	-2.65354	0.00796533	0.0257418	1.58936
SAUSA300_0050	21.7799	-3.98267	1.50148	-2.65251	0.00798969	0.0257975	1.58842
srn_2350_rsaOP	1090.07	0.622862	0.235025	2.6502	0.00804445	0.0259512	1.58584
dnaI	3164.48	0.547748	0.20696	2.64664	0.00812955	0.0261624	1.58232
smpB	2581.45	0.755152	0.285334	2.64656	0.00813156	0.0261624	1.58232
dapD	113.469	-1.10359	0.417288	-2.64467	0.00817717	0.0262858	1.58028
srn_1530_sRNA133	1602.52	0.634756	0.240604	2.63818	0.00833515	0.0266754	1.57389
SAUSA300_1835	5018.5	0.966292	0.366482	2.63667	0.00837243	0.0267547	1.5726
srn_2120_Sau6305	28.6218	1.54163	0.584707	2.63658	0.00837467	0.0267547	1.5726
SAUSA300_0721	349.397	1.04502	0.396626	2.63476	0.0084196	0.0268745	1.57066
SAUSA300_0770	23.0554	1.67068	0.634316	2.63382	0.008443	0.0269255	1.56984
glmU	5415.63	0.76299	0.289862	2.63225	0.00848208	0.0270264	1.56821
ilvA_2	24.1808	-2.10199	0.799197	-2.63013	0.00853531	0.0271721	1.56588
dapB	95.7107	-1.05729	0.402163	-2.629	0.00856373	0.0272387	1.56481
SAUSA300_0884	109.52	-2.08606	0.794498	-2.62563	0.00864883	0.0274852	1.5609
SAUSA300_1338	2985.97	-1.10975	0.423129	-2.62273	0.00872291	0.0276964	1.55758
srn_4360_sRNA354	26.4681	-1.85097	0.705837	-2.62238	0.00873172	0.0277001	1.55752
panE_2	614.266	-0.79613	0.304	-2.61885	0.00882267	0.0279154	1.55416
SAUSA300_0063	18.8689	1.76873	0.67528	2.61926	0.00881205	0.0279154	1.55416
srn_0100_sRNA6	27.6786	1.43571	0.548179	2.61905	0.00881744	0.0279154	1.55416
SAUSA300_2361	6.72947	-5.135	1.96209	-2.61711	0.0088677	0.0280334	1.55232
SAUSA300_1570	624.711	-0.585625	0.223837	-2.6163	0.00888873	0.0280754	1.55167
SAUSA300_2213	1799.43	-0.664677	0.254197	-2.61481	0.00892768	0.0281739	1.55015
SAUSA300_0326	278.268	0.723593	0.27724	2.60999	0.00905454	0.0285494	1.5444
lctP	1520.91	0.578182	0.221684	2.60814	0.00910364	0.0286543	1.54281
SAUSA300_1723	30.6551	-2.86283	1.09756	-2.60835	0.00909791	0.0286543	1.54281
srn_1450_Sau6057	22738.6	0.788995	0.302677	2.60672	0.00914138	0.0287482	1.54139
SAUSA300_1848	1864.49	0.641997	0.246362	2.60591	0.00916312	0.0287916	1.54073
rnr	3506.53	0.489267	0.187919	2.60361	0.00922469	0.0289553	1.53827
SAUSA300_0930	569.658	-0.95439	0.366598	-2.60337	0.0092312	0.0289553	1.53827
SAUSA300_0584	79.1297	-2.26763	0.871488	-2.60203	0.0092675	0.029044	1.53694
SAUSA300_1749	42.3322	-2.63168	1.01185	-2.60087	0.00929867	0.0291166	1.53586
SAUSA300_0581	158.236	-1.37389	0.528732	-2.59846	0.00936436	0.0291962	1.53467
secA	8147.95	0.452072	0.173955	2.59879	0.00935533	0.0291962	1.53467
ssaA_2	923.725	-0.565204	0.217476	-2.59892	0.00935167	0.0291962	1.53467
SAUSA300_1466	4591.9	0.672688	0.258915	2.59811	0.00937392	0.0292009	1.5346
SAUSA300_2311	30.4115	-2.13164	0.820734	-2.59723	0.0093978	0.0292501	1.53387
SAUSA300_0132	52.4677	-1.0027	0.386776	-2.59246	0.00952924	0.0296338	1.52821
msrA_1	494.528	-0.570907	0.220296	-2.59155	0.00955452	0.0296726	1.52764
srn_1930_rsaOF	46.6645	-1.34065	0.51734	-2.59142	0.00955808	0.0296726	1.52764
parE	2505.91	-0.583521	0.225412	-2.58869	0.00963427	0.0298835	1.52457
SAUSA300_1743	171.615	0.895163	0.345947	2.58757	0.00966553	0.0299549	1.52353
SAUSA300_2106	563.591	0.703846	0.272371	2.58415	0.00976202	0.0301711	1.52041
SAUSA300_1822	2583	0.836861	0.3247	2.57733	0.00995655	0.0307255	1.5125
tuf	96352	0.839416	0.325931	2.57544	0.0100112	0.0308678	1.51049
SAUSA300_1653	1486.89	0.779011	0.302759	2.57304	0.0100809	0.0310562	1.50785
rpoE	3127.98	-0.537166	0.208802	-2.57261	0.0100934	0.0310683	1.50768
srn_3570_sRNA284	163.941	-0.808913	0.314532	-2.5718	0.0101171	0.0311151	1.50703
rpoC	27682.1	0.55473	0.215748	2.57119	0.0101349	0.0311434	1.50663
srn_2520_Teg60	213.446	-1.8022	0.701156	-2.57033	0.0101602	0.0311945	1.50592
rpsC	21523.4	0.73948	0.287763	2.56975	0.0101771	0.0312201	1.50557
SAUSA300_1463	622.238	-0.697001	0.271573	-2.56653	0.010272	0.0314581	1.50227
SAUSA300_1691	2660.96	0.523943	0.204359	2.56384	0.0103521	0.0316765	1.49926
scpA	426.062	-0.978844	0.381957	-2.56271	0.010386	0.0317534	1.49821
SAUSA300_0047	43.9214	-2.1734	0.848311	-2.56203	0.0104062	0.0317886	1.49773
SAUSA300_1946	147.604	0.88402	0.345201	2.56089	0.0104405	0.0318665	1.49667
pdhB	35969.9	0.700048	0.273589	2.55876	0.0105046	0.0320351	1.49437
SAUSA300_1631	1264.48	-0.520348	0.20347	-2.55737	0.0105466	0.032109	1.49337
srn_1820_sRNA154	988.414	-0.554658	0.216937	-2.55677	0.010565	0.032138	1.49298
SAUSA300_0779	76.8758	-1.79035	0.700456	-2.55598	0.0105888	0.0321836	1.49237
ddl	2554.16	-0.474433	0.185774	-2.55381	0.0106551	0.0323038	1.49075
SAUSA300_1685	6196.21	0.791694	0.310571	2.54916	0.0107983	0.0327105	1.48531
rpsS	20820.7	0.806952	0.31735	2.54278	0.0109974	0.0332859	1.47774
srn_3640_sRNA288	86.163	-2.24426	0.882852	-2.54205	0.0110204	0.0333277	1.47719
srn_5020_sRNA401	14.0647	-2.86244	1.12669	-2.54058	0.0110669	0.0334405	1.47573
mnhA	2207.63	-0.643629	0.253462	-2.53935	0.0111058	0.0335302	1.47456
SAUSA300_0739	37.1456	-1.18426	0.466562	-2.53828	0.01114	0.0336054	1.47359
SAUSA300_1979	103.581	-1.06219	0.41868	-2.537	0.0111808	0.0337005	1.47236
budA_2	639.18	0.709808	0.279904	2.53589	0.011216	0.0337225	1.47208
SAUSA300_1789	39.9408	-2.6589	1.04843	-2.53609	0.0112098	0.0337225	1.47208
rpmD	14234.3	0.729552	0.287738	2.53548	0.0112295	0.0337349	1.47192
SAUSA300_0485	1827.12	-0.508655	0.200693	-2.5345	0.0112609	0.0338014	1.47107
SAUSA300_1819	2250.47	0.84239	0.333001	2.52969	0.0114163	0.0341828	1.46619
purA	10988.5	0.596459	0.236038	2.52696	0.0115053	0.0344211	1.46318
femB	2299.01	-0.544551	0.215691	-2.52468	0.0115805	0.0346173	1.46071
srn_3710_Sau6799	15.0163	-2.51728	0.9988	-2.52031	0.0117252	0.035021	1.45567
lspA	202.181	-1.23196	0.489737	-2.51556	0.0118843	0.0354087	1.45089
SAUSA300_0580	202.652	-0.991139	0.393967	-2.51579	0.0118766	0.0354087	1.45089
dut	181.664	1.03063	0.409849	2.51466	0.0119147	0.0354662	1.45019
pth	418.306	-0.560114	0.222761	-2.51441	0.0119231	0.0354662	1.45019
brnQ_2	931.771	-0.502112	0.199818	-2.51284	0.0119762	0.0355367	1.44932
coaD	1387.65	-0.672865	0.267746	-2.51307	0.0119684	0.0355367	1.44932
SAUSA300_1011	728.58	-0.720141	0.28652	-2.5134	0.0119572	0.0355367	1.44932
cdsA	1333.8	-0.44456	0.177038	-2.5111	0.0120357	0.0356548	1.44788
SAUSA300_0147	296.097	0.649701	0.25873	2.51111	0.0120351	0.0356548	1.44788
SAUSA300_0912	2063.35	-0.447365	0.17821	-2.51032	0.0120621	0.0357039	1.44728
SAUSA300_0278	30204.8	1.32822	0.529387	2.50897	0.0121084	0.0358116	1.44598
SAUSA300_0134	34.6611	-2.12194	0.846367	-2.50711	0.0121721	0.0359708	1.44405
purC	11592.8	0.622519	0.248469	2.50542	0.0122305	0.0361139	1.44233
rplR	15290	0.667386	0.266467	2.50457	0.01226	0.0361716	1.44163
rplV	15332.3	0.798605	0.319297	2.50113	0.0123796	0.0364678	1.43809
SAUSA300_0551	1324.68	-0.629382	0.251641	-2.50111	0.0123806	0.0364678	1.43809
SAUSA300_2529	1453.3	-0.556987	0.222733	-2.50069	0.0123953	0.0364815	1.43793
srn_2335_tsr18	9.85367	2.38122	0.953024	2.4986	0.0124687	0.036638	1.43607
thiI	528.208	-0.57646	0.230712	-2.49861	0.012468	0.036638	1.43607
nrdI	1636.02	-0.527577	0.211272	-2.49715	0.0125196	0.0367579	1.43465
mnhB	760.885	-0.716898	0.287231	-2.49589	0.0125641	0.0367991	1.43416
SAUSA300_0945	1202.9	0.515668	0.206566	2.49638	0.0125468	0.0367991	1.43416
SAUSA300_2359	6824.42	-0.437965	0.175455	-2.49617	0.0125542	0.0367991	1.43416
SAUSA300_1344	204.154	-1.19419	0.478646	-2.49493	0.0125983	0.0368696	1.43333
SAUSA300_0299	83.4969	0.782627	0.313911	2.49315	0.0126615	0.0370245	1.43151
SAUSA300_0595	310.016	-0.903438	0.363204	-2.48741	0.0128676	0.037597	1.42485
rplP	16217.7	0.677916	0.272657	2.48633	0.0129068	0.0376813	1.42387
SAUSA300_2314	563.234	-0.533752	0.214749	-2.48547	0.0129382	0.0377424	1.42317
arcR	91.5856	-1.00045	0.402767	-2.48394	0.0129938	0.0378742	1.42166
SAUSA300_0095	22.1589	-2.22909	0.900574	-2.47519	0.0133166	0.0387839	1.41135
potC	156.007	-1.55726	0.630086	-2.4715	0.0134547	0.0391246	1.40755
SAUSA300_2134	134.47	0.676775	0.273833	2.47149	0.0134551	0.0391246	1.40755
SAUSA300_1025	127.906	-0.825519	0.334057	-2.47119	0.0134664	0.0391258	1.40754
SAUSA300_1902	954.987	-0.810176	0.328168	-2.46879	0.0135572	0.0393583	1.40496
rpmG_1	3698.41	0.64428	0.26106	2.46794	0.0135893	0.0393769	1.40476
SAUSA300_0586	20.6982	-2.37791	0.963701	-2.46747	0.0136071	0.0393769	1.40476
SAUSA300_0671	442.065	-0.937114	0.379675	-2.4682	0.0135793	0.0393769	1.40476
SAUSA300_1549	87.5501	-0.873712	0.354057	-2.46771	0.013598	0.0393769	1.40476
SAUSA300_0269	81.65	0.777904	0.315676	2.46425	0.01373	0.039701	1.4012
SAUSA300_0588	165.393	-0.753196	0.305777	-2.46322	0.0137695	0.0397835	1.4003
SAUSA300_1839	616.766	1.42386	0.579757	2.45596	0.0140508	0.0404994	1.39255
SAUSA300_2483	1738.67	0.552591	0.225098	2.45489	0.0140927	0.0405879	1.3916
srn_0560_Sau6009	9.50695	-2.26195	0.921889	-2.4536	0.0141434	0.0407017	1.39039
corA	297.646	-0.947726	0.386566	-2.45165	0.0142203	0.0408903	1.38838
opuD	5923.54	0.482632	0.197085	2.44885	0.0143312	0.0411767	1.38535
SAUSA300_0441	503.377	0.516149	0.210855	2.44789	0.0143696	0.0412543	1.38453
srn_0250_Sau6372	39.0826	-1.21369	0.496274	-2.44561	0.0144606	0.04145	1.38248
int_1	274.947	0.520067	0.212711	2.44494	0.0144875	0.0414943	1.38201
SAUSA300_0620	28517.5	0.680701	0.278718	2.44226	0.0145958	0.0417713	1.37912
SAUSA300_1240	1326.61	-0.821761	0.336742	-2.44033	0.014674	0.041962	1.37714
SAUSA300_0778	61.6781	-1.7657	0.723637	-2.44003	0.014686	0.0419634	1.37713
srn_4730_sRNA383	3.56962	4.29027	1.75924	2.43871	0.0147397	0.0420836	1.37589
SAUSA300_2040	1067.46	-0.70112	0.287553	-2.43823	0.0147595	0.0421068	1.37565
srn_0310_Sau6873	25.4085	1.29823	0.532914	2.43609	0.0148469	0.0422988	1.37367
SAUSA300_0701	303.308	-1.16119	0.477593	-2.43134	0.0150432	0.0428152	1.3684
rpsK	13086.6	0.662036	0.272415	2.43025	0.0150883	0.0429099	1.36744
SAUSA300_0642	132.11	-1.36258	0.561092	-2.42845	0.0151635	0.04309	1.36562
rpsM	15512.5	0.632745	0.260805	2.42612	0.0152613	0.0433	1.36351
SAUSA300_0554	439.4	-0.625479	0.257971	-2.42461	0.0153248	0.0434462	1.36205
pgi	7327.2	-0.46492	0.191876	-2.42302	0.0153919	0.0435684	1.36083
SAUSA300_2381	336.347	-0.542993	0.224071	-2.42331	0.0153799	0.0435684	1.36083
SAUSA300_2503	208.845	-0.914572	0.377711	-2.42135	0.0154628	0.0437349	1.35917
srn_1930.4_rsaOF	417.849	0.928481	0.383864	2.41878	0.0155727	0.0440115	1.35643
SAUSA300_0031	382.265	-0.590516	0.244226	-2.41791	0.0156099	0.0440821	1.35574
map	2250.99	-0.468326	0.193747	-2.4172	0.0156404	0.0441341	1.35523
SAUSA300_1772	73.8844	1.01952	0.421829	2.4169	0.0156531	0.0441355	1.35521
SAUSA300_2377	1481.28	0.739307	0.306036	2.41576	0.0157026	0.0441788	1.35479
srn_4400_sRNA357	10.4825	-2.45093	1.01454	-2.41581	0.0157003	0.0441788	1.35479
SAUSA300_1247	1046.48	-0.563396	0.23332	-2.41469	0.0157486	0.044267	1.35392
SAUSA300_0697	144.091	-0.637508	0.264488	-2.41035	0.0159373	0.0447281	1.34942
SAUSA300_1373	791.372	0.575127	0.238792	2.40849	0.0160186	0.0448868	1.34788
SAUSA300_2490	162.597	-1.33544	0.554413	-2.40875	0.0160071	0.0448868	1.34788
SAUSA300_1799	359.904	-0.583023	0.2422	-2.4072	0.0160753	0.0450107	1.34668
SAUSA300_0995	46320	0.651867	0.270874	2.40653	0.0161047	0.0450585	1.34622
nusG	14001.7	0.707512	0.29416	2.40519	0.016164	0.0451894	1.34496
SAUSA300_0505	1664.24	-0.476522	0.198346	-2.40248	0.0162844	0.0454558	1.34241
tmRNA	273938	1.28807	0.536445	2.40113	0.0163444	0.0455883	1.34115
rluB	3213.88	0.617393	0.257267	2.39982	0.0164033	0.0457175	1.33992
SAUSA300_1832	3605.01	0.816336	0.340841	2.39507	0.0166174	0.0462429	1.33495
srn_1910_rsaH	14.1025	-2.7726	1.1576	-2.39512	0.0166148	0.0462429	1.33495
SAUSA300_0710	189.761	-0.850144	0.355078	-2.39425	0.0166544	0.0463105	1.33432
qoxA	30473.7	0.493246	0.206173	2.3924	0.0167388	0.0465027	1.33252
SAUSA300_0288	4008.96	0.670257	0.280188	2.39217	0.0167492	0.0465027	1.33252
recG	1144.96	-0.418745	0.175183	-2.39033	0.0168333	0.0467004	1.33068
alaS	4582.04	0.46181	0.193366	2.38826	0.0169283	0.0468922	1.3289
SAUSA300_1556	1309.85	-0.415584	0.17439	-2.38307	0.0171689	0.0475224	1.3231
SAUSA300_2287	362.168	-0.665485	0.279323	-2.3825	0.0171957	0.0475603	1.32276
ald_1	373.129	0.615978	0.25884	2.37977	0.0173236	0.0478657	1.31998
cap5M	87.5041	0.796321	0.334648	2.37958	0.0173325	0.0478657	1.31998
SAUSA300_1950	88.723	0.911809	0.383367	2.37842	0.0173868	0.0479791	1.31895
SAUSA300_1464	4231.12	0.539477	0.227376	2.37262	0.0176623	0.0486653	1.31278
fhuB	382.597	0.617411	0.260392	2.37108	0.017736	0.0488314	1.3113
srn_2340_Sau59	8.31862	-2.23906	0.945334	-2.36854	0.0178586	0.0491314	1.30864
SAUSA300_2306	43.7931	0.978839	0.413855	2.36517	0.0180216	0.0495423	1.30502
aroA	747.991	-0.497428	0.210591	-2.36206	0.0181738	0.0499229	1.3017
fhuG	506.263	0.553997	0.234644	2.36101	0.0182253	0.0500264	1.3008
epiC	42.3413	-1.31406	0.557318	-2.35783	0.0183822	0.0503335	1.29814
SAUSA300_0793	764.544	-0.614608	0.26069	-2.35762	0.0183927	0.0503335	1.29814
SAUSA300_1590	2507.45	-0.437792	0.185651	-2.35814	0.0183667	0.0503335	1.29814
srn_3790_sRNA301	150.894	-1.75812	0.745635	-2.35788	0.0183795	0.0503335	1.29814
SAUSA300_1884	1752.2	-0.558983	0.237152	-2.35706	0.0184202	0.0503709	1.29782
SAUSA300_2325	1140.5	0.673676	0.285867	2.3566	0.0184429	0.0503949	1.29761
SAUSA300_0245	1002.66	0.613611	0.260483	2.35567	0.0184895	0.050484	1.29685
SAUSA300_1036	542.868	-0.496544	0.210872	-2.35472	0.0185367	0.0505748	1.29607
SAUSA300_0339	301.922	0.514386	0.218682	2.35221	0.0186622	0.0507436	1.29462
SAUSA300_1182	1384.49	0.48738	0.207212	2.35209	0.0186685	0.0507436	1.29462
srn_2348	59.6429	-1.21313	0.515708	-2.35236	0.0186548	0.0507436	1.29462
thyA	1331.23	0.496439	0.211036	2.35239	0.0186531	0.0507436	1.29462
SAUSA300_0437	287.985	-0.605276	0.257637	-2.34934	0.0188069	0.0510815	1.29174
SAUSA300_1214	178.001	-0.80679	0.344145	-2.34433	0.0190614	0.0516567	1.28687
SAUSA300_2640	134.315	-0.984995	0.420133	-2.34448	0.0190536	0.0516567	1.28687
SAUSA300_0104	538.628	-0.48866	0.208635	-2.34218	0.0191715	0.0519162	1.2847
hrcA	1431.99	-1.03155	0.440666	-2.3409	0.0192374	0.0519395	1.2845
SAUSA300_0557	172.767	0.674208	0.287976	2.3412	0.0192218	0.0519395	1.2845
SAUSA300_0694	30.087	-1.73324	0.740246	-2.34144	0.0192095	0.0519395	1.2845
SAUSA300_1274	193.227	-0.613083	0.261896	-2.34094	0.0192354	0.0519395	1.2845
SAUSA300_0909	555.49	-0.624076	0.267013	-2.33725	0.0194264	0.0524108	1.28058
srn_2950_Teg6	24.4321	-1.55894	0.668004	-2.33373	0.0196099	0.0528272	1.27714
srn_1780_Sau66	54.926	-1.95795	0.839125	-2.33332	0.0196312	0.0528455	1.27699
epiE	137.858	1.04971	0.449967	2.33286	0.0196557	0.0528722	1.27677
SAUSA300_1831	4278.24	0.800201	0.343058	2.33255	0.0196718	0.0528762	1.27674
rplN	16930.5	0.570516	0.244974	2.32888	0.0198653	0.0533171	1.27313
SAUSA300_0091	11.9998	-2.28409	0.981492	-2.32716	0.019957	0.0534446	1.2721
sspB	343.778	-0.697263	0.299608	-2.32725	0.0199519	0.0534446	1.2721
SAUSA300_1973	100.642	0.728626	0.313256	2.32598	0.0200198	0.0535733	1.27105
SAUSA300_2557	165.787	0.721103	0.310087	2.32548	0.020046	0.053604	1.2708
SAUSA300_1070	2309.82	0.864823	0.371998	2.3248	0.0200824	0.0536617	1.27034
srn_2810_Sau6742	89.3938	1.20959	0.520745	2.3228	0.0201897	0.0538688	1.26866
leuA	45.2737	-1.03621	0.446193	-2.32233	0.020215	0.0538841	1.26854
SAUSA300_0327	272.593	0.64832	0.27919	2.32215	0.0202251	0.0538841	1.26854
purD	40916.7	0.552452	0.238192	2.31935	0.0203758	0.0542059	1.26595
SAUSA300_1547	70.597	-1.34111	0.578215	-2.3194	0.0203732	0.0542059	1.26595
SAUSA300_2553	450.921	0.538834	0.232826	2.31432	0.02065	0.0548491	1.26083
SAUSA300_2139	45.6302	-1.04311	0.450874	-2.31353	0.0206934	0.0548898	1.26051
SAUSA300_2559	692.278	-0.804936	0.348018	-2.31292	0.0207273	0.0549329	1.26017
srn_9610_tsr4	157.529	-1.79447	0.775926	-2.31268	0.02074	0.0549329	1.26017
SAUSA300_2355	160.79	-0.732233	0.316788	-2.31143	0.0208091	0.0550757	1.25904
glyS	6183.28	0.435689	0.18888	2.3067	0.0210718	0.0556492	1.25454
SAUSA300_1829	2680.86	0.741172	0.321491	2.30542	0.0211431	0.0557564	1.25371
SAUSA300_2431	625.88	-0.914775	0.396787	-2.30546	0.021141	0.0557564	1.25371
SAUSA300_2315	1460.81	0.919039	0.399067	2.30297	0.0212807	0.0560784	1.2512
SAUSA300_2125	3791.64	0.631125	0.274627	2.29811	0.0215553	0.0567224	1.24625
SAUSA300_1065	115.792	-1.16225	0.505935	-2.29724	0.0216053	0.0567698	1.24588
SAUSA300_1197	2082.27	0.639967	0.278582	2.29723	0.0216057	0.0567698	1.24588
SAUSA300_0792	151.002	-0.90541	0.394249	-2.29655	0.0216447	0.0568311	1.24541
SAUSA300_1582	4428.99	1.12659	0.49076	2.2956	0.0216987	0.0569317	1.24465
SAUSA300_1223	301.831	-2.71129	1.18237	-2.2931	0.0218425	0.0572261	1.24241
SAUSA300_0211	68.3146	0.833183	0.36356	2.29173	0.021921	0.0573904	1.24116
SAUSA300_1637	47.6551	-1.42488	0.622832	-2.28775	0.0221521	0.0579534	1.23692
murA_2	2754	0.46913	0.205199	2.28622	0.0222415	0.0581455	1.23548
SAUSA300_2119	426.694	1.02313	0.447793	2.28483	0.0223225	0.0583152	1.23422
mqo_2	24908.5	0.521844	0.228441	2.28437	0.0223496	0.0583439	1.234
rplO	17615.2	0.6515	0.285417	2.28263	0.0224523	0.0584858	1.23295
SAUSA300_0404	26.9976	-1.49089	0.653865	-2.28011	0.0226011	0.0587914	1.23069
SAUSA300_0587	63.586	-0.944914	0.414419	-2.28009	0.0226021	0.0587914	1.23069
gnd	9480.67	-0.488642	0.214383	-2.27929	0.0226496	0.0588726	1.23009
SAUSA300_0953	46.5125	-2.07786	0.912638	-2.27677	0.0228001	0.0591791	1.22783
glmM	6150.6	0.482036	0.212108	2.27259	0.0230506	0.0597866	1.2234
SAUSA300_1220	128.381	-1.11718	0.491688	-2.27212	0.0230791	0.0598177	1.22317
SAUSA300_0872	549.328	0.549593	0.241938	2.27163	0.0231088	0.0598519	1.22292
SAUSA300_0198	178.464	-1.48733	0.654881	-2.27114	0.0231385	0.059886	1.22267
ffh	3519.18	0.486096	0.214369	2.26757	0.0233554	0.0604041	1.21893
srn_0275_tsr6	12.9515	-1.62501	0.716971	-2.26649	0.0234214	0.0605317	1.21802
SAUSA300_0591	309.643	-0.840547	0.370915	-2.26615	0.0234424	0.0605428	1.21794
dltC	2641.85	-0.550453	0.243077	-2.26452	0.0235419	0.0607218	1.21666
SAUSA300_1830	2434.95	0.726407	0.320784	2.26447	0.0235452	0.0607218	1.21666
hemA	12494.7	0.553367	0.244449	2.26374	0.0235903	0.0607516	1.21644
SAUSA300_1099	559.838	-1.31265	0.579802	-2.26397	0.0235761	0.0607516	1.21644
SAUSA300_1503	5.26274	-4.00015	1.76789	-2.26267	0.0236563	0.0608785	1.21554
SAUSA300_1211	116.181	-1.56668	0.692507	-2.26234	0.0236767	0.0608876	1.21547
purK	16144.5	0.637463	0.282224	2.25871	0.0239012	0.0613779	1.21199
SAUSA300_1895	1475.39	-0.436342	0.193171	-2.25884	0.0238933	0.0613779	1.21199
oppF_1	676.184	-0.729577	0.32312	-2.25791	0.0239512	0.0614628	1.21139
SAUSA300_0090	172.52	-0.656171	0.291107	-2.25405	0.0241927	0.0619949	1.20764
rpsN_2	13283.9	0.568615	0.252524	2.25173	0.0243395	0.0623271	1.20532
SAUSA300_0048	9.35716	-3.47104	1.54174	-2.25137	0.0243618	0.0623401	1.20523
SAUSA300_0203	437.735	0.616521	0.274119	2.2491	0.0245064	0.0626657	1.20297
SAUSA300_2053	353.925	-0.625603	0.278448	-2.24675	0.0246561	0.0630043	1.20063
mnhE	429.51	-0.96087	0.427892	-2.24559	0.0247301	0.0631489	1.19963
nhaC	836.951	0.729357	0.324922	2.24471	0.0247865	0.063196	1.19931
SAUSA300_0284	789.671	0.452896	0.201781	2.24449	0.0248009	0.063196	1.19931
rplS	8747.48	0.667268	0.297584	2.24229	0.0249428	0.0634686	1.19744
purN	16621.3	0.524576	0.234151	2.24034	0.0250692	0.063657	1.19615
rpsA	19223.6	0.459833	0.205252	2.24033	0.0250696	0.063657	1.19615
fur	76.9703	-1.92525	0.859537	-2.23987	0.0250995	0.0636884	1.19594
SAUSA300_1795	5913.48	-0.60947	0.272267	-2.2385	0.0251882	0.0638689	1.19471
srn_0170_Teg9as	179.016	-0.648803	0.290122	-2.23631	0.0253317	0.0641429	1.19285
pepF_2	2264.36	-0.454433	0.203313	-2.23514	0.0254081	0.0642914	1.19185
dnaX	3559.54	0.568834	0.255266	2.2284	0.0258538	0.0653282	1.1849
rplX	18286.5	0.621221	0.278853	2.22777	0.0258958	0.0653886	1.1845
srn_3140_Teg151	10.643	-2.39255	1.07476	-2.22613	0.0260053	0.0656196	1.18297
SAUSA300_0332	33.7551	1.30695	0.587181	2.2258	0.0260276	0.0656301	1.1829
arlS	646.512	-0.962747	0.432676	-2.2251	0.0260746	0.0656886	1.18251
epiD	13.7218	-2.44207	1.0976	-2.22491	0.026087	0.0656886	1.18251
srn_3690_rsaOW6	28.4367	-1.47142	0.661607	-2.224	0.0261483	0.0657971	1.18179
int_2	88.0835	0.672916	0.302707	2.223	0.026216	0.0659217	1.18097
potB	160.114	-1.04317	0.469455	-2.22209	0.0262774	0.0660295	1.18026
SAUSA300_1834	4909.12	0.857512	0.385968	2.22172	0.0263023	0.0660295	1.18026
SAUSA300_0582	228.908	-1.5	0.675321	-2.22117	0.0263397	0.0660495	1.18013
SAUSA300_1135	470.157	-0.753156	0.339246	-2.22009	0.0264126	0.066141	1.17953
moaB	1287.22	0.506984	0.228514	2.21861	0.0265132	0.0662557	1.17878
srn_4590_Teg28	104.33	-2.04177	0.920208	-2.21882	0.0264991	0.0662557	1.17878
SAUSA300_0735	24.8499	-1.39117	0.627919	-2.21553	0.0267239	0.0667362	1.17564
SAUSA300_1833	5032.4	0.857948	0.387915	2.21169	0.026988	0.0673492	1.17167
lipA	4750.23	0.469837	0.212463	2.21138	0.0270095	0.0673567	1.17162
SAUSA300_1581	3891.28	1.08911	0.492845	2.20985	0.0271159	0.067529	1.17051
SAUSA300_2236	1549.64	0.626877	0.283653	2.21002	0.0271039	0.067529	1.17051
SAUSA300_0540	526.077	-0.529752	0.240707	-2.20082	0.0277489	0.0689633	1.16138
fabZ	1536.48	0.542346	0.24649	2.20027	0.0277874	0.0690118	1.16108
srn_9230.1_sRNA153	74.1393	0.918174	0.417751	2.1979	0.0279566	0.0693843	1.15874
SAUSA300_2308	97.5911	-0.684975	0.311807	-2.19679	0.0280355	0.0695325	1.15781
ptsH	4454.62	-0.47493	0.216366	-2.19502	0.0281619	0.0697984	1.15615
SAUSA300_1828	4358.11	0.797366	0.363361	2.19442	0.0282055	0.0698588	1.15578
SAUSA300_1726	27.4754	-1.54802	0.705752	-2.19343	0.0282762	0.0699807	1.15502
srn_4100_sprG3	520.078	-0.473145	0.215733	-2.19319	0.0282934	0.0699807	1.15502
SAUSA300_1888	1396.57	-0.639148	0.292409	-2.1858	0.0288301	0.071211	1.14745
SAUSA300_2071	1683.26	-0.465714	0.21316	-2.1848	0.0289032	0.0713431	1.14665
murB	1835.09	-0.387509	0.177464	-2.1836	0.0289918	0.0715132	1.14561
SAUSA300_0030	622.168	-0.525767	0.240846	-2.18301	0.0290354	0.0715719	1.14526
SAUSA300_1550	858.96	-0.867858	0.397761	-2.18186	0.02912	0.071683	1.14458
srn_4520_RsaX20	5.98397	-4.96478	2.27541	-2.18193	0.0291145	0.071683	1.14458
SAUSA300_2255	758.804	0.421616	0.193302	2.18113	0.0291742	0.0717676	1.14407
oppD_1	696.427	-0.623457	0.285889	-2.18077	0.0292006	0.0717841	1.14397
SAUSA300_1295	3425.25	-0.53097	0.243585	-2.17981	0.0292714	0.0719092	1.14322
SAUSA300_1905	288.656	-0.491485	0.225643	-2.17815	0.0293947	0.0721633	1.14168
srn_9580_tsr1	307.238	-0.513067	0.235596	-2.17774	0.0294254	0.0721898	1.14152
srn_4666_tsr36	180.884	0.813107	0.373455	2.17726	0.0294615	0.0722295	1.14129
SAUSA300_2474	585.341	0.505111	0.232109	2.17618	0.0295417	0.0723283	1.14069
srn_4350_sRNA353	58.5194	-0.755891	0.347326	-2.17632	0.0295315	0.0723283	1.14069
SAUSA300_1339	995.426	-1.22147	0.561662	-2.17474	0.0296493	0.072489	1.13973
trmD	6487.16	0.632967	0.291086	2.1745	0.0296673	0.072489	1.13973
pepS	2774.83	-0.471058	0.216714	-2.17364	0.0297324	0.0725502	1.13936
SAUSA300_0381	1139.56	0.61094	0.281584	2.16966	0.030033	0.0731852	1.13558
SAUSA300_0217	298.048	-0.571055	0.263277	-2.16903	0.0300803	0.0732514	1.13518
SAUSA300_0841	5232.99	0.642181	0.296264	2.1676	0.0301893	0.0734674	1.13391
ctpA	1146.16	-0.440758	0.203542	-2.16544	0.0303539	0.0738183	1.13184
srn_2610_Sau24	5765.84	0.654953	0.302641	2.16412	0.0304548	0.0739646	1.13098
gutB	39.6691	0.934265	0.432213	2.16158	0.0306503	0.0743896	1.12849
SAUSA300_0206	221.002	-0.766914	0.355228	-2.15894	0.0308551	0.0747864	1.12618
SAUSA300_2468	197.584	0.618165	0.286294	2.15919	0.0308352	0.0747864	1.12618
SAUSA300_0479	17132.9	0.581072	0.269545	2.15575	0.0311033	0.0752874	1.12328
SAUSA300_0303	437.445	-1.07275	0.498148	-2.15347	0.0312816	0.0756686	1.12108
SAUSA300_1961	448.693	-0.702019	0.326495	-2.15017	0.0315421	0.0762478	1.11777
srn_4260_Sau30	6364.11	0.935936	0.436205	2.14563	0.0319022	0.0770669	1.11313
SAUSA300_2158	12.105	-2.95222	1.37894	-2.14093	0.03228	0.0779277	1.10831
phoP	1780.85	0.548954	0.256459	2.14051	0.0323134	0.0779563	1.10815
rplB	25779.8	0.573952	0.268482	2.13777	0.0325356	0.0784403	1.10546
srn_2960_Sau6528	528.529	1.13528	0.531211	2.13715	0.0325858	0.078509	1.10508
SAUSA300_1296	3547.28	-0.56261	0.263392	-2.13602	0.0326781	0.0786269	1.10443
srn_3940_sRNA320	3.03964	-3.92172	1.83597	-2.13605	0.032675	0.0786269	1.10443
srn_9600_tsr3	6.15141	-4.99763	2.3408	-2.13501	0.03276	0.0787717	1.10363
SAUSA300_0559	54.6257	-0.842784	0.394995	-2.13366	0.032871	0.0789863	1.10245
argR_2	560.59	-1.00012	0.469005	-2.13243	0.0329715	0.0791753	1.10141
pyrP	2558.06	-0.918458	0.430952	-2.13123	0.0330699	0.0793591	1.1004
SAUSA300_0042	548.881	-0.713803	0.335223	-2.12934	0.0332261	0.079681	1.09865
leuS	4016.45	0.392819	0.184539	2.12865	0.0332836	0.0797136	1.09847
srn_3820_SprX	28.1967	-1.74427	0.819379	-2.12877	0.033273	0.0797136	1.09847
srn_2730_Teg106	4.12471	-5.42182	2.55314	-2.12359	0.0337044	0.0805618	1.09387
SAUSA300_0110	25.6965	-1.58481	0.74653	-2.1229	0.0337623	0.0806469	1.09341
SAUSA300_2556	114.146	-1.11423	0.525319	-2.12106	0.0339165	0.0809086	1.09201
SAUSA300_1261	1217.19	0.380566	0.179503	2.12011	0.0339966	0.0810119	1.09145
SAUSA300_2434	52.9867	-0.847435	0.39973	-2.12002	0.0340044	0.0810119	1.09145
metE	94.2494	-0.659856	0.311378	-2.11915	0.0340781	0.081134	1.0908
SAUSA300_0287	580.541	0.531943	0.251383	2.11606	0.0343395	0.0815956	1.08833
SAUSA300_0788	679.036	0.556576	0.263018	2.11611	0.0343352	0.0815956	1.08833
srn_3670_Sau6930	81.2447	-1.77953	0.840838	-2.11637	0.0343132	0.0815956	1.08833
srn_4910_sRNA395	7.82004	2.03905	0.964549	2.11399	0.0345159	0.0819612	1.08639
SAUSA300_1823	3574.8	0.756	0.357961	2.11196	0.0346897	0.0822124	1.08506
SAUSA300_2425	165.06	0.580756	0.27497	2.11207	0.0346805	0.0822124	1.08506
srn_4600_sRNA376	10.4439	-1.72298	0.815782	-2.11206	0.0346809	0.0822124	1.08506
SAUSA300_2489	50.7798	0.93612	0.443419	2.11114	0.0347602	0.0823255	1.08447
srn_4190_sRNA342	103.117	1.36364	0.646741	2.10848	0.0349891	0.0828136	1.0819
ppaC	2453.9	-0.444842	0.211132	-2.10694	0.035123	0.0830496	1.08066
SAUSA300_1520	193.848	-0.692352	0.328627	-2.1068	0.0351346	0.0830496	1.08066
SAUSA300_0290	67.8028	-1.75769	0.835546	-2.10364	0.03541	0.0835371	1.07812
srn_3500_sRNA277	657.747	-1.43815	0.684069	-2.10234	0.0355236	0.0836962	1.07729
SAUSA300_1577	469.655	-0.529736	0.252444	-2.09843	0.0358675	0.0844516	1.07339
SAUSA300_0617	879.177	-0.650581	0.310328	-2.09643	0.0360439	0.0848119	1.07154
srn_2850_Teg112	132.579	-1.36469	0.651257	-2.09547	0.0361296	0.0849585	1.07079
secG	1522.94	0.408396	0.195009	2.09424	0.0362388	0.08516	1.06976
cap1C	32.4168	-1.03244	0.493146	-2.09357	0.0362982	0.0851891	1.06962
SAUSA300_2321	30.6919	-1.06807	0.510111	-2.09379	0.0362785	0.0851891	1.06962
SAUSA300_1067	28470	-0.701093	0.335065	-2.09241	0.0364023	0.0853781	1.06865
fusA	90190.1	0.583578	0.279586	2.08729	0.0368616	0.0862893	1.06404
SAUSA300_1258	1229.93	1.0026	0.480338	2.08729	0.0368621	0.0862893	1.06404
srn_0570_sRNA35	7.40034	-1.96977	0.943682	-2.08733	0.0368586	0.0862893	1.06404
purH	42389.3	0.515119	0.247245	2.08343	0.0372118	0.0869395	1.06078
dltA	5438.71	-0.358487	0.172395	-2.07945	0.0375758	0.0877333	1.05684
SAUSA300_1060	6.93514	-3.44265	1.65682	-2.07787	0.0377213	0.0879597	1.05572
SAUSA300_1722	16.9179	-3.29431	1.58564	-2.07759	0.0377469	0.0879628	1.0557
SAUSA300_0218	320.112	-0.452086	0.217875	-2.07498	0.0379884	0.0884687	1.05321
SAUSA300_0811	55.9144	-1.50927	0.72752	-2.07453	0.0380297	0.088508	1.05302
SAUSA300_1745	29.1623	-2.5865	1.247	-2.07418	0.0380625	0.0885277	1.05292
SAUSA300_1479	36.2779	1.11362	0.536986	2.07383	0.0380953	0.088547	1.05283
SAUSA300_1874	5420.78	-0.557481	0.268953	-2.07278	0.0381925	0.0886594	1.05228
srn_0510_rsaG	15.9136	1.38442	0.667898	2.07279	0.0381914	0.0886594	1.05228
SAUSA300_0880	4.04708	-5.39504	2.60336	-2.07234	0.0382338	0.0886985	1.05208
SAUSA300_1518	1131.98	-0.401853	0.193964	-2.07179	0.0382849	0.0887602	1.05178
clpC	5645.52	0.346575	0.167389	2.07048	0.0384076	0.0889878	1.05067
SAUSA300_2475	352.681	-0.518227	0.250876	-2.06567	0.0388597	0.0899779	1.04586
srn_3360_sRNA267	140.94	-1.07203	0.519207	-2.06475	0.0389468	0.0901219	1.04517
rpmB	1680	0.537384	0.260397	2.06371	0.039045	0.0902917	1.04435
SAUSA300_0422	1353.97	0.409198	0.198319	2.06333	0.0390814	0.0903182	1.04422
SAUSA300_0503	12.4006	-2.43977	1.18391	-2.06078	0.0393243	0.0906483	1.04264
SAUSA300_0718	52.6374	1.0346	0.502037	2.0608	0.0393224	0.0906483	1.04264
ybaK	217.221	0.572411	0.277764	2.06078	0.0393238	0.0906483	1.04264
SAUSA300_0246	852.862	0.404774	0.19661	2.05877	0.0395163	0.0910331	1.0408
SAUSA300_1827	3231.34	0.766531	0.372434	2.05817	0.0395742	0.0911087	1.04044
SAUSA300_1018	744.643	-0.688251	0.334687	-2.0564	0.0397439	0.0914413	1.03886
SAUSA300_0103	147.061	-0.627579	0.306379	-2.04837	0.0405236	0.0931169	1.03097
rplQ	11589.3	0.689963	0.338296	2.03953	0.0413973	0.0950042	1.02226
SAUSA300_0251	2926.6	-0.523013	0.256871	-2.03609	0.0417412	0.0956722	1.01921
SAUSA300_2420	112.138	-0.818555	0.402004	-2.03619	0.0417316	0.0956722	1.01921
ezrA	5466.89	-0.490096	0.241052	-2.03316	0.0420366	0.0962885	1.01643
SAUSA300_0940	154.681	-0.983442	0.484481	-2.02989	0.0423679	0.0968637	1.01384
ggt	593.55	0.552632	0.272687	2.02662	0.0427015	0.097565	1.01071
SAUSA300_0652	709.79	-0.437358	0.216027	-2.02455	0.0429134	0.0978956	1.00924
SAUSA300_0571	3770.65	-0.39619	0.195791	-2.02354	0.0430176	0.0979934	1.0088
SAUSA300_1530	1268.7	-0.454429	0.224608	-2.02321	0.0430512	0.0979934	1.0088
SAUSA300_2492	110.399	0.691719	0.341867	2.02336	0.0430363	0.0979934	1.0088
SAUSA300_0096	31.7025	-1.32853	0.657629	-2.02018	0.0433643	0.0986443	1.00593
fba	27832.9	-0.627114	0.310674	-2.01856	0.043533	0.098966	1.00451
gltB	448.419	-0.833617	0.413137	-2.01777	0.0436152	0.0990286	1.00424
SAUSA300_1825	3622.39	0.721839	0.357731	2.01783	0.0436094	0.0990286	1.00424
SAUSA300_0673	344.675	-0.731628	0.362916	-2.01597	0.0438031	0.099393	1.00264
epiP	196.217	0.847205	0.420977	2.01247	0.0441702	0.100163	0.999291
SAUSA300_1068	28607.1	-0.687213	0.341643	-2.0115	0.0442732	0.100334	0.998552
rpsR	6900.54	0.617672	0.307779	2.00687	0.0447639	0.101357	0.994148
SAUSA300_1574	3144.6	0.377846	0.188291	2.00671	0.0447803	0.101357	0.994148
rplK	18696.6	0.630705	0.315355	1.99999	0.0455018	0.102925	0.987478
SAUSA300_1372	218.938	-1.22254	0.612361	-1.99643	0.045887	0.103662	0.984381
SAUSA300_2263	17.5002	-1.36402	0.68331	-1.99619	0.0459131	0.103662	0.984381
SAUSA300_0871	5308.42	-0.436392	0.218826	-1.99424	0.0461258	0.104014	0.982909
SAUSA300_1826	2995.97	0.690441	0.346219	1.99423	0.0461264	0.104014	0.982909
SAUSA300_0843	683.235	-0.453608	0.227605	-1.99296	0.0462657	0.104198	0.982139
pdhA	31055.7	0.519466	0.260804	1.99179	0.0463943	0.104423	0.981203
SAUSA300_0552	1461.27	-0.434969	0.218923	-1.98685	0.0469386	0.105583	0.976407
srn_2860_sRNA229	19.5108	-1.20306	0.605618	-1.9865	0.0469779	0.105606	0.976313
SAUSA300_2448	834.996	-0.49525	0.249684	-1.98351	0.0473108	0.106288	0.973515
ispE	1973.64	0.443643	0.224065	1.97998	0.0477058	0.106845	0.971248
SAUSA300_0351	317.063	0.564383	0.285022	1.98014	0.0476883	0.106845	0.971248
srn_2058	252.531	-0.671825	0.33927	-1.98021	0.0476804	0.106845	0.971248
grpE	2223.69	-0.672933	0.340214	-1.97797	0.0479323	0.107286	0.969459
SAUSA300_0901	7.34238	-2.2046	1.1164	-1.97474	0.0482982	0.107838	0.967228
SAUSA300_2118	471.114	0.867606	0.439234	1.97527	0.0482373	0.107838	0.967228
SAUSA300_2128	409.992	-0.819366	0.41488	-1.97495	0.0482742	0.107838	0.967228
srn_3160_RsaOD	1809.28	0.430904	0.218203	1.97479	0.0482922	0.107838	0.967228
SAUSA300_1100	1759.14	0.410361	0.207902	1.97381	0.0484029	0.108005	0.966555
SAUSA300_0659	520.274	-0.503729	0.255411	-1.97223	0.0485837	0.108342	0.965202
dltB	2886.22	-0.656274	0.333116	-1.97011	0.0488263	0.108816	0.963306
coa	97.4146	0.578065	0.293642	1.9686	0.0489989	0.109134	0.96204
SAUSA300_1129	661.604	0.542087	0.275677	1.96638	0.0492546	0.109636	0.960046
msrB	1946	0.374567	0.190541	1.96581	0.0493204	0.109715	0.959733
SAUSA300_2146	646.301	0.453146	0.230572	1.96531	0.0493784	0.109777	0.959489
SAUSA300_2021	1598.42	-0.361399	0.183944	-1.96472	0.0494469	0.109862	0.959154
SAUSA300_0408	148.979	0.542525	0.276265	1.96379	0.0495549	0.110034	0.958472
coaA	1308.22	0.538856	0.275684	1.95462	0.0506285	0.112162	0.950155
SAUSA300_2426	206.192	0.433969	0.222031	1.95455	0.0506367	0.112162	0.950155
SAUSA300_1446	67.8866	-0.680999	0.348716	-1.95288	0.0508343	0.112531	0.948729
SAUSA300_2216	36.2721	-1.48197	0.759194	-1.95203	0.0509343	0.112671	0.948188
tkt	16728.3	0.4586	0.23496	1.95182	0.0509598	0.112671	0.948188
SAUSA300_0285	870.639	0.548017	0.280835	1.95139	0.0510112	0.112677	0.948164
SAUSA300_0730	588.659	-0.789217	0.404463	-1.95127	0.0510249	0.112677	0.948164
SAUSA300_1818	2176.39	0.682944	0.350434	1.94885	0.0513129	0.113244	0.945983
carB	11935.4	0.519439	0.266646	1.94805	0.0514095	0.113389	0.945431
gidA	1356.19	0.401332	0.206078	1.94747	0.051478	0.113471	0.945116
SAUSA300_2258	8410.86	0.407011	0.209208	1.94548	0.051717	0.113928	0.943368
ilvB	78.611	-0.713573	0.366857	-1.9451	0.0517629	0.11396	0.943247
ssb	21580.2	0.606923	0.313075	1.93858	0.0525522	0.115487	0.937466
recF	4568.35	0.3838	0.198095	1.93746	0.0526897	0.115719	0.936594
srn_1620_Sau6836	743.902	-0.519545	0.268406	-1.93567	0.052908	0.116128	0.935061
SAUSA300_1229	1203.28	-0.494935	0.255819	-1.93471	0.053026	0.116317	0.934356
SAUSA300_2387	499.78	-0.53004	0.274401	-1.93162	0.0534063	0.11701	0.931777
SAUSA300_2085	1511.32	-0.410209	0.212774	-1.92791	0.0538665	0.117876	0.928576
SAUSA300_0700	156.487	-0.791688	0.410917	-1.92664	0.0540246	0.118105	0.927731
SAUSA300_0813	234.683	-0.844142	0.438164	-1.92654	0.0540365	0.118105	0.927731
folK	1122.97	-0.460376	0.23902	-1.9261	0.0540922	0.118156	0.927546
SAUSA300_0997	360.482	0.471392	0.244872	1.92505	0.0542229	0.11837	0.926759
srn_9340_sRNA287	6.25218	-3.94545	2.05044	-1.9242	0.0543294	0.118531	0.926168
SAUSA300_0663	1091.99	-0.804382	0.418501	-1.92205	0.0545989	0.118976	0.924542
SAUSA300_1938	139.1	-0.577168	0.300492	-1.92074	0.0547644	0.11922	0.923649
SAUSA300_2527	893.576	-0.519485	0.270475	-1.92064	0.054777	0.11922	0.923649
SAUSA300_0092	17.7603	-1.50622	0.784771	-1.91931	0.0549456	0.119516	0.922575
SAUSA300_1667	430.055	0.576777	0.300863	1.91708	0.0552281	0.119986	0.920868
SAUSA300_1944	262.395	0.557801	0.291161	1.91578	0.055393	0.120272	0.919834
arsR_2	1051.76	-0.625176	0.32645	-1.91507	0.055483	0.120396	0.919389
SAUSA300_1862	2158.68	0.586419	0.306291	1.91458	0.0555456	0.12046	0.919159
hprK	3105.67	0.513431	0.269402	1.90581	0.0566742	0.122614	0.911461
srn_9590_tsr2	4.56775	-3.12438	1.63964	-1.90553	0.0567118	0.122622	0.911432
SAUSA300_1219	97.5647	-0.804585	0.422442	-1.9046	0.0568316	0.122808	0.910774
narI	530.095	-0.71967	0.377987	-1.90396	0.0569158	0.122857	0.910601
SAUSA300_1683	1161.75	-0.449925	0.236316	-1.90391	0.056922	0.122857	0.910601
SAUSA300_0903	1228.8	-0.465233	0.24471	-1.90116	0.0572814	0.123559	0.908126
nadD	1666.25	0.334878	0.17633	1.89915	0.0575446	0.124051	0.906401
SAUSA300_0427	1461.31	-0.318911	0.167968	-1.89864	0.057612	0.124051	0.906401
sbcD	285.312	-0.51272	0.27003	-1.89875	0.0575972	0.124051	0.906401
pstS	52.0734	0.82848	0.437133	1.89526	0.0580582	0.124863	0.903566
menB	5136.75	0.532163	0.28134	1.89153	0.0585532	0.125853	0.900136
SAUSA300_1824	2782.74	0.71324	0.377226	1.89075	0.0586581	0.126004	0.899616
cls	748.47	-0.416317	0.220251	-1.89019	0.0587321	0.126088	0.899326
SAUSA300_0857	8190.65	0.66674	0.353403	1.88663	0.0592102	0.126814	0.896832
SAUSA300_1397	34.8576	0.923026	0.489143	1.88703	0.0591568	0.126814	0.896832
SAUSA300_2555	68.1047	-0.732961	0.388369	-1.88728	0.0591229	0.126814	0.896832
srn_3070_Sau6889	32.6648	-1.82215	0.965803	-1.88667	0.0592053	0.126814	0.896832
epiF	144.194	1.21152	0.64293	1.88437	0.0595144	0.127315	0.89512
SAUSA300_1891	323.211	-0.524178	0.278514	-1.88205	0.0598289	0.127809	0.893438
SAUSA300_0352	505.334	0.462327	0.245736	1.8814	0.0599174	0.127875	0.893213
SAUSA300_2095	429.231	-0.430953	0.229229	-1.88001	0.0601064	0.128203	0.892101
SAUSA300_1483	66.9983	-0.689336	0.366992	-1.87834	0.0603343	0.128614	0.890712
SAUSA300_1328	85.6757	-0.688637	0.366965	-1.87657	0.0605769	0.129055	0.889225
SAUSA300_1842	2151.8	-0.868059	0.462824	-1.87557	0.0607145	0.129272	0.888495
gap_1	58926.6	-0.457088	0.244096	-1.87257	0.0611272	0.129998	0.886062
SAUSA300_0775	87.4178	0.719046	0.384534	1.86992	0.0614953	0.130705	0.883709
infB	7091.03	0.292591	0.156596	1.86845	0.0616998	0.131062	0.882522
SAUSA300_1921	1098.68	0.481377	0.258031	1.86558	0.0621006	0.131837	0.879964
birA	997.894	-0.351243	0.188514	-1.86322	0.062431	0.13246	0.877914
SAUSA300_1172	755.694	-0.504836	0.271032	-1.86264	0.0625127	0.132556	0.8776
SAUSA300_0655	4118.26	0.410151	0.22056	1.85959	0.0629435	0.133392	0.874871
trkA	1317.22	0.49316	0.265455	1.85779	0.0631985	0.133854	0.873369
SAUSA300_1871	23.0404	-1.5073	0.811714	-1.85693	0.0633211	0.134035	0.872781
srn_4290_sRNA348	9.69269	-3.30187	1.77848	-1.85657	0.0633724	0.134066	0.872683
pyrR	3378.06	-0.501547	0.270564	-1.85371	0.063781	0.134773	0.870398
SAUSA300_1903	73.859	-0.664902	0.358672	-1.85379	0.063769	0.134773	0.870398
SAUSA300_0740	116.673	-1.19315	0.643918	-1.85295	0.0638891	0.134844	0.870169
srn_1505_S204	30.3894	-1.11993	0.604344	-1.85313	0.0638642	0.134844	0.870169
pyrF	2739.25	0.457426	0.247506	1.84814	0.0645821	0.136148	0.865988
srn_2750_sRNA223	5.23491	-3.8336	2.07408	-1.84834	0.0645538	0.136148	0.865988
hemX	2599.13	0.384988	0.208341	1.84787	0.0646211	0.136151	0.865979
SAUSA300_2433	1051.04	0.432625	0.234183	1.84738	0.064692	0.136221	0.865755
SAUSA300_2465	6.25959	-2.832	1.5332	-1.84712	0.0647298	0.136222	0.865753
srn_1410_Teg77	3458.44	-0.602628	0.32632	-1.84674	0.0647851	0.136259	0.865634
SAUSA300_1554	478.073	-0.501237	0.271959	-1.84306	0.0653204	0.137305	0.862313
SAUSA300_2131	523.567	-0.612759	0.333234	-1.83883	0.0659405	0.138448	0.858712
cmk	1731.06	-0.449999	0.244759	-1.83854	0.0659829	0.138457	0.858684
SAUSA300_2290	176.673	0.587499	0.319985	1.83602	0.0663547	0.139157	0.856495
SAUSA300_0767	563.499	-0.440874	0.240223	-1.83527	0.0664657	0.139309	0.856021
hsdR	1917.05	0.348559	0.190098	1.83358	0.0667168	0.139656	0.854939
purS	10185.9	0.456606	0.249325	1.83136	0.0670463	0.140202	0.853247
SAUSA300_0630	8264.07	-0.306169	0.16724	-1.83072	0.0671421	0.140321	0.852877
rpsD	10594.1	-0.399477	0.218289	-1.83004	0.0672447	0.140455	0.852464
gpmI	30613	-0.488177	0.26681	-1.82968	0.0672977	0.140485	0.852372
SAUSA300_2382	48.1441	0.744747	0.407378	1.82815	0.0675276	0.140883	0.85114
SAUSA300_2616	34.8908	-1.04374	0.572351	-1.8236	0.0682127	0.142231	0.847007
SAUSA300_1623	1675.68	-0.457153	0.250769	-1.82301	0.0683022	0.14229	0.846825
phoR	1276.91	-0.642983	0.353099	-1.82097	0.0686112	0.142733	0.845474
srn_1810_Teg51	25.3835	-1.91435	1.05363	-1.81691	0.0692311	0.143858	0.842066
srn_1840_sRNA156	7.90061	-3.61302	1.98907	-1.81644	0.0693028	0.143924	0.841866
SAUSA300_1863	841.185	-0.883134	0.486462	-1.81542	0.0694591	0.144084	0.841385
SAUSA300_1870	1000.84	0.443164	0.244206	1.81471	0.069568	0.144227	0.840952
SAUSA300_1796	3431.03	-0.55268	0.304673	-1.81401	0.0696765	0.14437	0.840524
cap1A	9.49971	-1.60186	0.883678	-1.81272	0.0698753	0.144556	0.839964
menD	1140.33	0.389215	0.214722	1.81265	0.069886	0.144556	0.839964
aroB	464.153	-0.352307	0.19471	-1.8094	0.0703895	0.145514	0.837094
SAUSA300_0436	198.065	-0.558348	0.309106	-1.80633	0.0708672	0.146335	0.834652
SAUSA300_1937	56.2193	-0.716569	0.396668	-1.80647	0.0708453	0.146335	0.834652
SAUSA300_0410	78.161	0.727789	0.403072	1.80561	0.0709798	0.146401	0.834456
SAUSA300_1455	935.972	-0.431047	0.238844	-1.80472	0.0711186	0.14652	0.834102
SAUSA300_0899	933.633	-0.606077	0.336244	-1.80249	0.0714676	0.147156	0.832223
pbp2	10906	0.335016	0.185938	1.80176	0.0715825	0.147309	0.831771
SAUSA300_0393	134.017	0.598528	0.332304	1.80115	0.0716793	0.147424	0.831431
oppA_1	1177.72	-0.572405	0.318241	-1.79865	0.0720736	0.148151	0.829294
SAUSA300_1954	134.138	0.555469	0.30896	1.79787	0.0721982	0.148323	0.82879
srn_4920_Sau39	60.1808	-0.647709	0.360746	-1.79547	0.0725789	0.148937	0.826999
SAUSA300_2542	2613.45	-0.37194	0.207474	-1.7927	0.0730202	0.149588	0.825102
SAUSA300_0369	12.6119	-1.50258	0.838676	-1.79161	0.0731952	0.149771	0.824571
SAUSA300_1450	1553.2	-0.449043	0.250742	-1.79086	0.0733161	0.149771	0.824571
SAUSA300_1613	906.528	0.412566	0.230289	1.79152	0.0732105	0.149771	0.824571
SAUSA300_2583	1511.01	0.365523	0.204055	1.7913	0.0732454	0.149771	0.824571
SAUSA300_0133	31.6935	-1.15287	0.644051	-1.79003	0.073449	0.149874	0.824274
SAUSA300_2069	266.039	-0.469052	0.262032	-1.79006	0.073445	0.149874	0.824274
uvrB	2799.1	0.396088	0.221311	1.78973	0.0734972	0.149888	0.824233
SAUSA300_1780	580.361	-0.429505	0.240415	-1.78652	0.0740158	0.150861	0.821423
SAUSA300_0384	677.468	-0.360961	0.202336	-1.78397	0.0744292	0.151533	0.819493
SAUSA300_1090	2563.99	-0.415757	0.233596	-1.77981	0.0751066	0.152741	0.816046
SAUSA300_1674	4879.7	0.424095	0.238613	1.77733	0.0755133	0.15331	0.81443
SAUSA300_0297	30.153	-1.9762	1.11264	-1.77614	0.0757104	0.153624	0.813541
xseA	1969.36	-0.61158	0.344492	-1.77531	0.0758471	0.153815	0.813001
SAUSA300_1505	1128.72	-0.602859	0.339793	-1.7742	0.0760305	0.154101	0.812195
SAUSA300_0604	281.525	0.927886	0.523081	1.77389	0.0760819	0.154104	0.812185
SAUSA300_0123	42.2975	0.79747	0.449774	1.77305	0.0762212	0.154203	0.811906
SAUSA300_1210	214.865	-0.866531	0.488775	-1.77286	0.0762511	0.154203	0.811906
phoU	26.6922	-1.41109	0.796783	-1.77098	0.076564	0.154664	0.810612
SAUSA300_2267	589.126	-0.347401	0.196367	-1.76914	0.0768704	0.155196	0.80912
SAUSA300_0526	1926.69	0.429554	0.243063	1.76725	0.0771859	0.155746	0.807582
mtlF	264.233	-0.607667	0.343959	-1.76668	0.0772811	0.155765	0.80753
SAUSA300_0576	65.6897	0.682254	0.386139	1.76686	0.0772517	0.155765	0.80753
SAUSA300_0168	54.7674	-0.94414	0.535706	-1.76242	0.0779979	0.157035	0.804003
SAUSA300_1609	18.293	-1.85403	1.05324	-1.76032	0.0783539	0.157664	0.802266
lysP	2488.63	0.389043	0.221233	1.75852	0.0786594	0.158191	0.800817
epiA	30.0072	-1.40669	0.800147	-1.75804	0.0787407	0.158267	0.800609
SAUSA300_1517	940.601	-0.397234	0.226308	-1.75528	0.0792107	0.159124	0.798265
SAUSA300_0844	14126.9	-0.361599	0.206353	-1.75234	0.079716	0.16005	0.795744
ubiE	1986.89	-0.366518	0.209828	-1.74675	0.0806806	0.161897	0.790761
srn_2400_Teg37as	4.81557	-3.64123	2.08584	-1.74569	0.0808646	0.162176	0.790012
deoD_2	3119.39	-0.422239	0.241934	-1.74527	0.080938	0.162234	0.789858
luxS	3026.32	0.524128	0.30058	1.74373	0.0812069	0.162683	0.788658
SAUSA300_0754	1369.07	0.344247	0.197691	1.74134	0.0816243	0.163429	0.786671
SAUSA300_1083	3786.02	-0.389096	0.223691	-1.73944	0.0819582	0.16392	0.785368
sgtB	655.826	-0.428352	0.24626	-1.73943	0.0819599	0.16392	0.785368
4.5S	4267.5	0.552705	0.318247	1.73672	0.0824367	0.164783	0.783089
SAUSA300_2207	9755.6	-0.400586	0.230822	-1.73548	0.0826566	0.165131	0.782171
SAUSA300_2632	226.729	1.25397	0.724072	1.73183	0.0833042	0.166333	0.779021
srn_2250_sprG4	1085.2	0.608612	0.351547	1.73124	0.0834089	0.166451	0.778715
lepA	2815.84	-0.316691	0.183066	-1.72992	0.0836437	0.166827	0.777733
kdpB	64.7073	0.646691	0.374254	1.72795	0.0839981	0.167177	0.776824
SAUSA300_1813	979.845	0.580135	0.335708	1.7281	0.0839711	0.167177	0.776824
SAUSA300_1543	245.966	-0.417401	0.241752	-1.72656	0.0842461	0.167568	0.775809
SAUSA300_2496	403.803	0.440646	0.255499	1.72465	0.0845912	0.168162	0.774272
glpP	351.806	-0.511505	0.296642	-1.72431	0.0846511	0.168189	0.774203
rpsF	12606.4	0.536142	0.311427	1.72156	0.0851486	0.169085	0.771895
bglA	161.838	0.569232	0.330787	1.72084	0.08528	0.169253	0.771463
SAUSA300_2493	117.001	-0.544654	0.316662	-1.71998	0.0854354	0.169469	0.770911
srn_4620_sRNA378	3.11394	2.61479	1.52048	1.71972	0.0854832	0.169471	0.770905
SAUSA300_1396	58.3981	0.677883	0.394755	1.71722	0.0859381	0.17028	0.768837
nuc_2	149.2	-0.575105	0.335114	-1.71615	0.0861347	0.170576	0.768083
srn_4840_RsaOV	109.818	-0.538712	0.314553	-1.71262	0.0867817	0.171576	0.765544
SAUSA300_0569	2094.34	-0.492669	0.287715	-1.71235	0.086832	0.171582	0.765529
SAUSA300_1693	614.779	0.390684	0.228344	1.71094	0.0870915	0.171907	0.764706
SAUSA300_2615	35.0653	-0.968047	0.566172	-1.70981	0.0873011	0.172227	0.763898
phnE_1	57.9277	0.715771	0.419465	1.70639	0.0879354	0.173223	0.761394
SAUSA300_1198	336.878	-0.400465	0.234695	-1.70632	0.0879491	0.173223	0.761394
SAUSA300_0688	1316.6	0.477615	0.279963	1.70599	0.0880096	0.173248	0.761332
SAUSA300_0244	76.6718	0.629711	0.369202	1.7056	0.088082	0.173296	0.76121
SAUSA300_0252	5937.82	0.309185	0.181379	1.70463	0.0882626	0.173464	0.760792
SAUSA300_1956	126.123	0.556687	0.326635	1.70431	0.0883231	0.173482	0.760745
pfkA	9682.49	-0.497257	0.292256	-1.70145	0.0888593	0.174258	0.758806
rarD	274.584	-0.458568	0.269501	-1.70154	0.0888408	0.174258	0.758806
SAUSA300_0174	1751.85	-0.444058	0.261148	-1.70041	0.0890542	0.174546	0.75809
sbnC	24.9762	1.01394	0.597104	1.6981	0.0894884	0.175303	0.756212
SAUSA300_0440	353.777	0.393677	0.231943	1.6973	0.0896394	0.175503	0.755714
rplA	15995.7	0.47362	0.279183	1.69645	0.0898009	0.175725	0.755167
SAUSA300_0401	29.5876	-1.06257	0.626471	-1.69612	0.0898636	0.175753	0.755098
SAUSA300_0783	555.351	0.481703	0.284804	1.69135	0.0907698	0.177429	0.750975
SAUSA300_0934	14.0665	-1.27475	0.754241	-1.69011	0.0910073	0.177798	0.750074
lpdA_2	3662.04	0.302437	0.179033	1.68928	0.0911664	0.178013	0.749549
srn_0120_Teg6as	186.455	-0.593014	0.351388	-1.68763	0.0914821	0.178341	0.748749
prsA	2581.64	-0.359177	0.213114	-1.68538	0.0919161	0.179091	0.746927
lytM	239.058	0.540273	0.321028	1.68294	0.0923858	0.17962	0.745646
SAUSA300_0707	812.877	-0.456963	0.271793	-1.68129	0.0927072	0.180148	0.744371
SAUSA300_1519	453.288	-0.443145	0.263702	-1.68048	0.0928647	0.180261	0.744098
srn_2140_sRNA184	5.98628	-2.19104	1.30439	-1.67975	0.0930069	0.18044	0.743666
SAUSA300_1894	997.132	-0.323215	0.192919	-1.67539	0.0938575	0.181993	0.739945
ilvN	9.51266	-1.3261	0.79198	-1.67442	0.0940491	0.182267	0.739292
folA	1461	0.44978	0.268745	1.67363	0.0942037	0.182469	0.73881
nrdG	240.473	0.717207	0.42864	1.67322	0.0942849	0.182493	0.738754
radA	2185.91	0.371257	0.221904	1.67305	0.0943166	0.182493	0.738754
SAUSA300_2512	509.543	0.463016	0.27686	1.67238	0.0944485	0.182651	0.738378
srn_9335.1_tsr29	28.8856	-1.33082	0.796228	-1.67141	0.094641	0.182926	0.737725
SAUSA300_1978	16.8092	-1.30343	0.780599	-1.66978	0.094963	0.18345	0.736482
SAUSA300_0947	1979.4	0.545554	0.326891	1.66892	0.0951334	0.183682	0.735935
srn_1360_Sau67	9.86743	1.36625	0.819028	1.66814	0.0952888	0.183883	0.735457
SAUSA300_0555	2526.93	0.384956	0.231807	1.66067	0.096779	0.186561	0.72918
SAUSA300_0097	723.728	0.390981	0.236181	1.65543	0.0978374	0.188301	0.725148
SAUSA300_0373	391.717	-0.576885	0.348577	-1.65497	0.0979307	0.18838	0.724965
aroD	421.087	0.428935	0.259267	1.65442	0.0980427	0.188496	0.724699
SAUSA300_0979	66.118	-0.61979	0.374863	-1.65338	0.098254	0.188702	0.724224
SAUSA300_0933	1458.21	0.547652	0.331341	1.65283	0.0983646	0.188748	0.724118
srn_2230_sprG2	1459.45	0.545603	0.330119	1.65275	0.0983821	0.188748	0.724118
rsbU	916.827	-0.640229	0.387518	-1.65213	0.0985085	0.18889	0.72379
SAUSA300_1537	890.483	-0.350016	0.212095	-1.65028	0.0988852	0.189513	0.722362
SAUSA300_0131	66.001	-0.676213	0.410918	-1.64562	0.0998429	0.191146	0.718635
cap5F	63.5504	0.63156	0.384082	1.64434	0.100107	0.19155	0.717718
SAUSA300_0341	346.587	-0.399721	0.24326	-1.64318	0.100345	0.191905	0.716913
SAUSA300_0003	1414.09	0.336895	0.205184	1.64191	0.100608	0.192306	0.716008
SAUSA300_0072	360.246	0.477379	0.290853	1.64131	0.100733	0.192444	0.715696
SAUSA300_0127	53.7203	-1.18219	0.720522	-1.64074	0.100851	0.192568	0.715416
SAUSA300_1478	2244.43	-0.435825	0.265805	-1.63964	0.10108	0.192903	0.714662
rplC	24654.1	0.471892	0.288344	1.63656	0.101723	0.193824	0.712593
SAUSA300_0424	69.0509	0.639757	0.390899	1.63663	0.101708	0.193824	0.712593
SAUSA300_1334	1502.89	-0.365337	0.223441	-1.63505	0.102039	0.194325	0.711471
srn_5010_Teg33	383.829	0.372949	0.228186	1.63441	0.102173	0.194478	0.71113
SAUSA300_0333	50.7235	0.738872	0.452263	1.63372	0.102317	0.19465	0.710746
SAUSA300_0234	7390.56	-0.462844	0.283759	-1.63111	0.102866	0.195592	0.70865
thiD_1	1199.13	-0.412651	0.253306	-1.62906	0.103299	0.196312	0.707052
SAUSA300_1322	1566.9	0.265549	0.163278	1.62637	0.103872	0.197297	0.70488
ptsI	18580.7	-0.298259	0.183599	-1.62451	0.104266	0.197942	0.703462
SAUSA300_1919	4659.9	0.56231	0.346312	1.62371	0.104438	0.198164	0.702974
SAUSA300_2562	395.606	0.362513	0.223358	1.62301	0.104586	0.198342	0.702585
recX	597.463	-0.478867	0.295769	-1.61906	0.105434	0.199742	0.699532
SAUSA300_2586	1501.29	0.317413	0.196148	1.61823	0.105612	0.199974	0.699026
SAUSA300_2117	338.695	0.704414	0.435377	1.61794	0.105676	0.199989	0.698993
gltC	72.7798	-0.577106	0.356984	-1.61662	0.105961	0.200321	0.698274
SAUSA300_0418	503.519	0.446592	0.276244	1.61666	0.105952	0.200321	0.698274
SAUSA300_1934	163.911	0.453423	0.280654	1.61559	0.106183	0.200635	0.697594
SAUSA300_0222	79.571	-0.726116	0.449737	-1.61453	0.106412	0.200963	0.696885
SAUSA300_1453	716.228	-0.285389	0.176888	-1.61339	0.106659	0.201233	0.6963
srn_4120_Teg20	1538.97	-0.535609	0.331983	-1.61336	0.106666	0.201233	0.6963
SAUSA300_2026	3634.55	0.373563	0.231942	1.61059	0.107269	0.202266	0.694078
srn_1540_Teg48	758.653	-1.15652	0.718865	-1.60881	0.107657	0.202886	0.692747
srn_4605_tsr34	4.34795	-2.25717	1.40459	-1.60699	0.108056	0.203432	0.691581
adhE	1273.99	-0.474675	0.295516	-1.60626	0.108217	0.203454	0.691534
SAUSA300_0391	14.3032	-1.6588	1.03245	-1.60667	0.108127	0.203454	0.691534
SAUSA300_1648	2650.45	0.319097	0.198939	1.60399	0.108715	0.20425	0.689838
rpsH	13700.1	0.383036	0.23889	1.6034	0.108846	0.204283	0.689768
SAUSA300_0878	6.94614	-2.44553	1.52514	-1.60348	0.108828	0.204283	0.689768
serA	226.825	-0.354918	0.221542	-1.60203	0.109148	0.204745	0.688788
kdpC	40.9207	0.702579	0.438794	1.60116	0.109341	0.205001	0.688245
SAUSA300_1939	159.395	0.445215	0.278147	1.60065	0.109454	0.205001	0.688245
SAUSA300_0911	1682.02	-0.330023	0.206434	-1.59868	0.109891	0.205607	0.686963
gatB	6300.63	0.275205	0.172268	1.59754	0.110145	0.205975	0.686185
est	1197.37	0.298451	0.187038	1.59567	0.110562	0.206649	0.684767
leuD	20.8418	-0.955494	0.599814	-1.59298	0.111164	0.207667	0.682633
SAUSA300_1552	2378.74	0.28841	0.181263	1.59111	0.111584	0.207931	0.682082
SAUSA300_2641	198.021	0.38868	0.244183	1.59176	0.111439	0.207931	0.682082
srn_3060_sRNA243	326.234	0.439205	0.276043	1.59108	0.111592	0.207931	0.682082
SAUSA300_2539	54.4915	0.665872	0.418945	1.5894	0.111969	0.208419	0.681062
moeB	1531.18	0.38181	0.24037	1.58843	0.11219	0.208722	0.680431
SAUSA300_1438	1428.66	0.446448	0.28132	1.58697	0.112518	0.209227	0.679383
SAUSA300_2457	72.6281	0.59048	0.372403	1.5856	0.112831	0.2097	0.678401
SAUSA300_0805	339.294	0.389919	0.246077	1.58454	0.113071	0.210039	0.677699
SAUSA300_1310	423.769	-0.482155	0.304727	-1.58225	0.113592	0.210682	0.676372
SAUSA300_0447	28.0061	-0.92385	0.586331	-1.57564	0.115108	0.213273	0.671065
opp-2F	319.357	-0.333835	0.211998	-1.57471	0.115323	0.213457	0.67069
SAUSA300_1968	685.298	0.313581	0.19968	1.57042	0.116318	0.215078	0.667404
clpX	4460.11	-0.257115	0.164067	-1.56714	0.117082	0.215942	0.665664
SAUSA300_1335	152.279	-0.839872	0.535855	-1.56735	0.117033	0.215942	0.665664
SAUSA300_1931	29.8524	-0.817524	0.521597	-1.56735	0.117033	0.215942	0.665664
tsf	12765	0.360085	0.229668	1.56785	0.116916	0.215942	0.665664
srn_1940_sRNA165	3.36859	2.3	1.47153	1.563	0.118052	0.217619	0.662304
SAUSA300_2001	132.008	-0.836185	0.53565	-1.56107	0.118508	0.218349	0.66085
SAUSA300_0362	364.221	-0.377657	0.241992	-1.56062	0.118614	0.218432	0.660683
SAUSA300_0325	161.755	0.448379	0.287461	1.55979	0.118809	0.218682	0.660188
SAUSA300_0169	63.0848	-0.832338	0.534784	-1.5564	0.119613	0.219937	0.657701
SAUSA300_1409	19.9983	0.854759	0.54946	1.55563	0.119795	0.220161	0.65726
hemE	1467.92	-0.383501	0.246629	-1.55497	0.119953	0.220228	0.657128
SAUSA300_0292	72.9834	-1.09341	0.703565	-1.5541	0.120161	0.220498	0.656595
SAUSA300_0101	55.9836	-0.671176	0.432192	-1.55296	0.120433	0.220886	0.655832
SAUSA300_0208	76.5768	0.582937	0.37559	1.55206	0.120648	0.221102	0.655406
rpmC	10528.3	0.337944	0.218015	1.5501	0.121118	0.221805	0.654029
SAUSA300_1843	2161.42	-0.559899	0.361393	-1.54928	0.121315	0.221874	0.653894
udk	1439.44	-0.30043	0.194218	-1.54687	0.121894	0.222709	0.652262
SAUSA300_1170	966.44	-0.279361	0.18086	-1.54462	0.122437	0.223544	0.650637
SAUSA300_2480	460.215	-0.357423	0.231711	-1.54253	0.122944	0.224355	0.649063
rplD	15360.1	0.404665	0.262456	1.54184	0.123113	0.224551	0.648685
srn_4090_sprF3	433.484	0.374651	0.243068	1.54134	0.123234	0.224659	0.648477
SAUSA300_1561	513.934	0.54265	0.352632	1.53886	0.123839	0.225649	0.646567
empbp	78.1902	0.734765	0.477627	1.53837	0.123959	0.225754	0.646365
SAUSA300_1107	244.847	-0.779501	0.507171	-1.53696	0.124304	0.226154	0.645596
srn_0960_Teg147	25.3842	0.911282	0.592854	1.53711	0.124266	0.226154	0.645596
murD	2757.71	-0.311661	0.202823	-1.53662	0.124387	0.226191	0.645524
SAUSA300_2400	736.955	0.359035	0.234406	1.53168	0.125602	0.228059	0.641954
polA_2	2230.81	-0.303423	0.198264	-1.53039	0.125919	0.22852	0.641075
SAUSA300_1724	7.37175	-2.0541	1.34435	-1.52795	0.126526	0.229506	0.639206
srn_3970_Sau6929	200.846	-0.553421	0.36231	-1.52748	0.126642	0.229603	0.639023
SAUSA300_1260	318.297	-0.319212	0.209042	-1.52702	0.126755	0.229692	0.638854
frp	2466.9	0.522252	0.342232	1.52602	0.127005	0.229916	0.638431
SAUSA300_0733	1534.1	-0.317165	0.207831	-1.52607	0.126992	0.229916	0.638431
lexA	4566.18	0.418139	0.274405	1.5238	0.127558	0.230704	0.636945
mutS	1317.84	-0.260263	0.170831	-1.52351	0.127632	0.230704	0.636945
trpE	3.54782	-2.57872	1.69239	-1.52371	0.12758	0.230704	0.636945
SAUSA300_0202	204.639	0.406845	0.267144	1.52294	0.127773	0.230729	0.636897
SAUSA300_2113	1563.81	-0.437923	0.287514	-1.52314	0.127724	0.230729	0.636897
gltX	3466.64	-0.251308	0.165228	-1.52098	0.128265	0.231387	0.63566
hpt	1805.29	-0.30817	0.203358	-1.51541	0.129668	0.233687	0.631366
recO	1996.99	0.319763	0.210999	1.51547	0.129653	0.233687	0.631366
SAUSA300_0298	90.778	0.501187	0.331225	1.51313	0.130245	0.23461	0.629653
SAUSA300_0033	2397.05	-0.511746	0.338367	-1.5124	0.130432	0.234829	0.629248
SAUSA300_0392	11.4776	-1.99217	1.31835	-1.5111	0.130762	0.23519	0.628582
srn_1630_Teg99	283.111	-1.00581	0.665538	-1.51127	0.13072	0.23519	0.628582
SAUSA300_0728	483.045	-0.328989	0.218341	-1.50677	0.131871	0.236832	0.62556
secE	4028.68	0.313188	0.207833	1.50692	0.131831	0.236832	0.62556
srn_2080_Sau6851	2609.64	0.406261	0.269932	1.50505	0.132312	0.237506	0.624326
icaB	4.29574	-2.23754	1.48894	-1.50277	0.132897	0.238439	0.622623
SAUSA300_1599	712.002	-0.378079	0.2518	-1.5015	0.133225	0.238909	0.621767
srn_2180_sRNA188	36.6972	0.783704	0.522293	1.50051	0.133483	0.239166	0.621301
hemL_2	2399.58	0.359119	0.239423	1.49994	0.133631	0.239282	0.62109
SAUSA300_0660	177.398	-0.717253	0.479467	-1.49594	0.134669	0.240904	0.618157
SAUSA300_0353	305.012	-0.60221	0.40364	-1.49195	0.135713	0.242531	0.615234
SAUSA300_1899	2108.64	-0.279812	0.187654	-1.4911	0.135935	0.242808	0.614736
SAUSA300_2245	1638.63	-0.881478	0.592619	-1.48743	0.136902	0.244295	0.612086
SAUSA300_2514	401.555	0.410927	0.276401	1.48671	0.137092	0.244514	0.611697
mfd	1517.01	-0.327042	0.220647	-1.4822	0.138288	0.246404	0.608353
SAUSA300_1936	47.1688	-0.641409	0.432669	-1.48245	0.138222	0.246404	0.608353
gpmA	9560.02	-0.317921	0.214807	-1.48003	0.138865	0.247311	0.606756
SAUSA300_0241	31.2447	0.883624	0.59831	1.47687	0.139712	0.248574	0.604544
treR	4750.17	0.453184	0.30827	1.47009	0.141538	0.25133	0.599756
SAUSA300_1187	1041.35	-0.33927	0.23109	-1.46813	0.142069	0.252027	0.598553
rnpA	510.364	0.388817	0.265002	1.46722	0.142316	0.252342	0.598011
SAUSA300_1301	427.855	0.289074	0.197106	1.46659	0.142487	0.252521	0.597702
rpsJ	18601.7	0.486682	0.332035	1.46576	0.142714	0.252598	0.597571
SAUSA300_1814	1277.35	0.512644	0.349674	1.46606	0.142631	0.252598	0.597571
topA	2158.89	-0.294883	0.201194	-1.46567	0.142739	0.252598	0.597571
moaA	1401	0.276593	0.188939	1.46392	0.143215	0.253315	0.596338
estA	285.286	-0.492257	0.336608	-1.4624	0.143631	0.253804	0.595502
SAUSA300_1298	1709.82	0.360327	0.24711	1.45817	0.144795	0.255587	0.592461
srn_1095_tsr13	45.9034	0.7939	0.544646	1.45764	0.144939	0.255617	0.592411
pepT	3033.1	0.290143	0.199488	1.45444	0.145824	0.256723	0.590536
scrR	830.709	0.376916	0.259086	1.45479	0.145728	0.256723	0.590536
srn_3660_Sau6515	12.2676	-1.02032	0.701566	-1.45435	0.145849	0.256723	0.590536
hemB	2185.68	0.251623	0.1737	1.44861	0.147446	0.258781	0.587068
srn_0320_Sau16	13.1873	1.03072	0.711499	1.44866	0.147433	0.258781	0.587068
srn_1020_sRNA90	55.5995	0.744305	0.513626	1.44912	0.147304	0.258781	0.587068
srn_3370_RsaOW5	7.92805	-2.25019	1.5526	-1.4493	0.147253	0.258781	0.587068
srn_0950_Sau63	5.79914	-1.73664	1.20072	-1.44634	0.148083	0.259647	0.585617
SAUSA300_1082	3177.88	-0.283779	0.196253	-1.44599	0.148181	0.259692	0.585541
hslV	2953.37	0.412009	0.285839	1.4414	0.149472	0.261702	0.582193
menA	1394.27	-0.290175	0.201474	-1.44026	0.149793	0.262137	0.581471
srn_3270_sRNA259	196.619	0.351289	0.244006	1.43967	0.14996	0.262303	0.581197
SAUSA300_0618	23602.9	-0.470998	0.327562	-1.43789	0.150466	0.262807	0.580363
cap5C	32.9334	-0.900312	0.62638	-1.43733	0.150625	0.26296	0.58011
trmB	1587	-0.338541	0.235975	-1.43465	0.151388	0.264164	0.578127
infA	7033.19	-0.427388	0.29849	-1.43183	0.152191	0.265438	0.576037
ureA	272.784	-0.543243	0.379763	-1.43048	0.152579	0.265987	0.57514
SAUSA300_0732	429.939	-0.351638	0.24606	-1.42907	0.152984	0.266564	0.574199
SAUSA300_0111	283.636	0.499036	0.349772	1.42674	0.153654	0.267346	0.572927
SAUSA300_0236	93.9759	0.526175	0.368912	1.42629	0.153785	0.267445	0.572765
SAUSA300_1750	163.257	-0.839223	0.58853	-1.42596	0.153879	0.267481	0.572707
srn_0060_Sau65	3.21967	-1.92577	1.35177	-1.42463	0.154263	0.267892	0.572041
SAUSA300_2582	949.846	-0.279011	0.195946	-1.42392	0.154469	0.268122	0.571668
SAUSA300_1020	1174.95	0.418417	0.294595	1.42031	0.155518	0.269683	0.569147
SAUSA300_1033	49.046	0.571334	0.402588	1.41915	0.155854	0.270008	0.568623
srn_0540_sRNA34	3.2856	-2.45579	1.73079	-1.41888	0.155933	0.270016	0.56861
SAUSA300_1688	1292.16	0.260367	0.183921	1.41564	0.15688	0.271334	0.566495
srn_1650_sRNA139	94.1693	-0.534076	0.377303	-1.41551	0.156919	0.271334	0.566495
ftsZ	19687.9	0.333446	0.235652	1.41499	0.15707	0.271467	0.566283
srn_1100_Sau6054	460.585	-0.316751	0.224042	-1.4138	0.157421	0.271943	0.565522
SAUSA300_1434	462.9	-0.5452	0.386038	-1.41229	0.157863	0.272577	0.56451
potA	271.939	-0.392618	0.278391	-1.41031	0.158448	0.273456	0.563113
mutY	185.113	-0.442937	0.314204	-1.40971	0.158624	0.273631	0.562835
SAUSA300_0900	10.2953	-1.20395	0.855683	-1.407	0.159427	0.274623	0.561263
SAUSA300_1179	15734.4	0.397971	0.283125	1.40564	0.159832	0.27519	0.560367
SAUSA300_0406	578.647	-0.316932	0.2263	-1.40049	0.161366	0.277043	0.557453
fabH	3596.5	0.363857	0.25992	1.39988	0.16155	0.277226	0.557166
hisB	7.36932	1.30789	0.935092	1.39868	0.16191	0.277713	0.556404
SAUSA300_0119	13.5321	1.00379	0.71829	1.39748	0.162271	0.2782	0.555642
SAUSA300_1794	3.36174	-2.06902	1.48137	-1.3967	0.162505	0.27847	0.555221
arcB_2	18.172	-1.04534	0.749023	-1.3956	0.162835	0.278904	0.554545
srn_3610_SprC	2.74061	-2.22316	1.5943	-1.39444	0.163184	0.279371	0.553819
fosB	8.79655	-1.39325	1.00019	-1.39298	0.163625	0.279992	0.552854
SAUSA300_0531	26429.5	0.393733	0.282742	1.39255	0.163756	0.280084	0.552712
SAUSA300_0173	2767.4	-0.350228	0.251676	-1.39158	0.164049	0.280432	0.552173
SAUSA300_0812	361.646	0.286491	0.205906	1.39137	0.164114	0.280432	0.552173
SAUSA300_0777	10726.2	-0.652973	0.469743	-1.39006	0.16451	0.280942	0.551383
nusA	4348.45	0.270568	0.195001	1.38752	0.165284	0.281858	0.54997
SAUSA300_1500	3.95943	-2.93442	2.11514	-1.38734	0.165337	0.281858	0.54997
SAUSA300_2295	642.439	-0.275465	0.198551	-1.38737	0.165328	0.281858	0.54997
SAUSA300_1974	790.114	-0.516012	0.372431	-1.38552	0.165892	0.282672	0.548718
rplE	13565.2	0.302284	0.218349	1.38441	0.166234	0.283121	0.548028
SAUSA300_2591	45.4938	-0.728116	0.526279	-1.38352	0.166506	0.283437	0.547544
srn_4140_sRNA338	9.35315	1.47097	1.06338	1.38329	0.166576	0.283437	0.547544
murC	2622.63	-0.574886	0.415782	-1.38266	0.166768	0.283498	0.547449
SAUSA300_1141	46.8272	-0.881198	0.637232	-1.38285	0.16671	0.283498	0.547449
pcrB	853.907	-0.280211	0.203272	-1.3785	0.168049	0.285274	0.544737
srn_2970_sRNA235	12.1385	1.15872	0.840884	1.37798	0.168209	0.285413	0.544527
kdpD	220.232	-0.425941	0.309434	-1.37651	0.168663	0.286048	0.543561
srn_4030_sRNA329	5.54967	-1.72676	1.25508	-1.37581	0.16888	0.286283	0.543205
SAUSA300_1460	2345.64	-0.34429	0.25047	-1.37458	0.169262	0.286797	0.542426
SAUSA300_2530	150.307	-0.350908	0.255446	-1.37371	0.169533	0.287122	0.541934
SAUSA300_0121	15.4165	0.8545	0.622382	1.37295	0.169768	0.287366	0.541565
srn_3840_sprG1	1784.37	0.517735	0.378937	1.36628	0.17185	0.290097	0.537457
SAUSA300_2481	3790.87	-0.318297	0.233087	-1.36557	0.172074	0.290205	0.537295
srn_4830_Sau6072	3790.87	-0.318297	0.233087	-1.36557	0.172074	0.290205	0.537295
hup	51634.4	0.838604	0.614803	1.36402	0.172561	0.290684	0.536579
SAUSA300_1259	169.248	0.364593	0.267316	1.3639	0.172598	0.290684	0.536579
SAUSA300_2273	786.01	0.318351	0.233347	1.36428	0.172478	0.290684	0.536579
SAUSA300_0463	463.368	-0.344396	0.252775	-1.36246	0.173052	0.291313	0.53564
pcp	78.2036	0.544306	0.39995	1.36094	0.173534	0.291718	0.535038
SAUSA300_1352	2111.61	0.328803	0.24159	1.361	0.173515	0.291718	0.535038
ctaA	2935.2	0.252633	0.185902	1.35896	0.17416	0.292526	0.533835
SAUSA300_0294	80.4925	-0.570422	0.419912	-1.35843	0.174326	0.292526	0.533835
SAUSA300_0286	404.508	-0.409862	0.302067	-1.35686	0.174826	0.293209	0.532823
fni	1353.27	0.306926	0.226296	1.3563	0.175002	0.293366	0.532591
recJ	1584.46	-0.24502	0.180706	-1.3559	0.17513	0.293366	0.532591
SAUSA300_2374	48.8284	0.59311	0.437594	1.35539	0.175294	0.293366	0.532591
set7	10.4077	1.10178	0.81275	1.35562	0.17522	0.293366	0.532591
srn_3400_sRNA269	19.1518	-1.05691	0.780589	-1.35399	0.17574	0.293927	0.53176
SAUSA300_1705	574.709	-0.336903	0.249156	-1.35218	0.176319	0.294635	0.530715
SAUSA300_2429	80.057	-0.578231	0.427637	-1.35215	0.176326	0.294635	0.530715
pabA	109.565	-0.386911	0.28672	-1.34944	0.177196	0.295543	0.529379
SAUSA300_2020	580.695	-0.276065	0.204552	-1.34961	0.177142	0.295543	0.529379
srn_3680_sRNA290	7.34961	-1.38125	1.02416	-1.34866	0.177446	0.295824	0.528966
aroE	1058.14	-0.237019	0.176013	-1.3466	0.17811	0.296659	0.527742
gltT	2757.23	-0.267793	0.199013	-1.3456	0.17843	0.296793	0.527547
gpsA	43941.6	0.774905	0.575886	1.34559	0.178436	0.296793	0.527547
opuCd	1081.01	0.359371	0.266998	1.34597	0.178312	0.296793	0.527547
SAUSA300_0451	596.632	0.293017	0.218074	1.34366	0.179059	0.297694	0.526231
SAUSA300_0657	660.903	-0.420452	0.31308	-1.34295	0.179288	0.297936	0.525877
srn_2030_Teg52	186.089	0.546419	0.407637	1.34046	0.180097	0.299145	0.524119
rpsL	38898.8	0.397307	0.296548	1.33977	0.180319	0.299376	0.523782
SAUSA300_2234	197.863	0.341835	0.255192	1.33952	0.180402	0.299377	0.523782
SAUSA300_1402	17.3264	0.856639	0.640344	1.33778	0.180968	0.300041	0.522819
SAUSA300_1155	2211.65	-0.258658	0.193389	-1.3375	0.181059	0.300054	0.5228
SAUSA300_1924	15.1172	0.962068	0.719565	1.33701	0.181219	0.300182	0.522615
aspS	2448.51	0.285969	0.214091	1.33574	0.181635	0.300735	0.521816
srn_4970_sRNA398	54.2776	-0.591555	0.443238	-1.33462	0.182	0.301202	0.521143
SAUSA300_1230	183.606	-0.892704	0.669177	-1.33403	0.182193	0.301383	0.520881
SAUSA300_1817	2114.65	0.481516	0.361228	1.333	0.182532	0.301806	0.520272
SAUSA300_0334	77.3221	-0.508796	0.381909	-1.33224	0.18278	0.301941	0.520078
SAUSA300_0804	243.923	0.332487	0.249928	1.33033	0.183409	0.302842	0.518784
SAUSA300_2336	17.0798	-1.16556	0.881111	-1.32283	0.185892	0.306244	0.513932
polC	2564.81	-0.289167	0.218801	-1.3216	0.186302	0.306683	0.513311
srn_3180_Sau6940	3.21241	2.00482	1.51831	1.32044	0.18669	0.307112	0.512703
srn_9050_sRNA62	4.45889	-1.53229	1.16062	-1.32023	0.186757	0.307112	0.512703
SAUSA300_1481	71.0345	-0.448545	0.339873	-1.31974	0.186921	0.307241	0.51252
srn_0110_Teg5as	23.3248	-0.729197	0.552655	-1.31944	0.187021	0.307266	0.512485
metS	3189.27	-0.215579	0.163757	-1.31646	0.18802	0.308768	0.510367
srn_9110_sRNA75	8.73977	-1.42407	1.08226	-1.31582	0.188233	0.308979	0.510072
SAUSA300_0080	12.7695	-0.99486	0.756232	-1.31555	0.188326	0.308991	0.510055
SAUSA300_1805	587.947	-0.506856	0.386261	-1.31221	0.189449	0.310694	0.507668
SAUSA300_0435	220.379	-0.331768	0.252894	-1.31189	0.189559	0.310732	0.507614
hisC_1	148.868	-0.399072	0.30441	-1.31097	0.189869	0.3111	0.5071
SAUSA300_0669	2571.95	-0.313181	0.239203	-1.30927	0.190443	0.311495	0.506549
SAUSA300_0842	835.874	-0.350645	0.267726	-1.30972	0.190292	0.311495	0.506549
SAUSA300_1470	3273.93	0.283865	0.216859	1.30899	0.190539	0.311495	0.506549
ssaA_1	3766.25	-0.325163	0.248367	-1.30921	0.190464	0.311495	0.506549
SAUSA300_1433	4.93208	1.72522	1.3183	1.30866	0.190648	0.311532	0.506497
polA_1	3.65191	1.67271	1.27935	1.30747	0.191054	0.312055	0.505769
SAUSA300_0126	73.146	0.473613	0.362573	1.30625	0.191466	0.312446	0.505225
srn_3280_sRNA260	4.50552	-1.66149	1.2738	-1.30435	0.192113	0.313361	0.503955
SAUSA300_0519	1635.08	-0.369669	0.283619	-1.3034	0.192439	0.313751	0.503415
SAUSA300_1815	1951.83	0.457965	0.351815	1.30172	0.193011	0.314543	0.502321
SAUSA300_1975	676.152	-0.529714	0.407673	-1.29936	0.19382	0.315577	0.500894
srn_4300_sRNA349	78.4787	0.493925	0.380096	1.29947	0.193781	0.315577	0.500894
arsB	192.908	-0.369334	0.284378	-1.29874	0.194032	0.31578	0.500615
cap5E	57.5043	0.543579	0.418712	1.29821	0.194214	0.315935	0.500403
SAUSA300_1252	986.703	-0.431967	0.33284	-1.29782	0.194348	0.316011	0.500297
fruB	3447.17	0.389896	0.30074	1.29645	0.194819	0.316636	0.49944
srn_2310_sRNA194	4.46029	-1.45314	1.12151	-1.29571	0.195077	0.316913	0.49906
SAUSA300_1416	8.09045	1.31819	1.01912	1.29346	0.195851	0.318027	0.497536
srn_1350_Teg45	897.359	-0.357447	0.276458	-1.29295	0.196028	0.318172	0.497338
srn_3450_Sau84	5.37847	-1.54107	1.19787	-1.28651	0.198267	0.321374	0.492989
SAUSA300_1324	207.272	-0.317567	0.24705	-1.28544	0.198639	0.321691	0.492561
SAUSA300_1600	2784.3	0.28387	0.22109	1.28396	0.199157	0.322386	0.491624
SAUSA300_0606	72.3925	-0.476054	0.372078	-1.27945	0.20074	0.324658	0.488574
guaC	1078.74	-0.269155	0.210643	-1.27777	0.201329	0.325466	0.487495
SAUSA300_1812	358.339	0.456717	0.357671	1.27692	0.201631	0.325809	0.487037
SAUSA300_0746	1426.96	-0.318171	0.24939	-1.2758	0.202027	0.326303	0.486379
srn_3440_Sau6128	4.14383	-1.61676	1.26803	-1.27501	0.202305	0.326606	0.485976
trmE	1096.12	0.310854	0.244262	1.27263	0.20315	0.327825	0.484358
srn_2560_sRNA212	1578.25	-0.379201	0.298146	-1.27186	0.203421	0.328117	0.483972
nsaS	879.318	-0.281239	0.221569	-1.26931	0.204332	0.329136	0.482625
SAUSA300_2504	3270.31	-0.199928	0.157539	-1.26907	0.204416	0.329136	0.482625
pstA	47.0627	0.504974	0.398472	1.26728	0.205057	0.330021	0.481459
SAUSA300_1491	4139.35	0.270683	0.214332	1.26291	0.20662	0.331947	0.478932
srn_0410_sRNA25	12.6457	-1.01586	0.80425	-1.26311	0.206548	0.331947	0.478932
fmtB_1	97.6868	-0.406649	0.322204	-1.26208	0.206919	0.331986	0.478881
rocD_1	62.0536	-0.576573	0.456799	-1.2622	0.206876	0.331986	0.478881
SAUSA300_0323	17.5218	0.876796	0.694579	1.26234	0.206826	0.331986	0.478881
dnaA	3730.26	0.235159	0.186531	1.2607	0.207418	0.332639	0.478027
atpH	8089.55	0.30169	0.239591	1.25919	0.207962	0.333365	0.47708
SAUSA300_1413	6.24777	-1.28254	1.01944	-1.25808	0.208363	0.333713	0.476627
alr	3472.44	0.3018	0.240279	1.25604	0.2091	0.334736	0.475298
SAUSA300_1451	308.179	-0.310693	0.247626	-1.25469	0.209592	0.335088	0.474841
SAUSA300_1284	3270.74	-0.235994	0.188196	-1.25398	0.209849	0.335351	0.4745
acpP	2678.99	0.295147	0.235604	1.25273	0.210305	0.335933	0.473748
mecA	14617.6	-0.262253	0.209613	-1.25113	0.210888	0.336715	0.472737
panC	606.958	-0.273738	0.218919	-1.2504	0.211152	0.336988	0.472385
SAUSA300_1608	74.1147	-0.395987	0.316798	-1.24997	0.211311	0.337094	0.47225
SAUSA300_0034	6.73914	-1.22737	0.98322	-1.24832	0.211915	0.337692	0.471479
SAUSA300_1942	52.5427	0.489674	0.392311	1.24818	0.211966	0.337692	0.471479
SAUSA300_2129	926.758	-0.293594	0.235162	-1.24847	0.211857	0.337692	0.471479
srn_1430_sRNA126	24.7068	-0.658588	0.527808	-1.24778	0.212112	0.337777	0.471369
pyrB	2272.37	-0.513109	0.41148	-1.24699	0.212403	0.338091	0.470966
isaA	19309.1	-0.355679	0.28562	-1.24529	0.213026	0.338935	0.469884
srn_3320_sRNA264	259.24	-0.466269	0.375657	-1.24121	0.214528	0.341025	0.467214
recR	2119.68	0.243273	0.196578	1.23754	0.215886	0.342663	0.465133
srn_4205_tsr32	28.2175	0.670471	0.542061	1.23689	0.216127	0.342816	0.464939
SAUSA300_0794	319.7	-0.414392	0.335294	-1.23591	0.216494	0.343101	0.464578
tagB	921.335	-0.275771	0.223134	-1.2359	0.216496	0.343101	0.464578
srn_5060_sRNA405	17.8821	-1.00194	0.811848	-1.23414	0.217149	0.343985	0.46346
SAUSA300_0209	115.344	0.454962	0.368873	1.23338	0.217433	0.344252	0.463124
sun	1425.74	-0.24193	0.196318	-1.23234	0.217822	0.344599	0.462686
srn_4410_sRNA358	3.09979	1.65735	1.3477	1.22976	0.218788	0.345825	0.461143
SAUSA300_1654	1152.42	-0.250962	0.204207	-1.22896	0.219088	0.346149	0.460736
SAUSA300_0602	4852.64	0.246511	0.200653	1.22854	0.219243	0.346244	0.460617
pheA	1203.42	-0.260248	0.211886	-1.22825	0.219354	0.346268	0.460587
SAUSA300_0419	1386.35	0.339682	0.27687	1.22686	0.219874	0.34687	0.459833
SAUSA300_0319	10.5536	0.919403	0.749869	1.22608	0.220167	0.347098	0.459548
dat	3095.58	-0.192188	0.156853	-1.22527	0.220472	0.347428	0.459135
SAUSA300_1853	575.335	-0.338875	0.277252	-1.22226	0.221608	0.349066	0.457092
SAUSA300_2137	139.979	-0.520603	0.426118	-1.22173	0.221808	0.34923	0.456888
SAUSA300_0363	411.978	-0.26077	0.213612	-1.22076	0.222176	0.349657	0.456358
secY_1	22029	0.259019	0.212471	1.21908	0.222814	0.350442	0.455384
srn_1730_Sau7006	19.9285	-0.741614	0.60841	-1.21894	0.222868	0.350442	0.455384
mraY	1748.06	-0.25216	0.207906	-1.21286	0.225184	0.353777	0.45127
rnc	1147.91	0.31024	0.255872	1.21248	0.225328	0.35385	0.451181
srn_1460_sRNA128	292.883	0.410103	0.339026	1.20965	0.226414	0.355401	0.449282
SAUSA300_0300	77.6813	0.430085	0.355644	1.20931	0.226543	0.35545	0.449221
SAUSA300_0055	120.252	0.388092	0.321239	1.20811	0.227005	0.356021	0.448524
plsX	3976.75	0.288336	0.238824	1.20731	0.227311	0.356339	0.448136
srn_0440_rsaK	490.568	0.3102	0.256986	1.20707	0.227405	0.356339	0.448136
SAUSA300_0964	2206.94	-0.336009	0.278612	-1.20601	0.227813	0.356784	0.447595
srn_3980_sRNA324	4.37443	-1.36891	1.13525	-1.20582	0.227885	0.356784	0.447595
SAUSA300_2520	39.6679	-0.482865	0.400849	-1.20461	0.228356	0.357366	0.446886
SAUSA300_0268	34.4844	0.575958	0.478881	1.20272	0.229086	0.358312	0.445738
SAUSA300_0302	136.485	-0.647092	0.538108	-1.20253	0.229158	0.358312	0.445738
srn_4950_sRNA397	4.52493	-1.40712	1.17059	-1.20207	0.229337	0.358438	0.445586
SAUSA300_1816	1956.24	0.436613	0.363565	1.20092	0.229782	0.358978	0.444932
SAUSA300_0178	1646.27	-0.236858	0.197391	-1.19994	0.230163	0.359419	0.444399
recU	3708.02	0.214653	0.179096	1.19853	0.230709	0.360117	0.443556
SAUSA300_1494	1948.14	0.263434	0.220001	1.19742	0.231142	0.360482	0.443116
SAUSA300_0426	6007.14	-0.363063	0.303833	-1.19494	0.23211	0.36168	0.441675
srn_4460_Teg26	441.221	0.646605	0.541264	1.19462	0.232235	0.36172	0.441627
SAUSA300_1389	53.7174	0.436785	0.366262	1.19255	0.233047	0.362828	0.440299
SAUSA300_2162	526.526	0.316431	0.265643	1.19119	0.233579	0.363189	0.439867
SAUSA300_2497	587	0.328963	0.276398	1.19018	0.233975	0.363639	0.439329
SAUSA300_0238	18.9299	-0.732324	0.617028	-1.18686	0.235284	0.365214	0.437452
bioB	39.6084	0.485389	0.409137	1.18637	0.235475	0.365354	0.437286
SAUSA300_0858	2980.77	0.318291	0.268398	1.18589	0.235666	0.365494	0.43712
vraB	184.981	0.418518	0.353316	1.18454	0.236199	0.366008	0.43651
SAUSA300_0124	32.5749	0.68496	0.578609	1.1838	0.236491	0.366303	0.436159
SAUSA300_0076	299.407	0.305815	0.258446	1.18328	0.236697	0.36631	0.436151
srn_0455_tsr9	4.90094	-1.99442	1.68903	-1.18081	0.237678	0.36767	0.434541
hemD	892.946	-0.274758	0.233351	-1.17745	0.239017	0.369584	0.432287
coaE	1152.13	0.194651	0.165632	1.1752	0.239914	0.370814	0.430844
SAUSA300_1523	1213.86	-0.307977	0.262189	-1.17464	0.240139	0.371004	0.430622
SAUSA300_1933	92.1198	0.356809	0.303851	1.17429	0.240279	0.371061	0.430555
SAUSA300_0932	2231.63	-0.32939	0.280932	-1.17249	0.241002	0.371861	0.42962
mnhC	915.072	-0.230777	0.197303	-1.16966	0.242138	0.373311	0.427929
SAUSA300_1160	1658.39	0.220504	0.188524	1.16964	0.242148	0.373311	0.427929
SAUSA300_0628	1036.53	0.314718	0.269279	1.16874	0.242508	0.37339	0.427838
SAUSA300_1977	12.9813	-1.46419	1.25267	-1.16885	0.242464	0.37339	0.427838
vraR	799.168	-0.242968	0.207832	-1.16906	0.24238	0.37339	0.427838
lpdA_1	39692.1	0.278914	0.238948	1.16726	0.243106	0.374152	0.426952
cap5K	16.1859	-1.0513	0.902096	-1.1654	0.243857	0.374843	0.42615
[truncated: 1,157 more rows]

## Sheet: WT vs complemented strain
Supplementary Data 5. Differential expression analysis of wild-type and the complemented strain (delta-CcpA + pCN33-PtufA::ccpA).
Shown are the results of the DESeq2 analyses that were performed on biological replicate RNAseq samples (n=3) comparing wild-type and the complemented strain (delta-CcpA + pCN33-PtufA::ccpA).
P-values were generated with DESeq2 analysis (Wald two-tailed test and adjusted using the Benjamini and Hochberg method).
Log2-fold changes larger than zero indicate genes that are upregulated in the complemented strain. Only genes that had adjusted p-values (padj colum) smaller than 0.05 were considered.
Genes with larger p-values are shown in grey.
Gene name	baseMean	log2FoldChange	lfcSE	stat	pvalue	padj	-log10 padj
ccpA	11502.6	3.37178	0.138067	24.4213	1.01526e-131	3.17372e-128	127.498
SAUSA300_1058	2625.81	-1.42043	0.163383	-8.69385	3.50347e-18	5.47592e-15	14.2615
SAUSA300_1497	2414.53	-1.11139	0.152502	-7.28769	3.15311e-13	3.28554e-10	9.48339
gcvT	2519.78	-1.00166	0.143147	-6.99742	2.60723e-12	2.03755e-09	8.69089
gap_2	289.533	-1.33079	0.195301	-6.81405	9.48904e-12	5.93255e-09	8.22676
SAUSA300_2513	412.275	-1.16987	0.173592	-6.73923	1.5923e-11	8.29588e-09	8.08114
SAUSA300_1374	2310.89	1.05716	0.157721	6.70272	2.04569e-11	9.13546e-09	8.03927
srn_3510_Teg74	376.512	1.92617	0.293366	6.56574	5.17767e-11	1.90433e-08	7.72026
pyrF	5701.48	1.80778	0.276126	6.54695	5.87225e-11	1.90433e-08	7.72026
SAUSA300_0203	585.642	1.06125	0.162234	6.54146	6.09191e-11	1.90433e-08	7.72026
SAUSA300_1226	773.622	1.04778	0.166671	6.28649	3.24723e-10	8.45902e-08	7.07268
SAUSA300_0175	4904.56	1.17979	0.19039	6.1967	5.76592e-10	1.38648e-07	6.85809
carB	23279.8	1.73361	0.28919	5.99472	2.03842e-09	4.24807e-07	6.37181
SAUSA300_1961	381.834	-1.98013	0.334206	-5.92487	3.12544e-09	6.10633e-07	6.21422
srn_3080_Teg66	2017.2	1.25475	0.214593	5.84711	5.00175e-09	9.19733e-07	6.03634
SAUSA300_0135	1065.91	1.27295	0.219308	5.8044	6.45983e-09	1.06281e-06	5.97354
SAUSA300_1788	2568.79	0.944113	0.162494	5.81015	6.24161e-09	1.06281e-06	5.97354
SAUSA300_1375	1617.13	1.34151	0.235596	5.6941	1.24025e-08	1.93851e-06	5.71253
SAUSA300_1966	515.328	-1.17706	0.207885	-5.66209	1.49543e-08	2.22606e-06	5.65246
SAUSA300_0435	402.364	0.99033	0.176746	5.60312	2.1053e-08	2.99144e-06	5.52412
SAUSA300_0504	4441.79	1.14294	0.205162	5.57092	2.53392e-08	3.44393e-06	5.46295
ggt	774.579	0.950681	0.173255	5.48717	4.08427e-08	5.27916e-06	5.27744
nrdI	2871.97	0.773468	0.14111	5.48131	4.22198e-08	5.27916e-06	5.27744
ribD	1332.43	1.84828	0.33929	5.44749	5.10868e-08	6.14221e-06	5.21168
SAUSA300_1779	1712.38	1.82704	0.342278	5.33789	9.40361e-08	1.04985e-05	4.97887
SAUSA300_1774	1857.74	1.27696	0.240313	5.31372	1.0741e-07	1.15781e-05	4.93636
SAUSA300_2019	335.705	1.66132	0.313447	5.30015	1.1571e-07	1.2057e-05	4.91876
SAUSA300_1964	142.359	-1.63282	0.310499	-5.25869	1.45085e-07	1.46301e-05	4.83475
atpH	5815.73	-1.11165	0.212657	-5.22744	1.71876e-07	1.67901e-05	4.77495
SAUSA300_1773	1145.04	1.26844	0.243258	5.21441	1.84407e-07	1.74684e-05	4.75775
SAUSA300_2455	377.049	-1.17845	0.226585	-5.20092	1.98307e-07	1.82326e-05	4.73915
atpB	9633.78	-0.939248	0.181111	-5.18602	2.14832e-07	1.91876e-05	4.71698
SAUSA300_1775	2626.72	1.3802	0.268804	5.13459	2.82763e-07	2.45533e-05	4.60989
lip	573.816	1.08182	0.211859	5.1063	3.28529e-07	2.77562e-05	4.55664
SAUSA300_0256	995.25	-1.31987	0.261558	-5.04618	4.50727e-07	3.70782e-05	4.43088
SAUSA300_0230	605.483	0.827977	0.165877	4.99151	5.99102e-07	4.80203e-05	4.31858
SAUSA300_1962	129.089	-1.58189	0.317286	-4.9857	6.17394e-07	4.82494e-05	4.31651
SAUSA300_0916	2888.47	-1.17003	0.236357	-4.95026	7.41137e-07	5.65072e-05	4.2479
SAUSA300_1777	3357.93	1.63808	0.33214	4.93189	8.14373e-07	6.06126e-05	4.21744
srn_2480_sRNA205	393.629	-2.45638	0.505467	-4.85963	1.17604e-06	8.54956e-05	4.06806
ribBA	1448.44	1.99678	0.411445	4.85309	1.21551e-06	8.63566e-05	4.0637
murD	2660.68	-0.767299	0.158424	-4.84332	1.2769e-06	8.8702e-05	4.05207
SAUSA300_1776	3553.7	1.4842	0.308942	4.80414	1.55416e-06	0.000103925	3.98328
SAUSA300_2640	135.34	-1.3948	0.290398	-4.80307	1.56254e-06	0.000103925	3.98328
SAUSA300_1778	3169.63	1.63786	0.341945	4.78983	1.66922e-06	0.000108708	3.96374
srn_2960_Sau6528	215.406	-2.41793	0.509101	-4.74941	2.04007e-06	0.000130148	3.88556
SAUSA300_1968	500.184	-1.02016	0.215436	-4.73532	2.18706e-06	0.000136735	3.86412
SAUSA300_2164	1234.24	1.58818	0.336051	4.72601	2.28971e-06	0.000140346	3.8528
aroK	829.429	-0.984343	0.209009	-4.70958	2.48229e-06	0.000146408	3.83443
SAUSA300_0385	668.14	-1.27503	0.270606	-4.71175	2.45602e-06	0.000146408	3.83443
SAUSA300_0174	3248.7	0.950884	0.202534	4.69494	2.66684e-06	0.000154381	3.81141
SAUSA300_1960	358.425	-1.20438	0.257223	-4.68225	2.83747e-06	0.000161271	3.79244
SAUSA300_1067	71590.9	1.4314	0.309285	4.6281	3.69027e-06	0.000205996	3.68614
SAUSA300_1068	71739.3	1.43322	0.315582	4.54152	5.58489e-06	0.000295905	3.52885
SAUSA300_0202	293.203	1.02623	0.225961	4.54161	5.58256e-06	0.000295905	3.52885
SAUSA300_2562	527.235	0.828254	0.182236	4.54497	5.49443e-06	0.000295905	3.52885
SAUSA300_1561	298.858	-1.73156	0.382163	-4.53093	5.87244e-06	0.000305954	3.51434
SAUSA300_0173	4952.57	0.934145	0.206662	4.52016	6.17923e-06	0.00031666	3.49941
SAUSA300_2132	174.284	-1.93388	0.428672	-4.51133	6.4422e-06	0.000324811	3.48837
SAUSA300_2515	212.941	-0.893217	0.198408	-4.50191	6.73445e-06	0.000334157	3.47605
SAUSA300_1875	155.283	-3.03768	0.67738	-4.48445	7.31007e-06	0.000357051	3.44727
srn_5010_Teg33	510.213	0.831579	0.186051	4.46963	7.83542e-06	0.000372428	3.42896
SAUSA300_0917	882.856	-1.46636	0.328127	-4.46888	7.86316e-06	0.000372428	3.42896
srn_2180_sRNA188	15.6341	-3.9645	0.888647	-4.46128	8.14723e-06	0.000380123	3.42008
SAUSA300_0382	2974.69	0.730703	0.164804	4.43376	9.26044e-06	0.000425708	3.37089
ribH	639.854	1.92421	0.434346	4.43012	9.41787e-06	0.00042667	3.36991
srn_3330_Teg71	1978.84	0.781571	0.177014	4.41529	1.00872e-05	0.000450467	3.34634
aur	623.833	1.24778	0.284981	4.37847	1.19513e-05	0.000526195	3.27885
SAUSA300_0200	524.27	0.781411	0.178936	4.36697	1.25979e-05	0.000539468	3.26803
SAUSA300_1721	198.404	-3.29697	0.754857	-4.36767	1.25578e-05	0.000539468	3.26803
SAUSA300_1958	155.049	-1.09549	0.251332	-4.35874	1.30811e-05	0.000540665	3.26707
srn_1590_rsaC	5637.8	-2.64717	0.606748	-4.36289	1.28355e-05	0.000540665	3.26707
SAUSA300_1053	45.546	-2.03438	0.467462	-4.35196	1.34924e-05	0.000547755	3.26141
srn_4740_sprA3	74.1135	-1.42007	0.326757	-4.34596	1.38668e-05	0.000555739	3.25513
SAUSA300_0859	1174.39	1.01448	0.233636	4.34212	1.41113e-05	0.000558377	3.25307
SAUSA300_2399	339.645	1.04522	0.242815	4.30459	1.67298e-05	0.000645647	3.19001
SAUSA300_0231	1509.05	-1.15006	0.267893	-4.29297	1.76302e-05	0.000672097	3.17257
ilvD	166.104	1.28281	0.299326	4.28567	1.8219e-05	0.000686175	3.16357
SAUSA300_1957	181.845	-1.41535	0.331011	-4.27585	1.9041e-05	0.000708597	3.1496
SAUSA300_1285	3352.44	-0.665565	0.155814	-4.27153	1.94135e-05	0.000713959	3.14633
SAUSA300_0233	821.876	-1.54691	0.362583	-4.26638	1.98671e-05	0.000722146	3.14138
SAUSA300_0986	703.565	-0.857681	0.201507	-4.25633	2.07809e-05	0.000746681	3.12687
SAUSA300_1772	109.182	1.61092	0.378799	4.25271	2.11198e-05	0.000750233	3.1248
ribE	754.758	1.79436	0.422691	4.2451	2.18496e-05	0.000757437	3.12065
SAUSA300_0026	793.344	0.924868	0.21782	4.24602	2.17603e-05	0.000757437	3.12065
SAUSA300_0665	439.99	0.907209	0.21381	4.24306	2.20495e-05	0.000757437	3.12065
srn_0860_RsaOB	2200.05	1.26229	0.29812	4.23416	2.29412e-05	0.000771121	3.11288
SAUSA300_1729	982.279	-2.53814	0.599439	-4.2342	2.29367e-05	0.000771121	3.11288
SAUSA300_0360	2218.19	1.25826	0.297408	4.23076	2.32899e-05	0.000774513	3.11097
SAUSA300_2018	159.528	1.63793	0.387499	4.22694	2.36891e-05	0.000779496	3.10819
clpB	1629.74	-0.602333	0.143392	-4.2006	2.66205e-05	0.000857901	3.06656
SAUSA300_0639	958.315	-2.40438	0.57239	-4.2006	2.66207e-05	0.000857901	3.06656
SAUSA300_1884	1768.31	-0.878461	0.210658	-4.17009	3.04479e-05	0.000971225	3.01268
SAUSA300_1496	4177.89	-0.937039	0.225521	-4.155	3.2529e-05	0.00102713	2.98838
SAUSA300_0176	3987.61	0.966407	0.232962	4.14834	3.34889e-05	0.00103982	2.98304
SAUSA300_1998	548.648	0.910975	0.219638	4.14761	3.35962e-05	0.00103982	2.98304
srn_4610_sRNA377	61.0447	1.7823	0.430202	4.14293	3.42893e-05	0.00105087	2.97845
pyrC	10312.8	1.43962	0.348547	4.13036	3.62191e-05	0.00108866	2.96311
pyrE	4682.06	1.50519	0.365006	4.12374	3.72777e-05	0.00110396	2.95705
thrC	694.897	0.73133	0.177388	4.12277	3.74344e-05	0.00110396	2.95705
SAUSA300_1955	85.7272	-1.23951	0.301415	-4.1123	3.91732e-05	0.00114444	2.94141
SAUSA300_0884	114.08	-2.5433	0.620241	-4.10051	4.12245e-05	0.00119322	2.92328
oppF_1	1389.94	1.00207	0.24466	4.09578	4.20743e-05	0.00120664	2.91842
hutG	1062.48	1.29332	0.316506	4.08623	4.38431e-05	0.00124594	2.9045
SAUSA300_0557	219.479	1.00162	0.245886	4.0735	4.63122e-05	0.00130425	2.88464
SAUSA300_2276	600.959	1.08101	0.265674	4.06894	4.72276e-05	0.00130912	2.88302
oppA_1	2345.54	1.02531	0.252013	4.06847	4.73227e-05	0.00130912	2.88302
SAUSA300_0343	122.078	1.18416	0.291837	4.0576	4.95796e-05	0.00135952	2.86661
SAUSA300_0883	2706.08	1.24462	0.307824	4.04329	5.27056e-05	0.00143268	2.84385
ndk	1211.45	-0.656421	0.162481	-4.03997	5.3457e-05	0.00144057	2.84146
oppD_1	1398.77	1.01259	0.250908	4.0357	5.44386e-05	0.00145449	2.83729
thrS	4601.92	0.533862	0.132845	4.01868	5.85262e-05	0.00154154	2.81204
SAUSA300_2448	802.352	-1.00798	0.250864	-4.01804	5.86832e-05	0.00154154	2.81204
prmA	1702.92	-0.602995	0.151353	-3.98404	6.77541e-05	0.00175041	2.75686
SAUSA300_1784	373.614	-2.42945	0.612265	-3.96796	7.24894e-05	0.00185739	2.7311
srn_2830_SbrB	158.329	-3.29978	0.832134	-3.96545	7.32585e-05	0.00186184	2.73006
SAUSA300_2322	294.476	-1.8146	0.458645	-3.95645	7.60734e-05	0.00191778	2.7172
lctP	1848.75	0.815822	0.206878	3.94349	8.03031e-05	0.00200822	2.69719
SAUSA300_0882	1683.56	1.27923	0.325568	3.92923	8.52181e-05	0.00209757	2.67828
atpG	12217.8	-0.70752	0.180216	-3.92595	8.63893e-05	0.00210979	2.67576
SAUSA300_1121	1509.84	-0.592098	0.150966	-3.92207	8.77897e-05	0.00212737	2.67216
SAUSA300_1458	1604.66	0.712774	0.181825	3.92012	8.85063e-05	0.00212824	2.67198
srn_2350_rsaOP	1321.81	0.852406	0.217771	3.91423	9.06925e-05	0.00216416	2.66471
ilvB	154.386	0.905006	0.232352	3.89498	9.82068e-05	0.00232572	2.63344
srn_3480_sRNA275	1936.95	1.02959	0.265301	3.88083	0.000104102	0.00244678	2.6114
SAUSA300_1662	287.667	-1.22504	0.315826	-3.87884	0.000104956	0.00244845	2.61111
srn_1250_sRNA110	39.1849	-1.86036	0.480951	-3.86807	0.000109698	0.00252144	2.59835
srn_1210_sRNA106	14.9751	-2.89553	0.748504	-3.86842	0.000109543	0.00252144	2.59835
fmt_1	233.24	-3.19407	0.828901	-3.85338	0.0001165	0.00265824	2.57541
SAUSA300_0436	347.431	0.747927	0.194339	3.84856	0.000118812	0.00269135	2.57003
srn_2780_Sau6282	44.2535	-4.17488	1.08536	-3.84654	0.000119795	0.0026941	2.56959
SAUSA300_1787	1469.96	0.969864	0.25233	3.84363	0.000121226	0.00270679	2.56754
rpsU	1526	-0.928	0.241589	-3.84124	0.000122415	0.00271397	2.5664
SAUSA300_2493	108.927	-1.21655	0.316958	-3.83821	0.000123933	0.00272291	2.56497
tagG	531.174	-2.98207	0.777194	-3.83697	0.000124561	0.00272291	2.56497
plc	463.848	0.662966	0.172895	3.83449	0.000125823	0.00273141	2.56361
SAUSA300_0918	1535.8	-0.821552	0.214749	-3.82564	0.000130433	0.00281196	2.55099
cidB	1526.63	1.01765	0.266589	3.81731	0.000134917	0.00284451	2.54599
SAUSA300_0703	7965.51	-1.16118	0.3039	-3.82092	0.000132952	0.00284451	2.54599
hrcA	1397.47	-1.6224	0.424936	-3.81799	0.000134541	0.00284451	2.54599
SAUSA300_2516	331.375	-0.819665	0.215394	-3.80542	0.000141564	0.00290859	2.53632
SAUSA300_1052	861.13	-1.56402	0.410985	-3.80555	0.000141491	0.00290859	2.53632
srn_2450_Sau6229	438.125	-1.75537	0.461146	-3.80654	0.000140925	0.00290859	2.53632
SAUSA300_1530	1331.1	-0.612155	0.161082	-3.80026	0.000144542	0.00293402	2.53254
tagB	916.134	-0.610867	0.161033	-3.79342	0.000148586	0.00297744	2.52616
ald_1	476.001	0.956512	0.252439	3.78908	0.000151207	0.00298255	2.52541
SAUSA300_1286	265.279	0.767609	0.202628	3.78826	0.000151704	0.00298255	2.52541
SAUSA300_1874	5738.75	-0.689297	0.181892	-3.78959	0.000150894	0.00298255	2.52541
srn_1400_sRNA124	96.4884	-1.07938	0.285725	-3.77768	0.000158296	0.0030927	2.50966
SAUSA300_2458	77.9283	1.50226	0.397951	3.77499	0.000160013	0.00310683	2.50768
SAUSA300_1963	118.482	-1.31631	0.350571	-3.75475	0.000173518	0.00334825	2.47518
oppC_1	925.29	0.748967	0.199994	3.74495	0.000180428	0.00346023	2.4609
SAUSA300_2403	519.96	-2.53045	0.676032	-3.74309	0.00018177	0.00346472	2.46033
srn_4280_Sau73	151.498	-1.5474	0.416458	-3.71562	0.000202703	0.00381716	2.41826
srn_4840_RsaOV	103.164	-1.16536	0.314658	-3.70358	0.000212579	0.00397917	2.40021
SAUSA300_2087	565.843	0.798347	0.216408	3.68908	0.000225065	0.00416304	2.38059
isaB	3501.89	0.647098	0.175347	3.6904	0.000223905	0.00416304	2.38059
nsaS	868.239	-0.642095	0.174203	-3.68589	0.000227903	0.00419073	2.37771
SAUSA300_1797	748.44	-1.8266	0.499193	-3.65912	0.000253087	0.00462662	2.33474
SAUSA300_2286	970.557	1.05061	0.287466	3.65473	0.000257457	0.00465208	2.33235
SAUSA300_1101	592.654	-0.801373	0.219235	-3.65532	0.000256862	0.00465208	2.33235
srn_1430_sRNA126	20.6481	-2.03872	0.558563	-3.64994	0.000262299	0.00471234	2.32676
SAUSA300_2514	292.282	-0.872482	0.239814	-3.63816	0.000274593	0.00490502	2.30936
SAUSA300_0687	1573.55	-1.07286	0.295942	-3.62524	0.000288698	0.00504174	2.29742
SAUSA300_2269	79.9212	-3.17478	0.877469	-3.61811	0.00029676	0.00515373	2.28788
SAUSA300_0442	264.932	-0.985205	0.272687	-3.61296	0.000302725	0.00521801	2.28249
SAUSA300_2450	273.449	-1.76808	0.489496	-3.61204	0.0003038	0.00521801	2.28249
SAUSA300_1338	3073.81	-1.42303	0.394604	-3.60621	0.000310701	0.00530738	2.27512
SAUSA300_0541	292.373	-1.70117	0.473037	-3.59627	0.000322813	0.00545466	2.26323
nuc_1	683.339	0.787619	0.219345	3.59078	0.000329696	0.00554102	2.25641
dnaI	3394.54	0.491784	0.137289	3.58211	0.00034083	0.00569751	2.24431
rbsD	138.195	-0.797438	0.223044	-3.57526	0.000349884	0.00581775	2.23524
grpE	2106.35	-1.3046	0.365048	-3.57377	0.000351884	0.00582006	2.23507
SAUSA300_0277	2187.4	0.969231	0.271858	3.56521	0.000363569	0.00598167	2.22318
tagX	1262.17	-0.684097	0.192509	-3.55359	0.000380016	0.00621953	2.20624
nusB	759.39	-2.04544	0.576034	-3.5509	0.000383917	0.00625065	2.20408
SAUSA300_2120	213.542	1.68119	0.474157	3.54564	0.00039166	0.00627861	2.20214
SAUSA300_2435	2272.48	0.897652	0.253115	3.54641	0.000390515	0.00627861	2.20214
SAUSA300_1107	213.409	-1.96443	0.553979	-3.54604	0.00039107	0.00627861	2.20214
SAUSA300_1956	82.1658	-1.0865	0.306817	-3.54119	0.00039832	0.00632054	2.19925
SAUSA300_2419	110.419	-1.46486	0.413547	-3.5422	0.000396809	0.00632054	2.19925
SAUSA300_2080	202.957	-2.43225	0.68804	-3.53504	0.000407711	0.00640455	2.19351
SAUSA300_0661	64.38	-3.05244	0.863273	-3.53589	0.000406404	0.00640455	2.19351
SAUSA300_1959	123.76	-1.02546	0.290436	-3.53077	0.000414352	0.00644409	2.19084
SAUSA300_1042	819.425	-0.701973	0.199426	-3.51996	0.000431612	0.0066464	2.17741
srn_4666_tsr36	204.012	0.872026	0.248074	3.51518	0.000439455	0.00670436	2.17364
SAUSA300_0429	588.191	-1.02982	0.292975	-3.51505	0.000439665	0.00670436	2.17364
SAUSA300_0731	478.708	-0.975301	0.278155	-3.50632	0.000454346	0.00686129	2.16359
SAUSA300_2584	2310.46	0.521281	0.149231	3.49312	0.00047742	0.00714074	2.14626
argR_2	549.209	-1.55892	0.446227	-3.49355	0.000476648	0.00714074	2.14626
treP	1584.27	-0.824447	0.236158	-3.49109	0.000481056	0.00716086	2.14503
SAUSA300_1562	316.437	-0.816347	0.233999	-3.48867	0.000485425	0.00718085	2.14382
srn_4100_sprG3	502.464	-0.963675	0.276298	-3.48781	0.000486993	0.00718085	2.14382
yfiA	3506.59	-0.770576	0.221081	-3.4855	0.000491218	0.00718304	2.14369
xseB	672.172	-1.30077	0.373225	-3.48522	0.000491737	0.00718304	2.14369
SAUSA300_0816	1877.23	-2.15274	0.617937	-3.48375	0.000494441	0.00718895	2.14333
SAUSA300_1017	954.163	-2.64465	0.759436	-3.48239	0.000496951	0.00719198	2.14315
SAUSA300_0651	5569.74	0.724102	0.208157	3.47863	0.000503993	0.00726028	2.13905
SAUSA300_0797	105.669	0.903444	0.260575	3.46711	0.00052608	0.00754369	2.12242
smc	2488.15	-0.685002	0.197772	-3.4636	0.000532994	0.00760795	2.11873
SAUSA300_2625	164.991	0.960579	0.277975	3.45564	0.000548994	0.0077654	2.10984
SAUSA300_1976	416.622	0.875474	0.253325	3.45594	0.000548379	0.0077654	2.10984
SAUSA300_1969	1941.09	0.790176	0.228755	3.45425	0.000551823	0.00777026	2.10956
ssaA_2	1497.51	0.561783	0.163047	3.44552	0.000569959	0.00798966	2.09747
SAUSA300_0796	188.91	0.783822	0.227589	3.44402	0.00057313	0.00799824	2.09701
SAUSA300_0913	860.879	-2.12428	0.617655	-3.43926	0.000583302	0.00810401	2.0913
SAUSA300_1197	2605.07	0.937204	0.272618	3.43779	0.000586484	0.00811216	2.09086
cidC	2071.7	0.796734	0.232009	3.43406	0.000594616	0.0081525	2.08871
rot	1177.03	-1.9615	0.571008	-3.43516	0.000592209	0.0081525	2.08871
SAUSA300_1937	53.7896	-1.30929	0.381888	-3.42846	0.000607021	0.00828623	2.08164
SAUSA300_2275	1643.13	1.03202	0.301424	3.42382	0.000617475	0.00835245	2.07819
srn_0795	3392.39	0.931632	0.272129	3.42349	0.000618215	0.00835245	2.07819
SAUSA300_2300	231.745	-2.3177	0.677144	-3.42276	0.000619888	0.00835245	2.07819
pfoR	745.745	0.742669	0.21729	3.41787	0.000631135	0.00846751	2.07224
SAUSA300_0786	491.327	1.42631	0.418017	3.41209	0.000644678	0.00857559	2.06674
dltD	3265.72	-1.28857	0.37761	-3.41244	0.000643847	0.00857559	2.06674
hemD	860.617	-0.726835	0.213484	-3.40463	0.000662531	0.00877573	2.05672
SAUSA300_1029	232.388	1.12539	0.331145	3.39848	0.000677619	0.00886292	2.05242
cysK	14314.4	0.911978	0.268331	3.39871	0.000677056	0.00886292	2.05242
SAUSA300_0177	4770.9	0.759628	0.22404	3.39059	0.000697423	0.00904194	2.04374
srn_1020_sRNA90	28.83	-1.88971	0.557171	-3.39161	0.000694843	0.00904194	2.04374
SAUSA300_0825	937.976	0.770513	0.227607	3.38527	0.00071107	0.00914735	2.0387
SAUSA300_1607	212.448	-1.73663	0.514348	-3.37636	0.000734506	0.0094101	2.02641
SAUSA300_0872	639.06	0.68781	0.203919	3.37296	0.000743638	0.00948822	2.02282
ezrA	5605.36	-0.738011	0.219009	-3.36977	0.00075232	0.0094922	2.02263
SAUSA300_1945	137.459	-0.896159	0.265901	-3.37027	0.000750936	0.0094922	2.02263
SAUSA300_1743	95.5985	-1.15352	0.342454	-3.36839	0.000756097	0.0094922	2.02263
SAUSA300_1851	362.971	-1.70439	0.505911	-3.36895	0.000754555	0.0094922	2.02263
SAUSA300_2525	846.089	1.13897	0.340379	3.34617	0.000819361	0.0102453	1.98948
SAUSA300_1299	1558.69	-0.643386	0.192367	-3.34458	0.000824082	0.0102633	1.98871
mnhD	1688.27	-0.493744	0.147689	-3.34314	0.00082837	0.0102757	1.98819
dapD	236.272	0.833401	0.249829	3.33589	0.00085026	0.0105056	1.97858
SAUSA300_1294	1440.6	1.02732	0.308111	3.33425	0.000855309	0.0105264	1.97772
srn_2630_sRNA217	53.7642	-2.21856	0.666248	-3.32993	0.00086868	0.010649	1.97269
holA	125.308	-2.15248	0.647599	-3.32379	0.000888021	0.0108014	1.96652
SAUSA300_0638	542.548	-1.92937	0.580807	-3.32187	0.000894153	0.0108338	1.96522
SAUSA300_1333	1496.51	-1.26999	0.38284	-3.31729	0.000908961	0.0109707	1.95977
SAUSA300_1240	1402.18	-0.978591	0.296005	-3.306	0.000946386	0.0113785	1.94392
prsA	2587.7	-0.677068	0.205073	-3.30159	0.000961391	0.0114706	1.94041
mraY	1730.08	-0.602022	0.182584	-3.29723	0.00097645	0.011606	1.93532
SAUSA300_1800	643.015	-0.91149	0.276679	-3.2944	0.000986325	0.011679	1.93259
dltC	2703.58	-0.812889	0.247049	-3.2904	0.00100045	0.0118015	1.92806
fabD	2394.26	-0.47265	0.143816	-3.28649	0.00101446	0.0118771	1.92529
cobI	225.844	-2.1136	0.643119	-3.28649	0.00101444	0.0118771	1.92529
SAUSA300_1872	1135.06	-0.656565	0.200176	-3.27993	0.00103831	0.0121111	1.91682
SAUSA300_1171	424.553	-1.79428	0.547449	-3.27753	0.00104719	0.0121692	1.91474
splD	53.4045	1.12321	0.342999	3.27467	0.00105785	0.0122475	1.91195
SAUSA300_0554	484.546	-0.609505	0.186457	-3.26888	0.00107974	0.0124549	1.90466
SAUSA300_2121	142.342	1.5746	0.482452	3.26375	0.00109948	0.01257	1.90067
SAUSA300_0055	160.21	0.846251	0.259335	3.26316	0.00110178	0.01257	1.90067
SAUSA300_0924	1386.73	-0.651034	0.199436	-3.26437	0.00109706	0.01257	1.90067
opuCa	2840.16	0.71672	0.220141	3.25574	0.00113099	0.0127635	1.89403
mnhB	816.329	-0.804914	0.247163	-3.25661	0.00112752	0.0127635	1.89403
SAUSA300_2631	148.535	0.743803	0.228695	3.25238	0.00114441	0.0128517	1.89104
SAUSA300_2146	777.369	0.674516	0.207433	3.25174	0.00114703	0.0128517	1.89104
yajC	566.392	-2.13562	0.657046	-3.25034	0.00115269	0.0128689	1.89046
SAUSA300_1820	2463.25	1.04243	0.321003	3.24741	0.0011646	0.0129097	1.88908
SAUSA300_0195	143.579	-0.98537	0.303531	-3.24636	0.00116893	0.0129119	1.88901
SAUSA300_2512	376.303	-0.736558	0.226998	-3.24477	0.00117545	0.0129382	1.88813
srn_3150_Teg83	860.504	-0.845145	0.260663	-3.24229	0.00118573	0.0130056	1.88587
dapA	276.414	0.830576	0.25683	3.23395	0.0012209	0.0132981	1.87621
SAUSA300_1326	262.686	0.741383	0.229189	3.23481	0.00121722	0.0132981	1.87621
agrA	7444.84	-1.38275	0.427828	-3.23203	0.00122914	0.0133413	1.8748
SAUSA300_0320	17212.4	0.870152	0.269709	3.22627	0.00125416	0.0134127	1.87248
argS	1143.65	-0.807867	0.250285	-3.22779	0.00124751	0.0134127	1.87248
SAUSA300_2113	1538.17	-0.841183	0.260664	-3.22708	0.00125061	0.0134127	1.87248
SAUSA300_0673	355.375	-0.986271	0.305765	-3.22558	0.00125717	0.0134127	1.87248
SAUSA300_1223	326.421	-2.86544	0.887616	-3.22824	0.00124556	0.0134127	1.87248
SAUSA300_2021	1702.17	-0.462394	0.143605	-3.21991	0.0012823	0.013588	1.86684
agrC	14172.5	-1.35844	0.422509	-3.21518	0.00130363	0.0137674	1.86115
recG	1259.76	-0.409911	0.127546	-3.21383	0.00130976	0.0137856	1.86057
SAUSA300_1798	576.819	-1.16652	0.363274	-3.21113	0.00132213	0.0138691	1.85795
SAUSA300_0931	764.875	-1.39404	0.435025	-3.20452	0.0013529	0.0140972	1.85087
srn_2650_sRNA218	88.4677	-1.85556	0.579953	-3.1995	0.00137664	0.014297	1.84476
SAUSA300_1209	327.926	0.892725	0.279196	3.19749	0.00138629	0.0143495	1.84316
SAUSA300_1698	3457.81	0.7109	0.223094	3.18654	0.00143984	0.0148546	1.82814
SAUSA300_0543	492.789	0.735795	0.231018	3.18501	0.0014475	0.0148845	1.82727
acuC	111.727	0.943477	0.296327	3.1839	0.00145303	0.0148923	1.82704
deoC_2	1490.38	0.650051	0.204469	3.17922	0.0014767	0.0150855	1.82144
SAUSA300_1938	140.617	-0.890283	0.280246	-3.17679	0.00148917	0.0151634	1.8192
SAUSA300_0205	121.417	-1.796	0.565644	-3.17515	0.0014976	0.0151997	1.81817
srn_1720_sRNA146	114.302	-2.00368	0.632222	-3.16927	0.00152825	0.0154605	1.81078
SAUSA300_0571	4017.35	-0.497417	0.157553	-3.15714	0.00159327	0.0160663	1.79408
splA	62.3494	1.13881	0.360954	3.155	0.00160498	0.0161324	1.7923
SAUSA300_1819	2658.86	1.00372	0.318438	3.152	0.00162154	0.0161616	1.79152
SAUSA300_1494	2536.31	0.68716	0.21795	3.15283	0.00161694	0.0161616	1.79152
SAUSA300_0678	167.757	-1.85142	0.58744	-3.15167	0.0016234	0.0161616	1.79152
SAUSA300_0105	337.854	0.949641	0.301716	3.14747	0.00164692	0.0163021	1.78776
SAUSA300_0666	1238.49	0.849371	0.269874	3.14728	0.00164794	0.0163021	1.78776
SAUSA300_1946	87.0519	-0.906095	0.288156	-3.14446	0.00166396	0.0164086	1.78493
SAUSA300_2589	36354.7	0.748167	0.23804	3.14303	0.00167207	0.0164113	1.78486
SAUSA300_1565	269.473	-0.704528	0.224319	-3.14074	0.00168523	0.0164113	1.78486
srn_1930_rsaOF	50.1857	-1.45722	0.463926	-3.14106	0.00168339	0.0164113	1.78486
SAUSA300_0274	475.276	-1.80519	0.5745	-3.14219	0.00167687	0.0164113	1.78486
SAUSA300_2542	4033.45	0.577132	0.18382	3.13965	0.00169149	0.0164211	1.7846
SAUSA300_2076	3099.39	0.907562	0.290368	3.12556	0.0017747	0.0171756	1.76509
asd	300.042	0.68422	0.21913	3.12245	0.00179355	0.01726	1.76296
dgkA	414.202	-1.40374	0.449586	-3.1223	0.00179446	0.01726	1.76296
copA	5895.19	0.497758	0.159471	3.1213	0.00180054	0.0172653	1.76282
rocD_1	133.296	1.18172	0.379899	3.11061	0.001867	0.0178478	1.74841
SAUSA300_2354	169.468	-1.52487	0.490563	-3.10841	0.00188098	0.0179266	1.7465
SAUSA300_1012	2026.81	0.988864	0.31837	3.10602	0.00189622	0.018017	1.74432
SAUSA300_2457	99.9523	1.10348	0.355783	3.10155	0.0019251	0.0181295	1.74161
SAUSA300_0768	1480.15	0.467673	0.150806	3.10115	0.0019277	0.0181295	1.74161
SAUSA300_0990	988.591	-1.28737	0.415111	-3.10127	0.00192691	0.0181295	1.74161
SAUSA300_0785	491.172	-3.98048	1.28377	-3.1006	0.00193127	0.0181295	1.74161
SAUSA300_0671	464.2	-1.13032	0.364927	-3.09739	0.0019523	0.0182722	1.73821
SAUSA300_0711	473.952	0.991707	0.320426	3.09497	0.00196835	0.0183673	1.73595
SAUSA300_2259	1782.19	0.570637	0.184527	3.09243	0.00198524	0.0184698	1.73354
mnhE	438.968	-1.28628	0.416604	-3.08754	0.0020182	0.0187207	1.72768
SAUSA300_2129	916.854	-0.649282	0.210601	-3.08299	0.00204932	0.0189531	1.72232
hslO	4805.9	0.748135	0.242937	3.07954	0.0020732	0.0191164	1.71859
SAUSA300_1793	1284.01	-1.4069	0.45698	-3.07868	0.0020792	0.0191164	1.71859
SAUSA300_0281	150.461	-1.76525	0.573681	-3.07706	0.00209054	0.0191643	1.71751
opuCd	1347.81	0.671735	0.218397	3.07575	0.00209974	0.0191924	1.71687
guaA	7082.85	0.530981	0.172808	3.07266	0.00212161	0.0192995	1.71445
sucB	2661.08	-0.781655	0.254458	-3.07185	0.0021274	0.0192995	1.71445
SAUSA300_2264	536.656	-1.83074	0.596211	-3.07062	0.00213616	0.0192995	1.71445
srn_3010_Teg64	45.2416	-3.10836	1.01201	-3.07146	0.00213014	0.0192995	1.71445
srn_3950_Teg16	16.7891	1.97554	0.64489	3.06337	0.00218857	0.0195866	1.70804
SAUSA300_1100	2025.59	0.529298	0.172817	3.06277	0.002193	0.0195866	1.70804
SAUSA300_0831	59.0174	-2.28125	0.744505	-3.06412	0.0021831	0.0195866	1.70804
srn_4705_tsr37	59.5548	-3.25556	1.06291	-3.06288	0.0021922	0.0195866	1.70804
srn_3260_Teg69	803.938	-0.921899	0.301193	-3.06082	0.00220731	0.0196052	1.70763
SAUSA300_0645	192.69	-1.62565	0.531122	-3.06078	0.00220762	0.0196052	1.70763
srn_2055_tsr16	57.3218	-2.28162	0.746554	-3.0562	0.00224161	0.0198506	1.70223
SAUSA300_1944	184.374	-0.771861	0.2529	-3.05204	0.00227293	0.0200711	1.69743
clfA	9528.59	0.788671	0.258697	3.04863	0.00229888	0.0201221	1.69633
folP	1405.65	0.591182	0.193964	3.0479	0.00230446	0.0201221	1.69633
SAUSA300_0672	3344.11	-1.30551	0.428261	-3.0484	0.00230061	0.0201221	1.69633
SAUSA300_0025	2037.92	0.918265	0.301736	3.04328	0.00234016	0.0203204	1.69207
SAUSA300_1554	483.655	-0.802229	0.263569	-3.04371	0.00233679	0.0203204	1.69207
groES	2257.65	0.878102	0.288777	3.04076	0.0023598	0.0203216	1.69204
SAUSA300_0404	27.1516	-2.05121	0.674392	-3.04157	0.00235347	0.0203216	1.69204
srn_3650_sRNA289	327.573	-1.45552	0.479862	-3.03321	0.00241971	0.0207802	1.68235
srn_1680_sRNA142	64.2456	-2.59185	0.854811	-3.03207	0.0024288	0.0208012	1.68191
SAUSA300_0940	160.298	-1.24863	0.412421	-3.02756	0.00246534	0.0210565	1.67661
folD	9349.83	-0.502706	0.166127	-3.02604	0.00247778	0.021105	1.67561
SAUSA300_2560	683.845	-0.534503	0.177168	-3.01692	0.00255354	0.0216912	1.66372
seq	386.317	-1.63729	0.543469	-3.01267	0.00258958	0.0219338	1.65889
sek	267.626	-2.27404	0.755017	-3.01191	0.00259613	0.0219338	1.65889
SAUSA300_1902	1035.67	-0.857167	0.28482	-3.00951	0.00261671	0.0219888	1.6578
SAUSA300_2626	163.947	1.18207	0.392904	3.00856	0.00262492	0.0219987	1.6576
glpD	821.117	0.50555	0.168176	3.00607	0.00264648	0.0220685	1.65623
SAUSA300_0649	964.395	-1.47336	0.490144	-3.00597	0.00264737	0.0220685	1.65623
SAUSA300_2416	658.622	1.23814	0.412177	3.00389	0.00266553	0.0221075	1.65546
glpP	347.067	-0.918027	0.305621	-3.00381	0.0026662	0.0221075	1.65546
argC	100.513	0.891202	0.29682	3.0025	0.00267775	0.0221446	1.65473
srn_9348	125.696	1.01225	0.337543	2.99888	0.0027097	0.0222908	1.65187
SAUSA300_1947	106.231	-0.809496	0.269863	-2.99966	0.00270282	0.0222908	1.65187
SAUSA300_2386	336.247	-1.68029	0.560586	-2.99739	0.00272304	0.0223418	1.65088
SAUSA300_2402	309.95	-1.66545	0.555951	-2.99567	0.00273841	0.0223547	1.65063
SAUSA300_2296	1429.93	0.445355	0.148723	2.99453	0.00274865	0.0223757	1.65022
leuC	96.8394	0.883485	0.295641	2.98837	0.00280472	0.0227728	1.64258
SAUSA300_2330	824.197	-0.858983	0.287536	-2.9874	0.00281366	0.0227863	1.64233
SAUSA300_0269	90.842	0.805496	0.269754	2.98604	0.00282618	0.022799	1.64208
SAUSA300_1182	1513.8	0.477858	0.160052	2.98564	0.00282982	0.022799	1.64208
hutH	1140.89	-0.440395	0.147642	-2.98286	0.00285572	0.0229093	1.63999
SAUSA300_1836	3111.55	1.04428	0.350314	2.98099	0.00287317	0.0229175	1.63983
SAUSA300_1821	2681.89	0.951607	0.319337	2.97994	0.00288302	0.0229175	1.63983
SAUSA300_2026	4526.3	0.681332	0.22869	2.97928	0.00288927	0.0229175	1.63983
SAUSA300_1505	1115.67	-1.01731	0.34154	-2.97858	0.00289584	0.0229175	1.63983
SAUSA300_1574	3601.66	0.484795	0.162948	2.97515	0.0029285	0.0230438	1.63745
SAUSA300_1434	448.486	-1.03438	0.347637	-2.97547	0.00292536	0.0230438	1.63745
SAUSA300_1065	123.716	-1.29408	0.435047	-2.97458	0.00293392	0.0230438	1.63745
ruvA	794.982	-0.810327	0.272843	-2.96993	0.00297864	0.0233364	1.63197
pcp	109.609	1.09324	0.368345	2.96797	0.0029977	0.023427	1.63028
lukF-PV	165.451	-1.34345	0.453023	-2.96552	0.00302174	0.023556	1.6279
SAUSA300_1813	1281.79	0.97935	0.330968	2.95905	0.00308592	0.0239965	1.61985
SAUSA300_1536	3378.65	-0.411632	0.139348	-2.95399	0.00313691	0.0243325	1.61381
fnbA	201.174	0.783884	0.26601	2.94682	0.00321064	0.0247814	1.60587
SAUSA300_0106	438.237	0.772888	0.262257	2.94706	0.0032081	0.0247814	1.60587
srn_3550_Teg75	413.287	1.08022	0.366871	2.9444	0.0032358	0.0247919	1.60569
fmtB_2	145.719	0.825424	0.280209	2.94574	0.00322181	0.0247919	1.60569
sarT	53.5622	-2.96772	1.00774	-2.94492	0.00323041	0.0247919	1.60569
SAUSA300_0079	2803.96	0.656474	0.223082	2.94274	0.00325318	0.0248641	1.60443
htrA	1612.96	-0.572838	0.194719	-2.94187	0.00326236	0.0248735	1.60426
SAUSA300_2473	2149.01	0.826216	0.280963	2.94066	0.0032751	0.0249099	1.60363
rpsQ	8452.68	-0.473864	0.161307	-2.93765	0.00330709	0.0250921	1.60046
SAUSA300_1948	78.6324	-0.892249	0.305321	-2.92233	0.00347427	0.0262332	1.58115
SAUSA300_1703	1008.68	0.74952	0.256639	2.92052	0.00349444	0.026322	1.57968
gltB	876.994	0.833601	0.286033	2.91436	0.00356423	0.0267654	1.57243
SAUSA300_0482	677.418	-0.65479	0.224719	-2.91381	0.00357044	0.0267654	1.57243
SAUSA300_1792	4307.72	-0.708505	0.243226	-2.91295	0.00358033	0.0267754	1.57226
SAUSA300_1818	2724.03	0.977833	0.336539	2.90556	0.00366598	0.0272854	1.56407
SAUSA300_2020	585.335	-0.562434	0.193524	-2.90628	0.00365752	0.0272854	1.56407
SAUSA300_0293	137.047	0.790214	0.272128	2.90384	0.00368621	0.0273707	1.56271
SAUSA300_1207	34.5608	1.36799	0.471277	2.90274	0.00369917	0.027394	1.56235
uvrC	1009.31	-0.657067	0.22647	-2.90135	0.00371562	0.027394	1.56235
SAUSA300_0192	204.748	-0.853506	0.294137	-2.90173	0.00371113	0.027394	1.56235
entB	975.223	0.56007	0.193687	2.89163	0.00383251	0.0281338	1.55077
ltrA	69.6703	-1.41114	0.48803	-2.89151	0.00383397	0.0281338	1.55077
splB	48.5464	1.28482	0.445235	2.8857	0.00390539	0.0285908	1.54377
SAUSA300_1856	3573.85	0.67271	0.233397	2.88226	0.00394839	0.0286373	1.54307
recQ_2	2908.07	0.497247	0.17246	2.88325	0.00393594	0.0286373	1.54307
recN	3164.2	-0.444791	0.154275	-2.88311	0.0039377	0.0286373	1.54307
bccT	1087.27	-0.785012	0.272341	-2.88246	0.00394588	0.0286373	1.54307
SAUSA300_0535	2117.06	-0.672624	0.233688	-2.8783	0.00399825	0.0288326	1.54012
SAUSA300_0251	3037.99	-0.726094	0.252273	-2.8782	0.0039995	0.0288326	1.54012
infA	6770.59	-0.917084	0.318661	-2.87793	0.00400299	0.0288326	1.54012
SAUSA300_0783	674.913	0.724915	0.25198	2.87688	0.00401629	0.0288619	1.53968
pyrH	4016.55	0.406651	0.141434	2.87519	0.00403784	0.0289087	1.53897
SAUSA300_1974	786.326	-0.88515	0.307887	-2.87492	0.0040413	0.0289087	1.53897
SAUSA300_0339	334.46	0.535683	0.186837	2.86711	0.00414237	0.0294967	1.53023
SAUSA300_0905	212.765	-1.773	0.620662	-2.85662	0.00428173	0.0304198	1.51684
cinA	1881.13	0.436304	0.152857	2.85433	0.00431274	0.0305614	1.51483
ureE	354.168	-1.04986	0.367892	-2.85371	0.00432122	0.0305614	1.51483
ispE	2171.89	0.449701	0.157749	2.85074	0.00436173	0.0307782	1.51176
srn_4420_Teg25	183.065	0.876544	0.307714	2.84857	0.00439161	0.0309193	1.50977
SAUSA300_0012	283.861	0.607343	0.213429	2.84564	0.00443216	0.0310649	1.50773
rpmE2	2381.61	-0.624761	0.219861	-2.84162	0.00448855	0.0313897	1.50321
SAUSA300_0663	1111.37	-1.12448	0.396314	-2.83735	0.00454903	0.031671	1.49934
SAUSA300_1224	136.786	-2.43985	0.859885	-2.83742	0.00454798	0.031671	1.49934
SAUSA300_2436	1103.83	0.661697	0.233369	2.83541	0.00457671	0.0317928	1.49767
srn_3630_Sau69	331.167	-0.72516	0.256215	-2.83028	0.00465068	0.0321638	1.49263
SAUSA300_0843	1077.08	0.570727	0.201806	2.8281	0.00468251	0.0322412	1.49159
SAUSA300_0068	67.6022	-1.19529	0.422634	-2.8282	0.0046811	0.0322412	1.49159
SAUSA300_1954	92.7292	-0.834566	0.295559	-2.82369	0.00474748	0.0326167	1.48656
srn_2020_sRNA171	469.485	0.894848	0.317251	2.82063	0.00479298	0.0327137	1.48527
srn_2130_rsaE	71.0125	-2.37135	0.840333	-2.82191	0.00477385	0.0327137	1.48527
sarX	24.0239	-4.15674	1.4734	-2.8212	0.00478449	0.0327137	1.48527
SAUSA300_1041	254.795	-1.88307	0.668257	-2.81789	0.00483407	0.0328835	1.48302
SAUSA300_1334	1551.33	-0.575779	0.204509	-2.81542	0.00487137	0.0330324	1.48106
sak	533.383	0.448427	0.159465	2.81207	0.00492234	0.0331382	1.47967
SAUSA300_0912	2290.81	-0.408578	0.145246	-2.813	0.0049081	0.0331382	1.47967
ureF	578.193	-0.728396	0.259067	-2.81161	0.00492939	0.0331382	1.47967
SAUSA300_0939	1696.29	-1.40241	0.498759	-2.8118	0.00492652	0.0331382	1.47967
SAUSA300_0423	291.368	0.759251	0.270351	2.80839	0.00497905	0.0334002	1.47625
splC	50.3945	1.0319	0.367791	2.80566	0.0050214	0.0335404	1.47443
SAUSA300_2351	306.451	0.609813	0.217332	2.80591	0.00501753	0.0335404	1.47443
SAUSA300_1088	250.106	-1.22832	0.43811	-2.80369	0.00505222	0.0336743	1.4727
SAUSA300_0915	1481.84	-0.888068	0.316995	-2.80152	0.00508625	0.0338289	1.47071
SAUSA300_1822	2886.77	0.876506	0.313092	2.79952	0.00511792	0.0338954	1.46986
SAUSA300_1040	354.47	-1.45313	0.519242	-2.79857	0.00513297	0.0339232	1.4695
SAUSA300_1677	5047.07	0.504613	0.180591	2.79424	0.00520218	0.0343081	1.4646
srn_2320_sRNA195	104.715	-0.895016	0.320855	-2.78947	0.00527942	0.0347441	1.45912
SAUSA300_0345	40.0497	1.18421	0.425098	2.78573	0.00534073	0.0348608	1.45766
fmtB_1	159.3	0.681435	0.24468	2.785	0.00535269	0.0348608	1.45766
pyc	6979.8	0.48982	0.175891	2.78479	0.00535631	0.0348608	1.45766
sucA	5447.6	-0.638801	0.229428	-2.78432	0.00536406	0.0348608	1.45766
SAUSA300_0439	375.699	-0.725239	0.260179	-2.78746	0.00531225	0.0348608	1.45766
SAUSA300_2559	733.961	-0.945241	0.339411	-2.78494	0.00535371	0.0348608	1.45766
tatC	277.35	0.630014	0.226444	2.78221	0.00539909	0.0350157	1.45574
SAUSA300_1583	2652.18	0.925752	0.332846	2.78132	0.00541376	0.0350381	1.45546
SAUSA300_0084	66.9281	0.972968	0.35008	2.77928	0.00544801	0.0351869	1.45362
mnhC	926.061	-0.498678	0.17959	-2.77676	0.00549029	0.0353141	1.45205
rplF	11639.8	-0.527472	0.189929	-2.7772	0.00548288	0.0353141	1.45205
SAUSA300_0778	64.3054	-2.12604	0.766576	-2.77342	0.0055471	0.0356063	1.44847
SAUSA300_1329	376.778	0.607454	0.219684	2.76513	0.00569005	0.0364415	1.4384
SAUSA300_2401	312.52	-1.54129	0.557526	-2.76453	0.00570053	0.0364415	1.4384
SAUSA300_1829	3146.64	0.89228	0.322975	2.76269	0.00573277	0.0365727	1.43684
mutS	1398.06	-0.369914	0.133945	-2.76168	0.00575051	0.0365918	1.43662
srn_3970_Sau6929	201.965	-0.889274	0.322062	-2.76119	0.00575917	0.0365918	1.43662
SAUSA300_1814	1680.55	0.931319	0.33763	2.7584	0.00580849	0.0367045	1.43528
SAUSA300_2475	544.437	0.47582	0.172472	2.75882	0.00580103	0.0367045	1.43528
SAUSA300_0046	1894.09	-0.417683	0.151822	-2.75114	0.00593885	0.0373538	1.42767
srn_3420_Teg89	268.944	-0.75121	0.273028	-2.7514	0.00593404	0.0373538	1.42767
SAUSA300_0648	323.897	-1.63677	0.59509	-2.75046	0.00595117	0.0373561	1.42764
SAUSA300_0475	4540.52	0.77791	0.283503	2.74392	0.00607096	0.0377292	1.42332
SAUSA300_0767	878.261	0.554346	0.201926	2.74529	0.00604567	0.0377292	1.42332
pckA	569.228	-0.79998	0.291546	-2.74393	0.00607091	0.0377292	1.42332
srn_2790_sRNA224	61.8598	-2.62656	0.956947	-2.74473	0.00605606	0.0377292	1.42332
fmtC	1475.66	-1.42905	0.521441	-2.74058	0.00613304	0.0379949	1.42027
sufB	3990.7	-0.496956	0.181484	-2.73828	0.00617608	0.0380797	1.41931
folA	1112.98	-0.638371	0.233073	-2.73893	0.00616394	0.0380797	1.41931
SAUSA300_1684	3828.49	0.587049	0.214576	2.73586	0.00622178	0.038286	1.41696
SAUSA300_0280	331.843	-1.35805	0.496752	-2.73385	0.0062598	0.0384443	1.41517
SAUSA300_1842	2175.64	-1.231	0.450963	-2.7297	0.00633914	0.0388552	1.41055
SAUSA300_1975	663.715	-0.959725	0.351781	-2.72819	0.00636833	0.0388817	1.41026
SAUSA300_2212	397.126	-1.93238	0.708282	-2.72826	0.00636692	0.0388817	1.41026
SAUSA300_1815	2609.05	0.917834	0.336551	2.72717	0.00638793	0.0389253	1.40977
rocF	468.102	-0.571626	0.20969	-2.72605	0.0064097	0.0389726	1.40924
SAUSA300_2218	80.0694	-1.75462	0.643798	-2.72541	0.00642213	0.0389726	1.40924
splF	56.7569	1.12694	0.413874	2.72291	0.00647091	0.0391258	1.40754
srn_1930.3_rsaOF	465.117	0.867324	0.318724	2.72124	0.00650383	0.0392154	1.40654
SAUSA300_0989	6239.18	-0.493012	0.181255	-2.71999	0.00652841	0.0392154	1.40654
SAUSA300_0911	1738.48	-0.532729	0.195863	-2.71991	0.00653005	0.0392154	1.40654
SAUSA300_2168	384.095	-1.15796	0.425982	-2.71834	0.00656099	0.0392154	1.40654
SAUSA300_2209	324.311	-1.38177	0.508275	-2.71856	0.00655675	0.0392154	1.40654
SAUSA300_1135	495.899	-0.910035	0.335121	-2.71554	0.00661683	0.0394737	1.40369
SAUSA300_2453	64.093	1.01987	0.375685	2.71469	0.00663377	0.0394993	1.40341
SAUSA300_0505	2628.84	0.558761	0.206353	2.70779	0.00677325	0.0402532	1.3952
SAUSA300_1232	13563.1	0.60795	0.224795	2.70446	0.00684161	0.0403553	1.3941
deoD_2	3226.19	-0.631841	0.233551	-2.70536	0.00682299	0.0403553	1.3941
phoR	1320.16	-0.873416	0.322834	-2.70547	0.00682084	0.0403553	1.3941
SAUSA300_0599	200.484	-0.910047	0.336502	-2.70443	0.00684207	0.0403553	1.3941
sgtB	693.923	-0.554884	0.205248	-2.70347	0.00686187	0.0403958	1.39366
SAUSA300_0375	170.87	-0.870191	0.321969	-2.70272	0.0068775	0.0404118	1.39349
SAUSA300_2474	646.334	0.520534	0.192709	2.70114	0.00691013	0.0404515	1.39307
SAUSA300_0814	536.151	-1.55331	0.575052	-2.70117	0.00690961	0.0404515	1.39307
SAUSA300_1372	222.309	-1.63245	0.604991	-2.6983	0.00696951	0.0407228	1.39016
SAUSA300_0545	655.874	-0.837706	0.310606	-2.69701	0.00699661	0.0408048	1.38929
SAUSA300_1986	238.246	-1.34909	0.500468	-2.69566	0.00702503	0.0408183	1.38915
SAUSA300_1516	164.772	-1.72137	0.638529	-2.69583	0.00702134	0.0408183	1.38915
srn_1140_Sau82	1748.08	0.460063	0.170847	2.69284	0.00708471	0.0410126	1.38708
SAUSA300_2575	47.7857	-1.38256	0.51406	-2.68948	0.00715632	0.0413506	1.38352
SAUSA300_0591	341.177	-0.82002	0.305307	-2.68589	0.00723369	0.0417205	1.37965
ilvA_1	531.521	0.783262	0.29219	2.68066	0.00734768	0.0418768	1.37803
SAUSA300_2486	4274.29	0.742254	0.276827	2.68129	0.00733396	0.0418768	1.37803
cysM	1664.73	0.66293	0.24741	2.67948	0.00737369	0.0418768	1.37803
ahpF	24478.4	0.543888	0.202729	2.68284	0.00730001	0.0418768	1.37803
SAUSA300_1697	8074.91	0.532165	0.198621	2.6793	0.0073777	0.0418768	1.37803
spsB	789.518	-0.551146	0.205665	-2.67982	0.00736609	0.0418768	1.37803
mreC	1208.47	-0.636987	0.237483	-2.68224	0.00731314	0.0418768	1.37803
SAUSA300_1808	106.412	-0.890325	0.332394	-2.67852	0.00739475	0.0418768	1.37803
SAUSA300_1515	164.191	-1.71707	0.641031	-2.67861	0.00739284	0.0418768	1.37803
holB	555.597	-0.989324	0.369563	-2.67701	0.00742821	0.0419902	1.37685
ptsH	4809.24	-0.532851	0.199114	-2.67611	0.00744823	0.0420274	1.37647
oppB_1	815.409	0.612054	0.229181	2.67061	0.00757133	0.0424919	1.37169
purS	8434.19	-0.340372	0.127408	-2.67151	0.00755099	0.0424919	1.37169
oxaA	3752.75	-0.458417	0.171643	-2.67075	0.00756811	0.0424919	1.37169
SAUSA300_1830	2841.3	0.864975	0.32418	2.66819	0.00762602	0.0426457	1.37013
srn_0440_rsaK	393.287	-0.65372	0.24515	-2.66661	0.00766204	0.0426944	1.36963
xseA	1998.47	-0.914753	0.34302	-2.66677	0.00765852	0.0426944	1.36963
SAUSA300_2492	128.38	0.827266	0.310382	2.66531	0.00769166	0.0427832	1.36873
SAUSA300_0771	423.496	0.593993	0.22306	2.66293	0.00774646	0.0429633	1.3669
SAUSA300_0284	873.009	0.471405	0.17704	2.6627	0.00775154	0.0429633	1.3669
SAUSA300_0245	1136.63	0.689757	0.259134	2.66178	0.00777289	0.0430054	1.36648
carA	6243.73	1.03286	0.388544	2.65828	0.00785398	0.0433773	1.36274
pfkA	16627	0.741267	0.279032	2.65657	0.00789412	0.0435221	1.36129
SAUSA300_0914	255.87	0.573631	0.216175	2.65355	0.00796496	0.0438353	1.35818
SAUSA300_0793	1268.24	0.585525	0.220763	2.65228	0.00799506	0.0438773	1.35776
SAUSA300_0827	695.617	-0.397088	0.149729	-2.65204	0.00800066	0.0438773	1.35776
SAUSA300_0353	299.988	-1.03923	0.392101	-2.65042	0.00803912	0.044011	1.35644
SAUSA300_2552	123.894	0.647266	0.244823	2.64381	0.0081978	0.0448012	1.34871
SAUSA300_0811	57.1025	-1.95956	0.741652	-2.64216	0.00823797	0.0449422	1.34735
SAUSA300_0556	3013.78	0.820884	0.310862	2.64067	0.00827424	0.0450614	1.34619
rsgA	1063.19	-0.409581	0.155152	-2.63986	0.00829397	0.0450904	1.34592
SAUSA300_2593	198.713	0.607162	0.230275	2.63669	0.00837204	0.045357	1.34336
vraS	828.075	-0.476276	0.180609	-2.63706	0.00836283	0.045357	1.34336
SAUSA300_1832	4100.64	0.895473	0.339715	2.63595	0.00839015	0.0453765	1.34317
SAUSA300_2537	1494.96	0.622515	0.236299	2.63444	0.00842756	0.0455001	1.34199
SAUSA300_0576	77.3394	0.839645	0.319415	2.6287	0.00857117	0.0461957	1.3354
SAUSA300_1344	229.542	-1.07998	0.411024	-2.62753	0.00860074	0.0462753	1.33465
SAUSA300_2472	359.279	-0.783651	0.298622	-2.62423	0.00868454	0.0464066	1.33342
accB_2	154.187	-0.870382	0.33154	-2.62527	0.00865812	0.0464066	1.33342
SAUSA300_0992	813.325	-1.099	0.418727	-2.62463	0.00867429	0.0464066	1.33342
guaB	6900.56	0.476567	0.181693	2.62292	0.00871805	0.0464605	1.33292
cdd	1105.41	-0.431557	0.16455	-2.62264	0.00872507	0.0464605	1.33292
SAUSA300_1935	71.545	-0.902874	0.344333	-2.62209	0.0087392	0.0464605	1.33292
SAUSA300_0381	1304.6	0.710263	0.270991	2.62098	0.00876766	0.0465326	1.33224
SAUSA300_1220	142.772	-1.05616	0.403184	-2.61954	0.00880483	0.0466507	1.33114
recQ_1	769.987	-0.528713	0.202003	-2.61735	0.00886144	0.0468712	1.32909
SAUSA300_1453	995.642	0.385099	0.147468	2.6114	0.00901716	0.0475542	1.32281
SAUSA300_0272	126.287	-1.22809	0.470306	-2.61126	0.00902099	0.0475542	1.32281
leuS	4450.02	0.416542	0.15962	2.60958	0.0090654	0.0476276	1.32214
SAUSA300_1936	44.723	-1.25881	0.482541	-2.60871	0.00908852	0.047669	1.32176
SAUSA300_1194	453.219	0.537409	0.206481	2.60271	0.00924904	0.0483486	1.31562
SAUSA300_2160	102.577	-0.929618	0.357399	-2.60106	0.0092935	0.0485	1.31426
srn_2035_tsr15	280.39	0.941865	0.362192	2.60045	0.00931004	0.0485053	1.31421
srn_2030_Teg52	253.512	1.03959	0.400141	2.59807	0.00937491	0.0487048	1.31243
SAUSA300_1474	2345.41	-0.377373	0.145292	-2.59733	0.00939507	0.0487048	1.31243
SAUSA300_1844	383.582	-1.5097	0.581146	-2.59781	0.00938214	0.0487048	1.31243
SAUSA300_1826	3541.33	0.859781	0.331266	2.59544	0.00944702	0.0488605	1.31104
ahpC	14088.1	0.441208	0.170016	2.5951	0.00945636	0.0488605	1.31104
frp	2960.87	0.733699	0.282794	2.59446	0.00947392	0.0488672	1.31098
SAUSA300_1722	17.3491	-5.04062	1.94325	-2.59392	0.00948892	0.0488672	1.31098
prfC	2154.59	-0.33046	0.127495	-2.59194	0.00954355	0.0490677	1.3092
dapB	192.198	0.775076	0.299187	2.59061	0.00958059	0.0491772	1.30824
SAUSA300_1906	705.827	-1.27392	0.491982	-2.58936	0.00961539	0.0491943	1.30809
SAUSA300_2237	54.2567	-1.04688	0.404591	-2.5875	0.00966742	0.0493796	1.30645
tagA	1275.35	0.48724	0.188414	2.58601	0.00970955	0.0494771	1.3056
sgtA	210.963	-1.28996	0.498884	-2.5857	0.00971815	0.0494771	1.3056
SAUSA300_2554	710.906	0.493512	0.191066	2.58294	0.00979628	0.0497129	1.30353
SAUSA300_2297	519.969	-0.691903	0.267867	-2.58301	0.0097942	0.0497129	1.30353
SAUSA300_1847	529.219	-0.469989	0.182171	-2.57993	0.00988207	0.0500044	1.30099
SAUSA300_0198	188.149	-1.7177	0.665828	-2.5798	0.0098857	0.0500044	1.30099
srn_5020_sRNA401	15.7602	-2.65366	1.0305	-2.57512	0.0100204	0.0505223	1.29652
SAUSA300_0350	187.594	0.641806	0.249491	2.57246	0.010098	0.0508313	1.29387
murI	1204.07	0.452298	0.175873	2.57172	0.0101194	0.0508572	1.29365
SAUSA300_1051	232.242	-1.39487	0.542766	-2.56992	0.0101721	0.0510402	1.29209
srn_1350_Teg45	899.322	-0.674996	0.262711	-2.56935	0.010189	0.0510429	1.29206
SAUSA300_2274	199.426	0.733413	0.285922	2.56508	0.0103153	0.0515242	1.28799
greA	917.019	-0.737854	0.287726	-2.56443	0.0103345	0.0515242	1.28799
SAUSA300_1831	4908.54	0.898756	0.350956	2.56088	0.0104407	0.0517235	1.28631
SAUSA300_0518	970.277	-0.393165	0.153506	-2.56124	0.01043	0.0517235	1.28631
SAUSA300_2112	2184.81	-0.528541	0.206327	-2.56167	0.0104172	0.0517235	1.28631
SAUSA300_2159	354.899	-0.651481	0.254239	-2.56247	0.010393	0.0517235	1.28631
femA	1640.41	-0.944794	0.369123	-2.55956	0.0104804	0.0518382	1.28535
SAUSA300_2579	2422.32	-0.688386	0.269168	-2.55746	0.010544	0.0520363	1.28369
dltB	2991.99	-0.877374	0.343108	-2.55714	0.0105538	0.0520363	1.28369
SAUSA300_0298	106.073	0.662699	0.259292	2.5558	0.0105943	0.0521541	1.28271
SAUSA300_1354	773.249	-0.871615	0.341636	-2.5513	0.0107323	0.0526676	1.27846
sspA	754.304	0.690789	0.271259	2.5466	0.0108777	0.0532138	1.27398
SAUSA300_0697	163.339	-0.526264	0.206632	-2.54687	0.0108695	0.0532138	1.27398
SAUSA300_0356	289.408	0.589008	0.231704	2.54206	0.01102	0.0538257	1.26901
SAUSA300_2310	23.3305	-3.17666	1.2522	-2.53687	0.0111847	0.054545	1.26324
saeR	3101.58	-0.676057	0.266734	-2.53458	0.0112583	0.0547334	1.26175
SAUSA300_2363	164.299	-0.730399	0.288271	-2.53373	0.0112857	0.0547811	1.26137
SAUSA300_1816	2568.88	0.859316	0.33958	2.53052	0.0113893	0.0551416	1.25852
SAUSA300_0451	724.481	0.547936	0.216662	2.52899	0.0114392	0.0551416	1.25852
serA	338.017	0.504108	0.199346	2.5288	0.0114452	0.0551416	1.25852
parC	1948.16	-0.694613	0.27469	-2.52871	0.0114481	0.0551416	1.25852
SAUSA300_1248	1681.66	0.704099	0.279104	2.52272	0.0116453	0.0559803	1.25197
srn_1100_Sau6054	650.846	0.402391	0.159531	2.52233	0.0116581	0.0559803	1.25197
SAUSA300_1811	101.902	0.942404	0.374014	2.5197	0.0117453	0.0561588	1.25058
qoxA	23833.6	-0.481953	0.191259	-2.5199	0.011739	0.0561588	1.25058
SAUSA300_1867	422.978	-0.500417	0.198675	-2.51877	0.0117766	0.0562039	1.25023
SAUSA300_2586	1709.49	0.411765	0.163572	2.51734	0.0118246	0.0563472	1.24913
SAUSA300_0304	1168.5	0.50743	0.201722	2.51549	0.0118866	0.0564705	1.24818
pgsA	644.586	-0.864032	0.343429	-2.5159	0.0118729	0.0564705	1.24818
srn_2720_Teg104	146.412	0.763426	0.303672	2.51398	0.0119378	0.0565416	1.24763
aroD	493.677	0.591882	0.235404	2.51432	0.0119261	0.0565416	1.24763
SAUSA300_0377	580.879	-0.884211	0.351916	-2.51256	0.0119859	0.0565981	1.2472
SAUSA300_0113	4093.13	0.766275	0.305363	2.50939	0.012094	0.0569365	1.24461
SAUSA300_1339	1052.32	-1.40605	0.560689	-2.50771	0.0121515	0.0571214	1.2432
srn_4080_sRNA331	186.717	0.868975	0.347348	2.50174	0.0123585	0.0579199	1.23717
SAUSA300_2400	862.451	0.518882	0.207383	2.50204	0.0123479	0.0579199	1.23717
SAUSA300_0244	89.0148	0.755707	0.302225	2.50048	0.0124025	0.0580392	1.23628
SAUSA300_2423	37727.4	1.1015	0.441302	2.49602	0.0125597	0.058687	1.23146
SAUSA300_1440	390.817	0.525319	0.210715	2.49303	0.0126658	0.0590946	1.22845
galU	1839.27	0.625071	0.25097	2.49062	0.0127519	0.0593193	1.2268
SAUSA300_1734	550.543	0.614124	0.24664	2.48997	0.0127755	0.0593408	1.22665
sdrH	1376.93	0.598114	0.240363	2.48838	0.0128327	0.0594725	1.22568
SAUSA300_1817	2724.14	0.856746	0.344888	2.48413	0.0129868	0.0599657	1.2221
SAUSA300_0565	848.856	0.433808	0.174608	2.48447	0.0129746	0.0599657	1.2221
SAUSA300_0980	1519.19	-0.716446	0.288714	-2.4815	0.0130829	0.0603204	1.21954
SAUSA300_0679	265.546	-0.491249	0.198265	-2.47773	0.013222	0.0608718	1.21558
SAUSA300_1085	560.99	-1.53907	0.62156	-2.47615	0.0132809	0.0610529	1.21429
qoxD	5516.39	-0.84596	0.342187	-2.47222	0.0134277	0.0616375	1.21015
SAUSA300_1658	2962.04	-0.535809	0.216936	-2.4699	0.0135151	0.0619474	1.20798
SAUSA300_2311	35.1378	-1.78475	0.723201	-2.46784	0.013593	0.0621223	1.20675
SAUSA300_1914	2344.39	0.518853	0.21052	2.46463	0.0137156	0.0625912	1.20349
mutL	912.302	-0.576106	0.233807	-2.46403	0.0137386	0.0626046	1.20339
rpiA	664.563	0.400354	0.16255	2.46296	0.0137794	0.0626993	1.20274
SAUSA300_1435	689.272	-0.666024	0.27062	-2.46111	0.013851	0.0629334	1.20112
hlgB	91.7384	0.713439	0.290093	2.45935	0.0139189	0.0630585	1.20026
SAUSA300_2252	181.679	-1.33014	0.540786	-2.45964	0.0139075	0.0630585	1.20026
SAUSA300_1271	265.411	-0.637621	0.259483	-2.45727	0.0139997	0.063333	1.19837
SAUSA300_0179	97.4218	0.764922	0.311528	2.45538	0.0140734	0.0635514	1.19687
budA_2	700.246	0.705144	0.287595	2.45186	0.0142119	0.0640149	1.19372
SAUSA300_0723	14.9313	-4.05317	1.65444	-2.44987	0.0142908	0.0642776	1.19194
SAUSA300_0082	125.4	0.645331	0.26365	2.44768	0.0143778	0.0645761	1.18993
SAUSA300_2004	423.041	-0.569784	0.232876	-2.44672	0.0144162	0.0646086	1.18971
SAUSA300_1637	51.948	-1.45483	0.594664	-2.44647	0.0144264	0.0646086	1.18971
atl	11001.4	0.468341	0.191792	2.44193	0.0146091	0.0653336	1.18486
panE_1	432.15	0.485255	0.198831	2.44055	0.0146651	0.0654902	1.18382
SAUSA300_1738	36.8357	-0.955642	0.392584	-2.43424	0.0149233	0.0664532	1.17748
bglA	183.157	0.639289	0.262874	2.43192	0.0150191	0.0665952	1.17656
SAUSA300_0373	357.129	-1.36914	0.562807	-2.4327	0.0149868	0.0665952	1.17656
opp-2B	108.932	-1.40448	0.577481	-2.43208	0.0150122	0.0665952	1.17656
leuB	71.6196	0.824969	0.33939	2.43074	0.0150678	0.0666994	1.17588
SAUSA300_1997	229.376	0.676286	0.278543	2.42794	0.0151847	0.0666994	1.17588
panB	836.729	0.607299	0.250011	2.42908	0.015137	0.0666994	1.17588
SAUSA300_0427	1588.49	-0.350402	0.144209	-2.42982	0.0151065	0.0666994	1.17588
folC	2114.2	-0.478942	0.197143	-2.42941	0.0151234	0.0666994	1.17588
sdhC	1239.16	-0.496292	0.204343	-2.42872	0.0151522	0.0666994	1.17588
SAUSA300_0664	536.394	-1.19475	0.49212	-2.42777	0.0151919	0.0666994	1.17588
SAUSA300_0129	2152.52	0.858841	0.354629	2.42181	0.0154436	0.0668653	1.1748
srn_2330_Sau11	56.6513	0.800061	0.330031	2.4242	0.0153421	0.0668653	1.1748
SAUSA300_1870	1181.98	0.621736	0.256598	2.423	0.0153931	0.0668653	1.1748
aroE	1104.73	-0.397622	0.163936	-2.42547	0.0152888	0.0668653	1.1748
fdhD	733.019	-0.455208	0.187937	-2.42213	0.0154298	0.0668653	1.1748
SAUSA300_2481	3841.84	-0.592556	0.244502	-2.42353	0.0153706	0.0668653	1.1748
srn_4830_Sau6072	3841.84	-0.592556	0.244502	-2.42353	0.0153706	0.0668653	1.1748
SAUSA300_0471	2317.36	-0.632995	0.261275	-2.42271	0.0154052	0.0668653	1.1748
SAUSA300_0730	618.054	-0.970123	0.400537	-2.42206	0.015433	0.0668653	1.1748
SAUSA300_0938	362.811	-1.80817	0.74573	-2.4247	0.0153209	0.0668653	1.1748
gltD	439.757	0.729162	0.301347	2.41967	0.0155344	0.06698	1.17405
trkA	1514.6	0.605438	0.250183	2.41998	0.0155215	0.06698	1.17405
srn_3640_sRNA288	94.8989	-2.20402	0.911736	-2.41739	0.0156324	0.0673097	1.17192
SAUSA300_1825	4176	0.833949	0.345517	2.41363	0.0157946	0.0678704	1.16832
SAUSA300_0779	84.0042	-1.81518	0.752136	-2.41336	0.015806	0.0678704	1.16832
SAUSA300_0509	1422.4	-0.32567	0.135019	-2.41203	0.015864	0.0680258	1.16733
SAUSA300_0618	23384.8	-0.851449	0.353267	-2.41021	0.0159433	0.0680856	1.16694
mscL	1138.22	-1.21254	0.503006	-2.41059	0.0159267	0.0680856	1.16694
SAUSA300_2211	116.833	-0.882931	0.366434	-2.40952	0.0159734	0.068121	1.16672
SAUSA300_1828	4974.68	0.884421	0.367302	2.40788	0.0160453	0.068159	1.16648
serS	4132.98	0.306773	0.127432	2.40734	0.0160691	0.068159	1.16648
SAUSA300_2642	97.8024	-0.643072	0.267065	-2.40792	0.0160436	0.068159	1.16648
SAUSA300_0724	599.023	-1.0592	0.43999	-2.40733	0.0160695	0.068159	1.16648
argJ	146.324	0.917588	0.381527	2.40504	0.0161708	0.0684959	1.16434
SAUSA300_1932	82.4918	-0.641325	0.267334	-2.39897	0.0164414	0.069454	1.1583
SAUSA300_0549	403.164	-0.763431	0.318186	-2.39933	0.0164253	0.069454	1.1583
SAUSA300_2137	130.61	-1.1781	0.491199	-2.39842	0.0164661	0.0694644	1.15824
SAUSA300_2553	475.668	0.440075	0.183756	2.39489	0.0166253	0.0699471	1.15523
SAUSA300_0437	442.566	0.397316	0.166015	2.39325	0.0167	0.0701669	1.15387
SAUSA300_2420	123.117	-0.810273	0.338973	-2.39037	0.0168313	0.070529	1.15163
phoU	26.9727	-1.90815	0.798232	-2.39046	0.0168271	0.070529	1.15163
SAUSA300_2069	275.123	-0.682045	0.285464	-2.38925	0.0168827	0.0706496	1.15089
SAUSA300_0424	46.0377	-0.851733	0.357343	-2.38351	0.0171483	0.0716651	1.14469
SAUSA300_2398	483.606	0.770917	0.324279	2.37732	0.0174387	0.0718567	1.14353
betA	3430.92	0.739896	0.310712	2.38129	0.017252	0.0718567	1.14353
SAUSA300_1806	1141.84	0.595759	0.250328	2.37991	0.0173167	0.0718567	1.14353
SAUSA300_1247	1201.47	-0.406377	0.170951	-2.37715	0.017447	0.0718567	1.14353
SAUSA300_0569	2251.71	-0.565539	0.237867	-2.37754	0.0174284	0.0718567	1.14353
SAUSA300_0101	57.5555	-0.924959	0.38873	-2.37944	0.017339	0.0718567	1.14353
SAUSA300_2556	122.869	-1.20492	0.506348	-2.37962	0.0173303	0.0718567	1.14353
SAUSA300_1547	78.2722	-1.29456	0.544191	-2.37888	0.0173655	0.0718567	1.14353
SAUSA300_0093	50.3155	-2.05785	0.865654	-2.37722	0.0174437	0.0718567	1.14353
SAUSA300_2041	97.7275	-1.66153	0.699269	-2.3761	0.0174966	0.0719664	1.14287
arlS	696.883	-1.03866	0.437375	-2.37476	0.0175602	0.0720384	1.14244
SAUSA300_1812	458.832	0.819078	0.345336	2.37183	0.0177004	0.0724233	1.14012
SAUSA300_2119	483.481	1.08995	0.459857	2.37019	0.0177791	0.0724677	1.13986
smpB	2731.15	0.668479	0.282042	2.37014	0.0177812	0.0724677	1.13986
SAUSA300_1728	1279.63	0.614253	0.259214	2.36967	0.017804	0.0724677	1.13986
srn_3360_sRNA267	148.739	-1.25436	0.529308	-2.36981	0.017797	0.0724677	1.13986
nixA	200.404	-0.942395	0.397796	-2.36904	0.0178341	0.0724961	1.13969
ptsI	19936.2	-0.372927	0.157494	-2.36788	0.0178904	0.0725361	1.13945
ispD	1254.57	-0.495904	0.209412	-2.36808	0.0178807	0.0725361	1.13945
SAUSA300_0476	683.853	0.890663	0.376388	2.36634	0.0179648	0.0726492	1.13877
srn_1410_Teg77	3753.65	-0.643689	0.272011	-2.36641	0.0179614	0.0726492	1.13877
ebpS	12763.2	0.518995	0.219519	2.36424	0.018067	0.0729684	1.13687
potC	169.931	-1.59424	0.675159	-2.36128	0.0182121	0.0734595	1.13395
SAUSA300_2326	229.636	-1.28876	0.546446	-2.35845	0.0183517	0.073927	1.1312
folB	1154.51	0.455183	0.193111	2.3571	0.0184181	0.0740992	1.13019
SAUSA300_0603	116.915	-1.68839	0.716817	-2.3554	0.0185029	0.0743447	1.12875
srn_1505_S204	31.6239	-1.37136	0.582353	-2.35486	0.0185298	0.0743569	1.12868
glpT	153.926	-0.624522	0.265378	-2.35333	0.0186062	0.0745679	1.12745
srn_1930.4_rsaOF	472.402	0.992851	0.422078	2.35229	0.0186581	0.07468	1.1268
pyrD	5332.03	0.656133	0.279084	2.35102	0.0187219	0.0747278	1.12652
SAUSA300_2641	159.248	-0.537649	0.228696	-2.35094	0.0187263	0.0747278	1.12652
SAUSA300_1843	2254.73	-0.74885	0.318574	-2.35063	0.0187417	0.0747278	1.12652
metK	1635.43	0.547809	0.233132	2.34979	0.0187842	0.0748019	1.12609
SAUSA300_0941	499.942	0.620531	0.264252	2.34825	0.0188616	0.0750146	1.12485
SAUSA300_1509	1210.36	-0.815065	0.347892	-2.34287	0.0191361	0.0760095	1.11913
SAUSA300_1010	438.035	-0.762058	0.325433	-2.34168	0.0191973	0.0760938	1.11865
SAUSA300_0828	1440.82	-0.408044	0.174315	-2.34085	0.0192399	0.0761314	1.11844
SAUSA300_0956	931.178	0.59707	0.255192	2.33969	0.0192995	0.0761746	1.11819
SAUSA300_1510	453.784	-0.826394	0.353148	-2.34008	0.0192797	0.0761746	1.11819
SAUSA300_2563	950.556	0.437464	0.187026	2.33906	0.0193325	0.0762086	1.118
cap1B	66.7557	0.865387	0.370378	2.33649	0.0194655	0.0766182	1.11567
SAUSA300_0288	4213.86	0.567027	0.242771	2.33564	0.0195099	0.0766182	1.11567
SAUSA300_0171	54.9271	-1.51618	0.6491	-2.33581	0.0195011	0.0766182	1.11567
SAUSA300_1888	1525.66	-0.655799	0.280872	-2.33487	0.0195504	0.0766805	1.11531
mvk	1409.93	0.504379	0.216153	2.33344	0.0196252	0.0768775	1.1142
splE	44.344	0.882697	0.378545	2.33182	0.0197104	0.0769236	1.11394
SAUSA300_2290	212.364	0.800578	0.343329	2.33181	0.0197108	0.0769236	1.11394
aroC	929.169	0.407359	0.174647	2.33247	0.0196761	0.0769236	1.11394
SAUSA300_0943	551.618	0.46264	0.198473	2.33099	0.0197539	0.0769959	1.11353
SAUSA300_1520	215.78	-0.639285	0.274585	-2.32819	0.0199022	0.0774775	1.11082
SAUSA300_0438	5690.49	0.633662	0.272273	2.3273	0.0199493	0.0775639	1.11034
SAUSA300_1373	859.602	0.549972	0.236362	2.32682	0.0199749	0.0775672	1.11032
srn_1790_sRNA150	83.6956	1.06638	0.458644	2.32508	0.0200676	0.0778303	1.10885
gltT	2957.65	-0.342178	0.147312	-2.32281	0.0201893	0.0781085	1.1073
SAUSA300_0349	125.905	-0.736696	0.317098	-2.32324	0.020166	0.0781085	1.1073
srn_2410_Sau6524	15.8906	-3.37485	1.45329	-2.32221	0.0202217	0.0781374	1.10714
SAUSA300_0278	32039.5	1.25515	0.541392	2.31837	0.0204293	0.078842	1.10324
SAUSA300_1979	118.296	-0.893144	0.385374	-2.3176	0.0204711	0.0789057	1.10289
SAUSA300_1827	3701.85	0.86239	0.372367	2.31597	0.0205601	0.0791512	1.10154
srn_9015_tsr10	40.6666	0.926189	0.400147	2.31462	0.0206337	0.0793369	1.10052
SAUSA300_0832	717.848	-0.746878	0.323063	-2.31186	0.0207853	0.0798216	1.09788
srn_1270_Teg44	845.992	-0.695776	0.301287	-2.30935	0.0209241	0.0801579	1.09605
SAUSA300_0312	29.4957	1.2591	0.545586	2.3078	0.0210102	0.0803891	1.0948
SAUSA300_2029	521.622	-0.516977	0.224284	-2.30501	0.0211659	0.0808857	1.09213
SAUSA300_1652	4955.18	0.576107	0.250207	2.30253	0.0213055	0.0812206	1.09033
srn_5090_sRNA408	52.2144	-2.25072	0.977421	-2.30271	0.0212951	0.0812206	1.09033
srn_5060_sRNA405	18.7894	-1.22142	0.530771	-2.30121	0.0213796	0.0814041	1.08935
SAUSA300_1897	460.004	0.459741	0.200304	2.29522	0.0217204	0.0825006	1.08354
SAUSA300_0232	668.112	-0.64922	0.282849	-2.29529	0.0217167	0.0825006	1.08354
SAUSA300_2425	180.118	0.567012	0.247118	2.2945	0.0217618	0.0825574	1.08324
SAUSA300_2422	1586.78	0.461624	0.20139	2.29219	0.0218949	0.0829617	1.08112
alr	4151.75	0.517274	0.225888	2.28996	0.0220236	0.0832476	1.07963
SAUSA300_0550	750.748	-0.911007	0.398336	-2.28703	0.0221939	0.083649	1.07754
srn_2200_Sau6053	238.957	-0.999804	0.43717	-2.28699	0.0221964	0.083649	1.07754
srn_3120_Sau6405	296.792	0.582697	0.255103	2.28416	0.0223619	0.0841193	1.0751
atpA	22805.5	-0.468003	0.205215	-2.28056	0.0225747	0.0847162	1.07203
SAUSA300_2056	255.151	-1.14198	0.500659	-2.28096	0.0225507	0.0847162	1.07203
SAUSA300_0083	100.055	0.686504	0.301161	2.27953	0.0226357	0.0848084	1.07156
nrdR	1697.17	0.484469	0.212558	2.27923	0.0226536	0.0848084	1.07156
SAUSA300_0318	218.072	0.656538	0.288225	2.27787	0.0227345	0.0850098	1.07053
SAUSA300_1064	221.125	0.611967	0.26956	2.27024	0.023193	0.0865171	1.0629
SAUSA300_0211	40.9784	-0.943227	0.415822	-2.26834	0.0233083	0.0868435	1.06126
SAUSA300_1895	1654.74	-0.364106	0.160604	-2.2671	0.0233842	0.0868567	1.0612
tgt	2866.83	-0.408093	0.180021	-2.26692	0.0233952	0.0868567	1.0612
SAUSA300_1254	1116.08	-0.69377	0.305974	-2.26741	0.023365	0.0868567	1.0612
dut	101.258	-0.860296	0.379652	-2.26602	0.0234504	0.0869586	1.06069
SAUSA300_0519	1703.13	-0.54857	0.242153	-2.26539	0.0234889	0.086975	1.06061
hlgC	46.8202	0.772558	0.342167	2.25784	0.0239557	0.0881254	1.0549
SAUSA300_0136	1934.93	0.727849	0.322329	2.25809	0.0239399	0.0881254	1.0549
SAUSA300_1348	1075.87	-0.373353	0.165367	-2.25773	0.0239624	0.0881254	1.0549
SAUSA300_0653	115.59	-1.21557	0.538111	-2.25895	0.0238865	0.0881254	1.0549
gltS	283.774	-0.56657	0.25139	-2.25375	0.0242116	0.0888328	1.05143
murC	2633.44	-0.916207	0.406456	-2.25414	0.0241876	0.0888328	1.05143
potB	172.039	-1.13665	0.505075	-2.25045	0.0244202	0.0894931	1.04821
srn_1780_Sau66	61.4049	-1.83214	0.814382	-2.24973	0.0244663	0.0895568	1.0479
SAUSA300_1823	4007.12	0.80329	0.357452	2.24726	0.0246232	0.0900259	1.04563
SAUSA300_1973	103.379	0.567784	0.252759	2.24634	0.024682	0.0901355	1.0451
srn_3730_sRNA297	13.7822	-1.47343	0.656687	-2.24374	0.0248494	0.0906407	1.04268
SAUSA300_0024	1484.29	0.549372	0.244965	2.24265	0.0249192	0.0907896	1.04196
nadE	939.394	-0.493578	0.220171	-2.2418	0.0249743	0.0908843	1.04151
SAUSA300_0428	158.647	0.63377	0.282804	2.24102	0.0250246	0.0909616	1.04114
srn_3500_sRNA277	699.326	-1.61093	0.719157	-2.24003	0.0250891	0.0910899	1.04053
SAUSA300_0732	653.839	0.557417	0.248949	2.23908	0.0251507	0.091102	1.04047
saeS	2818.41	-0.583253	0.260451	-2.2394	0.0251301	0.091102	1.04047
SAUSA300_2318	152.13	0.841849	0.376193	2.23781	0.0252332	0.0912951	1.03955
rpmJ	6919.53	-0.492743	0.220381	-2.23587	0.0253603	0.0915262	1.03845
SAUSA300_1931	30.4898	-1.11605	0.499164	-2.23585	0.0253618	0.0915262	1.03845
SAUSA300_0049	21.6489	-2.6131	1.16892	-2.23549	0.0253849	0.0915262	1.03845
SAUSA300_1810	53.0165	-0.895676	0.400876	-2.2343	0.0254636	0.0917042	1.03761
SAUSA300_0632	674.427	0.487471	0.218292	2.23312	0.0255411	0.0918261	1.03703
atpC	6644.79	-0.471183	0.211228	-2.23068	0.0257024	0.0922454	1.03506
srn_0580_Sau6569	10588.6	-0.579801	0.260101	-2.22914	0.0258048	0.0925065	1.03383
SAUSA300_0104	608.535	-0.388342	0.174361	-2.22723	0.025932	0.0928563	1.03219
SAUSA300_0953	51.7537	-1.97132	0.885905	-2.22521	0.0260674	0.0932344	1.03042
ftsY	1365.56	-0.339177	0.152466	-2.2246	0.026108	0.0932727	1.03025
SAUSA300_2418	260.095	-1.51757	0.682801	-2.22257	0.0262448	0.0936545	1.02847
SAUSA300_2389	1128.46	-0.464892	0.209222	-2.22201	0.0262827	0.0936828	1.02834
SAUSA300_2247	383.958	-0.614513	0.276648	-2.22128	0.0263318	0.0937509	1.02802
SAUSA300_2421	190.173	-1.33034	0.59955	-2.21889	0.0264941	0.0942212	1.02585
gltX	3727.76	-0.316624	0.143572	-2.20532	0.0274314	0.0971128	1.01272
SAUSA300_1566	299.153	-0.600417	0.272233	-2.20553	0.0274172	0.0971128	1.01272
arsR_1	47.826	-1.51088	0.685391	-2.2044	0.027496	0.0971216	1.01268
srn_3520_sRNA279	47.826	-1.51088	0.685391	-2.2044	0.027496	0.0971216	1.01268
srn_0670_Sau6994	12.7789	-1.6554	0.751126	-2.20389	0.0275322	0.0971397	1.0126
SAUSA300_0749	2517.2	0.563581	0.255869	2.20262	0.0276217	0.0973456	1.01168
opuCb	1620.03	0.476949	0.216704	2.20093	0.0277413	0.0975002	1.01099
pstS	30.8834	-0.99871	0.453746	-2.20103	0.0277337	0.0975002	1.01099
chs	35.9929	-1.12036	0.509099	-2.20067	0.0277592	0.0975002	1.01099
SAUSA300_2255	829.762	0.411774	0.187175	2.19994	0.0278113	0.0975738	1.01067
modB	1240.12	-0.409521	0.186376	-2.19728	0.0280005	0.0980175	1.0087
SAUSA300_0050	25.543	-2.87644	1.30893	-2.19755	0.0279809	0.0980175	1.0087
typA	4349.2	-0.409962	0.186816	-2.19447	0.0282015	0.0986107	1.00608
rpoE	3547.66	-0.423408	0.193024	-2.19355	0.0282677	0.0987316	1.00554
SAUSA300_0930	661.431	-0.725662	0.331029	-2.19214	0.0283694	0.0989763	1.00447
SAUSA300_1560	50.5495	-1.86184	0.849612	-2.1914	0.0284226	0.0990515	1.00414
mnhA	2524.7	-0.495208	0.226158	-2.18966	0.0285491	0.0993814	1.00269
SAUSA300_1310	449.505	-0.600953	0.274541	-2.18894	0.0286013	0.0994522	1.00239
SAUSA300_0299	84.0473	0.584852	0.267288	2.1881	0.0286626	0.0994738	1.00229
galM	840.239	0.330778	0.15118	2.18798	0.0286711	0.0994738	1.00229
RNAseP	123221	0.851917	0.389586	2.18672	0.0287628	0.099642	1.00156
SAUSA300_1742	224.98	-0.573923	0.262537	-2.18607	0.0288108	0.099642	1.00156
SAUSA300_2005	186.889	-0.955671	0.437177	-2.18601	0.0288152	0.099642	1.00156
SAUSA300_2539	65.5046	0.86518	0.396655	2.18119	0.0291696	0.100159	0.999309
SAUSA300_2097	1011.21	0.732054	0.335571	2.18152	0.0291449	0.100159	0.999309
leuA	85.9627	0.646966	0.296505	2.18197	0.0291117	0.100159	0.999309
SAUSA300_0287	622.233	0.47418	0.217341	2.18174	0.029129	0.100159	0.999309
recJ	1697.18	-0.323425	0.148166	-2.18286	0.0290463	0.100159	0.999309
SAUSA300_1852	1172.24	-0.594276	0.272475	-2.18103	0.0291811	0.100159	0.999309
srn_4270_sRNA347	62.7678	-1.15481	0.529503	-2.18092	0.0291891	0.100159	0.999309
SAUSA300_0954	51.9706	-1.10137	0.506341	-2.17515	0.029619	0.101523	0.993436
SAUSA300_1573	5445.57	0.330992	0.152224	2.17438	0.0296764	0.101609	0.99307
SAUSA300_2309	146.752	-0.723005	0.332621	-2.17366	0.0297306	0.101682	0.992754
SAUSA300_0474	6399.01	0.59083	0.271932	2.17271	0.0298022	0.10176	0.992421
SAUSA300_2417	302.27	0.392119	0.180493	2.17249	0.0298185	0.10176	0.992421
SAUSA300_2447	1152.85	0.662029	0.304956	2.1709	0.0299387	0.102059	0.991147
narI	563.082	-0.844301	0.389478	-2.16777	0.0301759	0.102756	0.988193
SAUSA300_1236	1078.45	-0.866862	0.40001	-2.1671	0.0302271	0.102818	0.98793
efp	3437.39	-0.512148	0.236383	-2.1666	0.0302653	0.102836	0.987854
SAUSA300_1835	5213.03	0.843061	0.38984	2.16258	0.0305733	0.10351	0.985018
trxB	6000.14	0.539567	0.249411	2.16337	0.030513	0.10351	0.985018
rpsN	297.878	-0.919864	0.425323	-2.16274	0.030561	0.10351	0.985018
SAUSA300_0257	2728.25	-0.596525	0.276301	-2.15896	0.0308529	0.104041	0.982795
ureG	828.35	-0.59765	0.276732	-2.15967	0.0307982	0.104041	0.982795
SAUSA300_0595	354.77	-0.73558	0.340663	-2.15926	0.03083	0.104041	0.982795
srn_2460_Teg58	151.059	-1.37652	0.638355	-2.15636	0.0310556	0.104612	0.980419
SAUSA300_1733	897.235	0.593513	0.275458	2.15464	0.0311899	0.104748	0.979853
SAUSA300_2406	168.253	0.456059	0.21163	2.15498	0.0311631	0.104748	0.979853
SAUSA300_2233	329.96	0.406635	0.188733	2.15456	0.0311966	0.104748	0.979853
SAUSA300_1377	20.7724	1.11801	0.519699	2.15127	0.0314551	0.105302	0.977565
SAUSA300_1656	5778.1	0.55559	0.258273	2.15117	0.0314625	0.105302	0.977565
SAUSA300_2236	1684.11	0.603463	0.280968	2.1478	0.0317296	0.106082	0.974358
SAUSA300_1749	48.6467	-2.19548	1.0225	-2.14717	0.0317795	0.106135	0.97414
SAUSA300_0201	236.94	0.633088	0.295755	2.14059	0.0323075	0.107469	0.968718
SAUSA300_0246	900.127	0.304098	0.142072	2.14044	0.032319	0.107469	0.968718
scrR	687.723	-0.445704	0.208268	-2.14005	0.0323506	0.107469	0.968718
SAUSA300_1337	125566	0.803385	0.375656	2.13862	0.0324668	0.107626	0.968083
srn_0080_Teg107	455.918	0.541932	0.253366	2.13893	0.0324416	0.107626	0.968083
SAUSA300_0979	107.382	0.523702	0.244955	2.13795	0.0325209	0.107691	0.967821
SAUSA300_2643	1358.51	0.400406	0.187433	2.13626	0.0326584	0.107918	0.966908
SAUSA300_1389	63.7835	0.631447	0.295769	2.13493	0.0327663	0.10816	0.965933
srn_4570_Teg27	49.5062	0.732422	0.343165	2.13432	0.0328169	0.108213	0.965722
SAUSA300_1892	695.527	-0.381669	0.179036	-2.13179	0.0330239	0.10878	0.963449
pdp	1820.01	0.405074	0.190055	2.13135	0.0330607	0.108787	0.963423
SAUSA300_1707	346.661	-0.457247	0.214971	-2.12702	0.0334185	0.109849	0.959205
ptsG_1	4196.87	-0.486843	0.2291	-2.12502	0.0335849	0.110164	0.95796
modA	1945.9	-0.336099	0.158314	-2.12299	0.0337551	0.11049	0.956675
SAUSA300_2629	91.8999	0.928403	0.437772	2.12075	0.0339431	0.110874	0.955172
SAUSA300_0376	189.23	-1.83451	0.865003	-2.12082	0.0339372	0.110874	0.955172
SAUSA300_2485	676.344	0.73498	0.346691	2.11999	0.0340071	0.110967	0.954807
SAUSA300_0813	247.543	-1.00639	0.47526	-2.11757	0.0342118	0.111518	0.952653
SAUSA300_0108	90.852	0.696874	0.329216	2.11677	0.0342795	0.111623	0.952248
SAUSA300_0460	2516.12	0.32029	0.151422	2.11521	0.0344121	0.111938	0.951023
srn_2125_tsr17	21.7503	-2.86658	1.35568	-2.11449	0.0344735	0.112021	0.950701
SAUSA300_2266	567.896	-0.647486	0.30632	-2.11376	0.0345359	0.112107	0.950366
SAUSA300_2590	294.238	0.62118	0.294259	2.111	0.0347727	0.112135	0.950257
SAUSA300_0842	1266.54	0.548028	0.259405	2.11263	0.0346321	0.112135	0.950257
rbfA	1308.77	0.421467	0.199538	2.11221	0.0346683	0.112135	0.950257
SAUSA300_0899	1001.56	-0.68946	0.326683	-2.11049	0.0348164	0.112135	0.950257
SAUSA300_0271	98.6464	-1.07591	0.509179	-2.11303	0.034598	0.112135	0.950257
srn_1280_sRNA112	102.201	-1.57231	0.744861	-2.11087	0.0347834	0.112135	0.950257
fur	86.1869	-1.78474	0.845723	-2.11031	0.0348316	0.112135	0.950257
SAUSA300_1903	81.2034	-0.650641	0.308517	-2.10893	0.0349507	0.112403	0.949222
hemL_2	2731.67	0.451226	0.214281	2.10576	0.0352251	0.113169	0.946271
groEL	7475.75	0.513328	0.243834	2.10524	0.0352704	0.113198	0.946159
SAUSA300_0111	338.525	0.699355	0.33265	2.10238	0.0355203	0.113883	0.943539
SAUSA300_0453	2469.86	0.524206	0.249486	2.10115	0.035628	0.114037	0.942953
SAUSA300_2490	186.717	-1.11448	0.530454	-2.101	0.0356412	0.114037	0.942953
SAUSA300_0147	304.968	0.495457	0.236114	2.09838	0.0358716	0.114657	0.940599
SAUSA300_0348	290.515	0.669904	0.319521	2.09659	0.0360298	0.115045	0.939132
SAUSA300_0329	1171.56	0.661287	0.315781	2.09413	0.0362484	0.115625	0.936948
SAUSA300_1548	550.83	0.341152	0.162985	2.09315	0.0363357	0.115719	0.936597
SAUSA300_0957	540.342	-0.829622	0.396385	-2.09297	0.0363518	0.115719	0.936597
SAUSA300_0683	1844.98	-0.376056	0.179792	-2.09161	0.0364734	0.11587	0.93603
SAUSA300_0641	206.036	-0.791914	0.378564	-2.09189	0.0364484	0.11587	0.93603
nth	452.279	-0.42785	0.204709	-2.09004	0.0366145	0.1162	0.934794
SAUSA300_0934	31.3181	0.901079	0.431363	2.08891	0.0367156	0.116403	0.934037
SAUSA300_0309	1147.93	0.530952	0.254302	2.08788	0.0368089	0.11658	0.933375
SAUSA300_1231	1589.15	0.363559	0.174264	2.08626	0.0369552	0.116807	0.932532
scpB	782.07	-0.382294	0.183221	-2.08652	0.0369317	0.116807	0.932532
nrdF	1964.16	-0.885264	0.425013	-2.08291	0.0372592	0.117649	0.929412
SAUSA300_1863	883.003	-1.07274	0.515145	-2.0824	0.0373061	0.117678	0.929305
srn_1080_RsaX05	410.744	0.623166	0.299411	2.0813	0.0374062	0.117875	0.928579
srn_1820_sRNA154	1142.92	-0.375929	0.18085	-2.07868	0.0376466	0.118513	0.926235
SAUSA300_2497	721.445	0.609542	0.293439	2.07723	0.0377799	0.118813	0.925136
SAUSA300_0875	5254.38	0.564977	0.272182	2.07574	0.0379183	0.119128	0.923985
tag	623.889	0.38082	0.183533	2.07494	0.0379919	0.11924	0.92358
SAUSA300_2619	56.2624	0.716628	0.345516	2.07408	0.0380717	0.119285	0.923416
engB	940.047	-0.385111	0.185688	-2.07397	0.0380825	0.119285	0.923416
rho	8082	-0.411926	0.198843	-2.07162	0.0383013	0.119663	0.92204
SAUSA300_1056	360.251	-0.710407	0.342943	-2.0715	0.0383117	0.119663	0.92204
srn_4015_tsr31	315.383	-1.12461	0.542913	-2.07143	0.0383182	0.119663	0.92204
SAUSA300_0840	1099.89	0.722155	0.348846	2.07012	0.0384408	0.119926	0.921086
secF	4253.06	-0.507403	0.245304	-2.06847	0.0385963	0.120291	0.919766
srn_1095_tsr13	54.9978	0.982811	0.475502	2.06689	0.0387444	0.120393	0.9194
SAUSA300_1898	263.251	0.450507	0.217915	2.06735	0.0387009	0.120393	0.9194
mqo_2	26297.3	0.42452	0.205363	2.06717	0.0387184	0.120393	0.9194
SAUSA300_1291	181.084	0.479999	0.232342	2.06591	0.0388366	0.120559	0.918799
icd	2928.15	-0.432696	0.209495	-2.06542	0.0388834	0.120585	0.918707
srn_9230.1_sRNA153	83.3358	0.967564	0.468704	2.06434	0.0389855	0.120662	0.918428
SAUSA300_2001	135.752	-1.1134	0.539454	-2.06393	0.0390242	0.120662	0.918428
SAUSA300_1723	35.6996	-2.25363	1.09183	-2.06408	0.03901	0.120662	0.918428
srn_1690_sRNA143	564.321	0.376877	0.182729	2.06249	0.0391609	0.12092	0.917501
SAUSA300_1084	1020.59	-0.510382	0.247489	-2.06224	0.039185	0.12092	0.917501
acpP	2271.18	-0.475267	0.23053	-2.06162	0.0392438	0.120982	0.917278
SAUSA300_2217	172.002	-0.447247	0.217043	-2.06064	0.0393376	0.121152	0.916669
SAUSA300_1606	243.086	-0.512867	0.248954	-2.06008	0.0393904	0.121195	0.916514
SAUSA300_1309	163.682	-0.6112	0.296805	-2.05927	0.0394685	0.121316	0.916081
SAUSA300_0417	100.479	0.56888	0.276595	2.05673	0.0397123	0.121736	0.914581
mvaD	2120.2	0.487831	0.237119	2.05733	0.0396546	0.121736	0.914581
SAUSA300_1556	1472.48	-0.335429	0.163106	-2.05651	0.0397331	0.121736	0.914581
speG	83.6296	-2.0763	1.00976	-2.05623	0.0397608	0.121736	0.914581
SAUSA300_1277	97.0781	-1.27018	0.617962	-2.05544	0.0398367	0.121811	0.914313
SAUSA300_2216	40.2433	-1.43283	0.697188	-2.05516	0.0398634	0.121811	0.914313
SAUSA300_0788	726.411	0.49418	0.240667	2.05338	0.040036	0.122219	0.912861
SAUSA300_2071	1885.95	-0.396143	0.192974	-2.05283	0.040089	0.122262	0.91271
def_1	1232.79	-0.311369	0.151866	-2.05028	0.0403369	0.122778	0.910879
SAUSA300_2095	477.984	-0.384081	0.187295	-2.05067	0.0402991	0.122778	0.910879
accA	5288.71	0.626299	0.305581	2.04954	0.0404098	0.122787	0.910847
ureD	518.525	-0.700462	0.341781	-2.04945	0.0404184	0.122787	0.910847
srn_0640_sRNA41	486.433	0.426969	0.208566	2.04716	0.0406424	0.123348	0.908869
SAUSA300_0178	2350.94	0.491491	0.240274	2.04554	0.0408017	0.123711	0.907592
SAUSA300_0841	5610.58	0.584746	0.286028	2.04437	0.0409174	0.123942	0.906783
SAUSA300_0285	969.904	0.584227	0.286117	2.04192	0.0411596	0.124388	0.905223
cmk	2606.39	0.459641	0.225156	2.04143	0.0412076	0.124388	0.905223
SAUSA300_1660	223.612	-0.473808	0.232105	-2.04135	0.0412159	0.124388	0.905223
srn_3710_Sau6799	17.36	-2.10441	1.03093	-2.04127	0.0412238	0.124388	0.905223
scdA	828.565	-0.525661	0.257845	-2.03867	0.0414829	0.125049	0.902921
srn_2560_sRNA212	2589.87	0.718494	0.352742	2.03688	0.041662	0.125417	0.901644
SAUSA300_2147	2831.1	0.446744	0.219395	2.03625	0.0417254	0.125417	0.901644
SAUSA300_2557	172.643	0.597297	0.293481	2.03521	0.0418295	0.125609	0.900979
pgi	8418.77	-0.312744	0.153753	-2.03406	0.0419452	0.125836	0.900196
SAUSA300_1890	912.761	0.57809	0.284299	2.03339	0.0420131	0.125918	0.899911
srn_9610_tsr4	177.995	-1.61255	0.793424	-2.03239	0.0421138	0.126099	0.899287
ppaC	2734.01	-0.393841	0.193921	-2.03094	0.0422616	0.126421	0.898182
SAUSA300_2279	41.4288	-1.22826	0.605364	-2.02896	0.0424621	0.126899	0.896541
menC	1181.37	0.399242	0.196882	2.02782	0.0425783	0.127125	0.89577
recX	650.357	-0.505982	0.249644	-2.02681	0.0426816	0.127312	0.895132
SAUSA300_1397	37.5528	0.87908	0.434255	2.02434	0.0429353	0.127946	0.892972
SAUSA300_0390	19.2684	-1.17046	0.57856	-2.02305	0.0430679	0.128219	0.892047
SAUSA300_0086	92.7698	0.667814	0.330279	2.02197	0.0431793	0.128307	0.891751
SAUSA300_0102	48.6702	-0.89709	0.44382	-2.02129	0.0432495	0.128393	0.891458
SAUSA300_0748	2437.99	0.444187	0.219919	2.01978	0.043406	0.128736	0.890301
SAUSA300_0784	177.166	-1.25545	0.621961	-2.01853	0.0435364	0.129	0.889411
SAUSA300_2431	704.718	-0.808724	0.400772	-2.01791	0.0436003	0.129067	0.889185
SAUSA300_0128	458.791	0.381338	0.189193	2.01561	0.0438411	0.129657	0.887205
srn_3670_Sau6930	88.9474	-1.79301	0.889809	-2.01505	0.0438994	0.129706	0.887038
SAUSA300_2040	1215.52	-0.564187	0.280167	-2.01375	0.0440354	0.129986	0.886105
SAUSA300_2131	566.84	-0.661458	0.328566	-2.01316	0.0440973	0.130046	0.885905
femB	2623.4	-0.409755	0.20361	-2.01245	0.044173	0.13006	0.885856
SAUSA300_1912	328.051	-1.62508	0.807562	-2.01233	0.0441854	0.13006	0.885856
SAUSA300_2415	89.3664	0.771485	0.383581	2.01127	0.0442968	0.130087	0.885765
purE	5937.89	0.54157	0.269296	2.01106	0.0443196	0.130087	0.885765
thyA	1061.97	-0.410269	0.203989	-2.01124	0.0443006	0.130087	0.885765
srn_2550_Teg80	1395.94	-0.368826	0.183582	-2.00906	0.0445312	0.130586	0.884103
SAUSA300_1848	1935.81	0.507351	0.252676	2.00791	0.0446526	0.130697	0.883736
SAUSA300_0081	338.359	-0.961881	0.478962	-2.00826	0.0446154	0.130697	0.883736
SAUSA300_0335	89.0184	-0.695353	0.34713	-2.00315	0.0451616	0.131939	0.879625
srn_4660_sRNA380	162.309	-1.49962	0.750048	-1.99937	0.0455686	0.13288	0.87654
srn_3800_sprD	76.1773	-1.05784	0.529347	-1.99839	0.0456745	0.133065	0.875937
deoC_1	1301.27	0.437251	0.219027	1.99633	0.0458981	0.133219	0.875432
SAUSA300_0218	353.801	-0.428511	0.214614	-1.99666	0.0458622	0.133219	0.875432
SAUSA300_0909	639.095	-0.457364	0.229059	-1.99671	0.0458566	0.133219	0.875432
hsdM_1	1192.74	0.544817	0.273265	1.99373	0.0461814	0.133917	0.873163
epiB	93.8005	-1.32385	0.66479	-1.99138	0.046439	0.13454	0.87115
SAUSA300_2118	523.773	0.895096	0.450068	1.9888	0.0467231	0.134762	0.870433
SAUSA300_1971	414.583	0.427643	0.215004	1.98901	0.0467006	0.134762	0.870433
SAUSA300_2234	220.424	0.38283	0.192496	1.98877	0.0467263	0.134762	0.870433
atpF	11100.2	-0.385097	0.19364	-1.98873	0.0467312	0.134762	0.870433
SAUSA300_0134	40.7258	-1.64909	0.828907	-1.98947	0.0466495	0.134762	0.870433
ilvE	3155.61	0.245574	0.12354	1.98781	0.0468325	0.134929	0.869893
hysA	150.721	-0.48651	0.245117	-1.98481	0.0471658	0.135764	0.867214
SAUSA300_1054	229.498	-1.31158	0.661238	-1.98352	0.0473097	0.136053	0.866291
SAUSA300_2125	3955.9	0.508008	0.256427	1.9811	0.0475801	0.136705	0.864215
SAUSA300_1978	17.8861	-1.46984	0.742626	-1.97924	0.0477885	0.137052	0.863114
SAUSA300_1353	437.248	-0.410255	0.207443	-1.97767	0.047966	0.137344	0.862191
SAUSA300_0029	248.129	-0.773226	0.390999	-1.97756	0.047978	0.137344	0.862191
SAUSA300_1369	1405.93	0.341845	0.172937	1.9767	0.0480754	0.137399	0.862016
SAUSA300_0740	125.393	-1.28966	0.652588	-1.97622	0.0481294	0.1374	0.862015
SAUSA300_0407	25.5259	-1.19119	0.603965	-1.97228	0.0485777	0.138553	0.858385
SAUSA300_2433	859.693	-0.412546	0.209394	-1.97019	0.0488163	0.138838	0.857492
SAUSA300_1342	200.521	-0.876223	0.444817	-1.96985	0.0488553	0.138838	0.857492
SAUSA300_2158	14.1147	-2.33976	1.18767	-1.97005	0.0488331	0.138838	0.857492
SAUSA300_0168	56.8183	-1.18655	0.602476	-1.96945	0.0489015	0.138843	0.857476
SAUSA300_2583	1654.96	0.360035	0.182851	1.96901	0.0489521	0.138861	0.857421
SAUSA300_0646	569.411	-0.337889	0.1718	-1.96675	0.0492118	0.139471	0.855517
SAUSA300_1780	855.725	0.42377	0.215832	1.96342	0.049597	0.140181	0.85331
sun	1498.75	-0.381189	0.1941	-1.96388	0.0495438	0.140181	0.85331
SAUSA300_1623	1836.29	-0.46208	0.235304	-1.96376	0.0495578	0.140181	0.85331
srn_3190_Teg68	717.196	0.292101	0.148891	1.96185	0.0497803	0.140572	0.852101
SAUSA300_0696	160.585	-0.423758	0.216078	-1.96114	0.0498632	0.140679	0.851771
moaA	1247.99	-0.331381	0.169557	-1.95439	0.0506554	0.142528	0.846099
SAUSA300_0802	952.985	-0.384615	0.19676	-1.95474	0.0506138	0.142528	0.846099
SAUSA300_2265	1002.95	-0.308078	0.157717	-1.95336	0.0507773	0.14263	0.845789
SAUSA300_2261	307.307	-0.936814	0.479603	-1.95331	0.0507829	0.14263	0.845789
SAUSA300_0904	960.083	-0.457836	0.234498	-1.95241	0.0508894	0.142801	0.845268
SAUSA300_1106	649.267	-0.432194	0.221832	-1.94829	0.0513797	0.144047	0.841495
rnpA	578.824	0.472705	0.242707	1.94764	0.0514583	0.144139	0.84122
SAUSA300_1579	2133.56	0.444825	0.228716	1.94488	0.0517896	0.144937	0.838821
SAUSA300_0745	913.201	-0.318584	0.163871	-1.94412	0.0518816	0.145064	0.83844
hemB	1995.37	-0.282561	0.145491	-1.94212	0.0521223	0.145607	0.836818
SAUSA300_2352	724.367	-0.366035	0.188553	-1.94129	0.0522234	0.145749	0.836394
SAUSA300_0582	258.713	-1.34083	0.690817	-1.94093	0.0522665	0.145749	0.836394
SAUSA300_1327	814.147	0.379674	0.195734	1.93974	0.0524113	0.146023	0.835579
SAUSA300_1726	33.8513	-0.989177	0.510492	-1.93769	0.0526608	0.146587	0.833903
SAUSA300_0372	3060.59	0.829227	0.428337	1.93592	0.0528772	0.147004	0.83267
brnQ_1	524.242	-1.16162	0.600102	-1.9357	0.0529046	0.147004	0.83267
SAUSA300_0311	25.822	1.33379	0.689244	1.93515	0.0529715	0.147059	0.832507
dnaG	2366.02	-0.327873	0.169549	-1.9338	0.053138	0.147391	0.83153
SAUSA300_1570	715.375	-0.435779	0.225541	-1.93215	0.053341	0.147823	0.830259
rpoZ	1369.67	-0.441261	0.228909	-1.92767	0.0538962	0.149229	0.826147
SAUSA300_0217	343.689	-0.400372	0.207889	-1.92589	0.054118	0.149446	0.825516
SAUSA300_1508	510.837	-0.666695	0.346135	-1.92611	0.0540904	0.149446	0.825516
srn_4510_Teg25as	30.0109	-1.31077	0.68048	-1.92624	0.0540748	0.149446	0.825516
SAUSA300_2518	2068.34	0.436004	0.226657	1.92363	0.054401	0.149962	0.824017
SAUSA300_1824	3093.59	0.741974	0.386242	1.92101	0.054731	0.150739	0.821773
sirC	301.819	0.768867	0.400457	1.91998	0.054861	0.150964	0.821126
SAUSA300_0282	853.838	-0.648602	0.338113	-1.9183	0.0550731	0.151282	0.820214
SAUSA300_1943	27.6348	-0.92785	0.483672	-1.91835	0.0550671	0.151282	0.820214
alaS	4761.8	0.322873	0.168365	1.9177	0.0551492	0.151358	0.819995
srn_1380_Teg46	1406.42	-0.426877	0.222685	-1.91695	0.0552437	0.151484	0.819633
ald_2	1041.48	-0.482752	0.2522	-1.91416	0.0555995	0.152326	0.817226
lpdA_2	3279.33	-0.282459	0.147735	-1.91193	0.0558851	0.152711	0.816129
SAUSA300_2031	168.292	-0.966873	0.505511	-1.91267	0.0557908	0.152711	0.816129
SAUSA300_1211	136.716	-1.20398	0.629725	-1.91192	0.0558867	0.152711	0.816129
SAUSA300_2144	12499.5	0.707503	0.370266	1.91079	0.0560311	0.152881	0.815646
SAUSA300_0420	2056.1	-0.386673	0.202375	-1.91067	0.0560467	0.152881	0.815646
SAUSA300_0581	189.886	-0.955814	0.500819	-1.9085	0.0563264	0.153324	0.814389
SAUSA300_2331	1365.32	-1.13602	0.595313	-1.90827	0.0563563	0.153324	0.814389
SAUSA300_2358	8557.75	-0.253361	0.132884	-1.90663	0.056568	0.153767	0.813138
srn_3820_SprX	31.0241	-1.72981	0.907592	-1.90593	0.0566593	0.153857	0.812883
SAUSA300_0406	639.66	-0.29507	0.154932	-1.90451	0.0568436	0.154114	0.812159
SAUSA300_2496	452.447	0.490991	0.258143	1.90201	0.0571692	0.154461	0.811182
SAUSA300_0441	515.445	0.34235	0.179945	1.90252	0.0571033	0.154461	0.811182
SAUSA300_1011	841.899	-0.531449	0.279368	-1.90232	0.0571288	0.154461	0.811182
srn_2440_Teg56	348.165	-0.839646	0.441325	-1.90256	0.0570984	0.154461	0.811182
SAUSA300_2523	773.442	0.4339	0.228228	1.90117	0.0572794	0.154625	0.810721
SAUSA300_1858	831.009	-0.301451	0.158873	-1.89743	0.0577709	0.155683	0.80776
hemC	2194.3	-0.312498	0.164809	-1.89612	0.0579443	0.156015	0.806833
SAUSA300_0592	1383.11	-0.288496	0.152206	-1.89543	0.0580356	0.156127	0.806523
cbiO	620.437	0.329424	0.174121	1.89193	0.0585004	0.156439	0.805654
qoxC	21227	-0.225785	0.119263	-1.89317	0.0583357	0.156439	0.805654
SAUSA300_1700	1155.06	-0.357845	0.189075	-1.89261	0.0584091	0.156439	0.805654
SAUSA300_2394	616.952	-0.438107	0.231452	-1.89286	0.0583766	0.156439	0.805654
SAUSA300_2434	60.7956	-0.662426	0.350135	-1.89192	0.0585022	0.156439	0.805654
SAUSA300_1804	1604.81	-0.920401	0.4861	-1.89344	0.0582995	0.156439	0.805654
SAUSA300_1461	44.0281	-1.1657	0.615634	-1.89349	0.0582926	0.156439	0.805654
srn_3110_Sau6353	207.888	0.512542	0.271025	1.89113	0.0586076	0.156587	0.805243
srn_4130_Teg21	17.0274	1.02685	0.543147	1.89056	0.0586833	0.15663	0.805125
SAUSA300_0265	218.719	0.46227	0.244554	1.89026	0.0587238	0.15663	0.805125
SAUSA300_0137	552.42	0.40384	0.213749	1.88931	0.0588496	0.156832	0.804565
SAUSA300_0215	48.7229	-1.876	0.993982	-1.88736	0.0591119	0.157263	0.803374
lytH	2515.02	-0.246575	0.130684	-1.88681	0.0591857	0.157318	0.803221
accC_2	560.171	-0.514969	0.273017	-1.88622	0.0592658	0.157318	0.803221
SAUSA300_0503	14.0798	-2.11723	1.12256	-1.88608	0.0592837	0.157318	0.803221
SAUSA300_1557	937.405	-0.455717	0.24178	-1.88484	0.0594515	0.15763	0.802362
narJ	197.936	-1.25771	0.667902	-1.88307	0.0596905	0.158129	0.800988
atpE	8248.19	-0.324825	0.172641	-1.88151	0.0599032	0.158558	0.799811
SAUSA300_0701	353.546	-0.894348	0.476104	-1.87847	0.0603164	0.159517	0.797193
SAUSA300_1550	977.012	-0.725236	0.386456	-1.87663	0.0605685	0.160048	0.795749
lytN	87.8906	-0.855774	0.456317	-1.87539	0.0607385	0.160362	0.794898
SAUSA300_1463	1027.49	0.519899	0.277433	1.87397	0.0609351	0.16061	0.794228
SAUSA300_0341	494.207	0.361496	0.192898	1.87403	0.0609265	0.16061	0.794228
SAUSA300_2531	117.533	0.452708	0.241781	1.87239	0.061153	0.160794	0.793729
SAUSA300_0020	3685.44	0.378883	0.202281	1.87305	0.061061	0.160794	0.793729
folE	503.803	-0.329216	0.175866	-1.87197	0.0612109	0.160794	0.793729
SAUSA300_1950	54.6859	-0.676661	0.36146	-1.87202	0.0612037	0.160794	0.793729
hsdM_2	942.224	0.44336	0.237406	1.86752	0.061829	0.162282	0.78973
SAUSA300_2086	1264.12	0.344113	0.184312	1.86702	0.0618993	0.16233	0.789602
SAUSA300_1013	1399.29	-0.273276	0.146499	-1.86538	0.0621284	0.162794	0.788361
SAUSA300_1732	169.878	-0.639105	0.342828	-1.86421	0.0622917	0.163085	0.787585
SAUSA300_0857	8979.71	0.6621	0.355477	1.86257	0.0625227	0.163416	0.786704
SAUSA300_0103	161.021	-0.632323	0.339446	-1.86281	0.0624889	0.163416	0.786704
SAUSA300_0809	339.365	-0.544798	0.292565	-1.86214	0.0625827	0.163436	0.786651
dnaX	3771.25	0.482033	0.259063	1.86068	0.06279	0.163704	0.78594
SAUSA300_0998	231.498	-0.481916	0.259285	-1.85864	0.0630785	0.16432	0.784311
SAUSA300_1940	94.4313	-0.573787	0.309213	-1.85564	0.0635055	0.165294	0.781743
SAUSA300_0236	107.219	0.619448	0.333952	1.8549	0.0636103	0.165429	0.781388
SAUSA300_2251	788.612	0.431726	0.233011	1.85282	0.0639083	0.16582	0.780362
SAUSA300_2273	874.749	0.354723	0.191459	1.85274	0.0639199	0.16582	0.780362
SAUSA300_2284	169.83	-0.692522	0.373669	-1.8533	0.0638388	0.16582	0.780362
SAUSA300_1346	1267.18	-0.379811	0.205138	-1.85149	0.0640995	0.166149	0.779504
SAUSA300_0313	26.3598	1.06945	0.578721	1.84796	0.0646087	0.167107	0.777006
SAUSA300_2501	755.058	0.673011	0.364435	1.84672	0.0647873	0.167107	0.777006
SAUSA300_1359	3591.27	-0.292231	0.158245	-1.8467	0.06479	0.167107	0.777006
SAUSA300_0695	240.968	-0.447538	0.242336	-1.84676	0.0647813	0.167107	0.777006
SAUSA300_1919	3391.04	-0.642441	0.347729	-1.84753	0.0646701	0.167107	0.777006
sbcD	325.364	-0.37784	0.204769	-1.84521	0.0650076	0.167392	0.776266
efb	2124.97	0.471342	0.255942	1.8416	0.065534	0.168609	0.77312
SAUSA300_2446	1282.06	-0.276365	0.150187	-1.84014	0.0657471	0.168794	0.772642
truA	1881.06	-0.424808	0.230863	-1.84009	0.065755	0.168794	0.772642
tnp	43.4168	-1.05234	0.571922	-1.84	0.0657682	0.168794	0.772642
SAUSA300_1745	32.8745	-2.33992	1.27285	-1.83834	0.0660127	0.169283	0.771388
SAUSA300_1840	278.73	0.937706	0.510317	1.8375	0.0661364	0.169461	0.77093
pknB	2595.75	-0.325261	0.17736	-1.83391	0.0666679	0.170543	0.768165
SAUSA300_1028	31.2134	0.741591	0.404711	1.83239	0.0668927	0.170699	0.76777
SAUSA300_1219	108.46	-0.754218	0.411472	-1.83297	0.0668067	0.170699	0.76777
ctsR	939.216	-0.239376	0.130715	-1.83129	0.0670577	0.170842	0.767407
SAUSA300_0338	164.184	0.526973	0.287846	1.83074	0.0671389	0.170898	0.767263
SAUSA300_2235	766.361	0.407639	0.222748	1.83004	0.067244	0.170898	0.767263
murF	3172.8	-0.276632	0.151152	-1.83016	0.0672261	0.170898	0.767263
mnhF	505.063	-0.378286	0.206849	-1.82881	0.0674288	0.171107	0.766732
srn_3490_RsaOE	508.837	0.31621	0.173109	1.82665	0.0677518	0.17177	0.765053
SAUSA300_1214	297.224	0.475981	0.260772	1.82528	0.0679588	0.172155	0.764081
trpD	14.0248	1.17701	0.644971	1.8249	0.0680157	0.17216	0.764069
SAUSA300_0538	1627.96	-0.455616	0.249728	-1.82445	0.0680834	0.172192	0.763988
SAUSA300_0021	6193.04	0.364466	0.199865	1.82357	0.0682178	0.172253	0.763834
SAUSA300_1585	1918.28	-0.251414	0.137853	-1.82379	0.0681845	0.172253	0.763834
SAUSA300_1987	488.412	-0.590204	0.323766	-1.82293	0.0683136	0.172355	0.763575
SAUSA300_2461	576.609	0.522921	0.286989	1.82209	0.0684413	0.172538	0.763115
SAUSA300_0225	48.0232	0.696398	0.382383	1.82121	0.0685755	0.172737	0.762614
SAUSA300_0374	3547.24	0.86346	0.474511	1.81968	0.0688074	0.173182	0.761497
SAUSA300_2117	384.752	0.782883	0.430322	1.8193	0.0688662	0.17319	0.761476
secG	1648.25	0.372613	0.204866	1.81882	0.0689394	0.173235	0.761364
rsbU	1028.15	-0.561165	0.308645	-1.81815	0.0690406	0.17335	0.761076
SAUSA300_1580	955.601	0.433975	0.238834	1.81706	0.0692079	0.173589	0.760478
SAUSA300_0247	1644.09	0.271686	0.149541	1.81681	0.0692467	0.173589	0.760478
SAUSA300_2483	1780.15	0.379245	0.208969	1.81484	0.0695488	0.174206	0.758936
sufD	4885.81	-0.329444	0.18168	-1.81333	0.0697815	0.17451	0.758181
SAUSA300_0013	1260.27	-0.35085	0.193451	-1.81364	0.0697338	0.17451	0.758181
srn_4190_sRNA342	44.0775	-1.34184	0.740331	-1.81249	0.0699105	0.174692	0.757726
SAUSA300_0707	884.141	-0.487453	0.269758	-1.807	0.0707621	0.176679	0.752815
SAUSA300_1183	807.82	0.333139	0.184518	1.80546	0.0710032	0.17699	0.752051
sspC	95.9782	-0.737378	0.408493	-1.80512	0.0710565	0.17699	0.752051
panE_2	1037.24	0.509595	0.282666	1.80282	0.071417	0.177486	0.750837
nupC	1820.05	-0.400253	0.222043	-1.80259	0.0714526	0.177486	0.750837
SAUSA300_1081	507.035	-0.455543	0.252677	-1.80287	0.0714086	0.177486	0.750837
SAUSA300_2360	4097.75	0.401496	0.223714	1.79468	0.0727048	0.179949	0.744851
glpQ	157.082	-0.42184	0.234975	-1.79525	0.0726139	0.179949	0.744851
srn_4050_artR	95.895	-1.42774	0.795455	-1.79487	0.0726742	0.179949	0.744851
rplE	11951.7	-0.336323	0.187494	-1.79378	0.0728483	0.180019	0.744682
srn_4780_Teg31	29.5095	0.765624	0.427196	1.79221	0.0730997	0.180071	0.744557
SAUSA300_1161	1646.22	-0.232408	0.129652	-1.79255	0.0730449	0.180071	0.744557
mtnN	615.556	-0.479516	0.267525	-1.79241	0.0730668	0.180071	0.744557
srn_4650_Sau6902	39.6141	-1.90029	1.05976	-1.79313	0.0729518	0.180071	0.744557
cdsA	1551.87	-0.252881	0.141512	-1.78699	0.0739396	0.18171	0.740621
hfq	1038.59	-0.316346	0.177228	-1.78496	0.0742679	0.182374	0.739038
SAUSA300_2616	37.1356	-1.17704	0.661005	-1.78068	0.0749646	0.183669	0.735964
SAUSA300_0072	394.929	0.475364	0.26768	1.77587	0.0757545	0.185007	0.732812
mtlA	637.362	0.448987	0.25277	1.77627	0.0756888	0.185007	0.732812
SAUSA300_1018	850.539	-0.541587	0.304949	-1.77599	0.0757344	0.185007	0.732812
potA	284.475	-0.554746	0.312379	-1.77587	0.0757535	0.185007	0.732812
srn_1540_Teg48	798.387	-1.35784	0.765259	-1.77435	0.0760055	0.18533	0.732054
SAUSA300_0047	53.4692	-1.48606	0.83743	-1.77455	0.0759724	0.18533	0.732054
SAUSA300_0495	861.178	-0.470038	0.265031	-1.77352	0.076143	0.185521	0.731608
lytM	255.348	0.471474	0.26645	1.76946	0.0768169	0.186871	0.728458
dnaN	3325.9	-0.371406	0.209865	-1.76974	0.0767707	0.186871	0.728458
SAUSA300_1789	49.6842	-1.67613	0.947782	-1.76847	0.0769816	0.187126	0.727865
SAUSA300_0574	2371.56	0.427473	0.24187	1.76737	0.0771665	0.18743	0.727161
SAUSA300_0789	2306.61	0.533406	0.302214	1.765	0.0775642	0.18825	0.725266
pyrR	5411.85	0.57678	0.327187	1.76284	0.0779268	0.188837	0.723914
SAUSA300_2627	1904.58	0.429084	0.243827	1.75979	0.0784433	0.189794	0.721718
SAUSA300_1393	106.115	0.505503	0.287351	1.75918	0.0785463	0.189874	0.721533
nuc_2	229.758	0.426106	0.242306	1.75854	0.0786552	0.189874	0.721533
SAUSA300_1624	1093.87	0.385103	0.219067	1.75793	0.0787601	0.189972	0.72131
SAUSA300_0089	1628.46	0.465645	0.26517	1.75603	0.0790836	0.190224	0.720735
deoB	3484.65	0.438642	0.249812	1.75589	0.0791078	0.190224	0.720735
SAUSA300_1608	107.884	0.422027	0.240294	1.7563	0.0790376	0.190224	0.720735
SAUSA300_2314	660.855	-0.308315	0.175555	-1.75623	0.0790494	0.190224	0.720735
SAUSA300_0945	1223.48	0.323059	0.184149	1.75433	0.0793738	0.190717	0.719611
srn_1030_sRNA91	14.7815	-1.63822	0.935137	-1.75185	0.0797994	0.191445	0.717956
srn_1460_sRNA128	233.674	-0.531785	0.303675	-1.75117	0.0799174	0.191581	0.717647
srn_4480_Teg126	151.204	-1.20729	0.689587	-1.75075	0.079989	0.191606	0.717591
SAUSA300_1215	38.9009	-1.73834	0.993303	-1.75006	0.0801074	0.191743	0.717281
SAUSA300_1335	163.592	-0.923719	0.528647	-1.74733	0.0805805	0.19258	0.715389
SAUSA300_2140	559.081	-0.416909	0.238836	-1.74559	0.080883	0.193024	0.714389
nagE	2270.37	-0.458876	0.262884	-1.74555	0.0808897	0.193024	0.714389
SAUSA300_2529	2225.94	0.426122	0.24426	1.74454	0.0810646	0.193146	0.714114
udk	1556.07	-0.349919	0.200841	-1.74227	0.0814617	0.193851	0.712532
arcR	112.049	-0.57394	0.329446	-1.74214	0.0814844	0.193851	0.712532
frr	5009.88	0.221803	0.127454	1.74025	0.0818151	0.19449	0.711103
fhs	9154.39	-0.454243	0.261122	-1.73958	0.0819332	0.194623	0.710807
menE	1158.45	0.362403	0.208412	1.73887	0.0820572	0.194769	0.71048
lspA	241.236	-0.859556	0.494534	-1.73811	0.082191	0.194939	0.710102
SAUSA300_1916	3091.43	-0.310012	0.17845	-1.73724	0.0823443	0.195154	0.709622
srn_3060_sRNA243	372.733	0.538949	0.310349	1.73659	0.0824595	0.195279	0.709344
SAUSA300_0584	97.2628	-1.49977	0.864513	-1.73481	0.0827746	0.195877	0.708017
tsf	14002.3	0.357696	0.206388	1.73313	0.0830728	0.19637	0.706926
SAUSA300_2353	652.248	-0.348216	0.200941	-1.73293	0.0831084	0.19637	0.706926
srn_4240_Teg84	1424.93	-0.528705	0.305261	-1.73198	0.0832772	0.196498	0.706641
SAUSA300_0042	625.477	-0.572631	0.330635	-1.73192	0.0832886	0.196498	0.706641
SAUSA300_1876	397.308	0.431667	0.24943	1.73062	0.08352	0.196599	0.706419
thiD_1	1740.23	0.395096	0.22827	1.73083	0.0834827	0.196599	0.706419
SAUSA300_2383	29.4544	-0.706578	0.408214	-1.7309	0.0834691	0.196599	0.706419
miaA	1062.59	-0.266918	0.154278	-1.73011	0.0836112	0.196639	0.706329
SAUSA300_0206	247.623	-0.689757	0.398746	-1.72982	0.083663	0.196639	0.706329
vraB	216.559	0.576795	0.333622	1.72889	0.0838288	0.196881	0.705796
SAUSA300_2377	1504.29	0.555448	0.32134	1.72854	0.0838921	0.196882	0.705794
SAUSA300_2143	13325.7	0.572782	0.331663	1.727	0.0841672	0.197318	0.704833
SAUSA300_1351	9099.89	0.397849	0.230433	1.72653	0.0842524	0.197318	0.704833
rpmC	9406.92	-0.246974	0.143064	-1.72632	0.0842898	0.197318	0.704833
SAUSA300_0658	956.475	-0.506154	0.293237	-1.72609	0.0843306	0.197318	0.704833
rpmH	2554.59	-0.612106	0.355402	-1.72229	0.0850166	0.198478	0.702288
SAUSA300_0693	1745.98	-0.746088	0.433107	-1.72264	0.0849532	0.198478	0.702288
rpsR	7042.8	0.439293	0.255398	1.72003	0.0854265	0.199286	0.700523
SAUSA300_1834	5022.95	0.695708	0.404757	1.71883	0.085646	0.199649	0.699733
SAUSA300_1833	5145.3	0.694435	0.404126	1.71836	0.0857301	0.199696	0.69963
SAUSA300_0359	24.2454	0.791747	0.4614	1.71597	0.0861683	0.200568	0.697739
corA	353.862	-0.631806	0.36827	-1.71561	0.0862342	0.200572	0.697731
sbcC	768.077	-0.446459	0.26061	-1.71313	0.0866881	0.201328	0.696097
SAUSA300_1577	527.054	-0.453232	0.264561	-1.71315	0.0866855	0.201328	0.696097
SAUSA300_0222	85.9066	-0.793107	0.463277	-1.71195	0.0869057	0.201683	0.69533
SAUSA300_1181	1725.5	0.362755	0.212014	1.71099	0.0870821	0.201919	0.694823
SAUSA300_0753	960.209	0.329182	0.192425	1.7107	0.0871365	0.201919	0.694823
SAUSA300_0964	2332.12	-0.464085	0.271412	-1.70989	0.0872859	0.202095	0.694444
SAUSA300_0290	77.7822	-1.49222	0.872853	-1.70959	0.0873418	0.202095	0.694444
rimI	438.941	-0.277617	0.162955	-1.70364	0.0884477	0.204503	0.689301
dnaE	2145.05	-0.294388	0.172836	-1.70328	0.0885162	0.20451	0.689286
adk	13145.5	-0.287007	0.168584	-1.70245	0.0886708	0.204716	0.688849
SAUSA300_2258	9008.54	0.344693	0.202563	1.70166	0.0888191	0.204907	0.688444
SAUSA300_1929	67.0722	-0.491459	0.288874	-1.70129	0.0888886	0.204916	0.688425
SAUSA300_0487	1996.85	0.332648	0.195588	1.70076	0.0889879	0.204993	0.68826
srn_3320_sRNA264	264.349	-0.733669	0.431694	-1.69951	0.0892227	0.205383	0.687436
SAUSA300_1907	806.438	-0.659663	0.388303	-1.69884	0.0893498	0.205524	0.687137
opp-3B	452.163	0.382479	0.225321	1.69749	0.0896046	0.205959	0.68622
SAUSA300_1803	636.916	-0.881384	0.519676	-1.69603	0.0898811	0.206442	0.685201
SAUSA300_0226	33.463	0.783576	0.462332	1.69483	0.0901071	0.206658	0.684748
msrB	1680.67	-0.308855	0.18223	-1.69486	0.0901015	0.206658	0.684748
recA	6312.96	0.383091	0.226265	1.69311	0.0904345	0.207257	0.683491
hutI	102.635	0.511758	0.302532	1.69158	0.0907256	0.207666	0.682634
SAUSA300_0011	272.291	0.508992	0.300978	1.69113	0.0908124	0.207666	0.682634
SAUSA300_2254	1308.69	0.258473	0.152819	1.69136	0.0907674	0.207666	0.682634
scpA	513.416	-0.608752	0.360425	-1.68898	0.0912225	0.208451	0.680995
SAUSA300_0755	57254.4	0.498748	0.295686	1.68675	0.091652	0.209248	0.679338
srn_5055_tsr39	372.388	0.410326	0.243304	1.68647	0.0917051	0.209248	0.679338
sirA	159.279	0.796518	0.47263	1.68529	0.091933	0.209297	0.679237
SAUSA300_0468	2416.49	0.298538	0.177177	1.68497	0.0919943	0.209297	0.679237
divIB	6381.39	-0.257276	0.152667	-1.6852	0.0919491	0.209297	0.679237
srn_3050_sRNA242	38.5062	-1.11335	0.660557	-1.68548	0.0918962	0.209297	0.679237
SAUSA300_0642	163.07	-0.831767	0.494931	-1.68057	0.0928457	0.210927	0.675868
panC	814.801	0.304417	0.181456	1.67764	0.093417	0.211763	0.674149
srn_0380_Teg140	148.773	-1.29131	0.770296	-1.67639	0.0936621	0.212165	0.673326
SAUSA300_1312	652.986	0.359345	0.215076	1.67079	0.0947641	0.214506	0.668561
rpmG_1	3706.25	0.420917	0.252084	1.66975	0.094969	0.214814	0.667937
secY_2	852.951	0.395026	0.23674	1.6686	0.0951958	0.215171	0.667216
SAUSA300_2051	37.3478	0.681185	0.408368	1.66807	0.0953027	0.215257	0.667042
SAUSA300_2614	141.024	0.414191	0.248653	1.66573	0.0957663	0.216148	0.665248
SAUSA300_1328	140.367	0.503797	0.302774	1.66394	0.0961252	0.216802	0.663937
isaA	28221	0.455322	0.274267	1.66014	0.0968854	0.218343	0.660861
mnhG	555.088	-0.306558	0.184692	-1.65983	0.0969482	0.218343	0.660861
srn_3040_Sau50	1172.71	-0.98399	0.59325	-1.65864	0.0971875	0.218669	0.660213
SAUSA300_0416	33.025	-0.85103	0.513997	-1.65571	0.0977805	0.219742	0.658086
SAUSA300_2380	147.468	0.525053	0.31739	1.65429	0.0980694	0.220233	0.657117
SAUSA300_2348	149.508	0.496619	0.300679	1.65166	0.0986039	0.220958	0.655691
SAUSA300_0007	749.051	0.46466	0.281316	1.65173	0.0985887	0.220958	0.655691
SAUSA300_1599	786.168	-0.356533	0.216092	-1.64991	0.0989613	0.2216	0.654431
truB	802.383	0.248611	0.150781	1.64883	0.0991831	0.221937	0.65377
SAUSA300_2157	568.967	0.491267	0.298192	1.64749	0.0994581	0.222241	0.653176
arcD_1	63.2392	0.485649	0.294784	1.64747	0.0994609	0.222241	0.653176
SAUSA300_0321	308.424	-0.413093	0.251524	-1.64236	0.100515	0.224428	0.648922
SAUSA300_1600	3111.95	0.330997	0.201989	1.63868	0.101279	0.225819	0.646239
SAUSA300_1952	78.611	-0.614066	0.374995	-1.63753	0.10152	0.226194	0.645518
srn_1810_Teg51	28.5606	-1.74702	1.06858	-1.6349	0.10207	0.227259	0.643479
SAUSA300_0580	245.196	-0.604907	0.371382	-1.6288	0.103355	0.229956	0.638355
SAUSA300_0130	52.2372	-0.727099	0.446935	-1.62685	0.103768	0.23071	0.636933
SAUSA300_0798	93.7858	0.433694	0.266966	1.62453	0.104263	0.231646	0.635174
SAUSA300_1739	3203.63	-0.463095	0.285345	-1.62293	0.104605	0.232241	0.634061
glmU	5262.24	0.47209	0.291028	1.62215	0.104772	0.232446	0.633677
SAUSA300_2101	144.961	-1.09167	0.675747	-1.6155	0.106202	0.235438	0.628124
SAUSA300_0694	37.1722	-1.11468	0.690124	-1.61518	0.106271	0.235438	0.628124
SAUSA300_1090	3776.65	0.431362	0.267498	1.61258	0.106837	0.236524	0.626125
srn_3220_sRNA254	598.728	0.275001	0.170627	1.6117	0.107027	0.236674	0.625849
srn_4330_Teg36as	90.9127	-0.556268	0.345172	-1.61157	0.107056	0.236674	0.625849
SAUSA300_1667	426.796	0.325605	0.202116	1.61098	0.107184	0.23679	0.625637
SAUSA300_2482	947.777	0.312186	0.19387	1.61028	0.107336	0.236791	0.625636
srn_0960_Teg147	27.1017	0.837711	0.521637	1.60593	0.10829	0.237221	0.624847
SAUSA300_1383	23.2331	0.743143	0.462409	1.60711	0.10803	0.237221	0.624847
srn_0050_Teg1	243.303	0.510736	0.317951	1.60634	0.1082	0.237221	0.624847
SAUSA300_1701	1096.45	0.343484	0.213689	1.6074	0.107966	0.237221	0.624847
zwf	3777.44	-0.341558	0.212586	-1.60669	0.108123	0.237221	0.624847
SAUSA300_1450	1759.42	-0.342413	0.213209	-1.60599	0.108275	0.237221	0.624847
SAUSA300_0669	2785.19	-0.358424	0.223182	-1.60597	0.10828	0.237221	0.624847
narK	1367.88	-0.781526	0.485858	-1.60855	0.107716	0.237221	0.624847
srn_3790_sRNA301	181.93	-1.23569	0.769071	-1.60673	0.108114	0.237221	0.624847
SAUSA300_0126	80.8105	0.492147	0.306654	1.6049	0.108517	0.237385	0.624546
SAUSA300_0667	895.509	0.384195	0.23938	1.60496	0.108503	0.237385	0.624546
SAUSA300_1304	3956.52	0.361261	0.22556	1.60162	0.109239	0.238465	0.622575
SAUSA300_1879	2158.68	0.296001	0.184782	1.60189	0.10918	0.238465	0.622575
pdhB	35143.7	0.416862	0.260659	1.59926	0.109762	0.239439	0.620805
SAUSA300_1513	7976.99	0.436597	0.273084	1.59877	0.109872	0.239513	0.620672
SAUSA300_0383	4139.92	0.387418	0.242827	1.59545	0.110612	0.240958	0.618059
epiP	174.844	0.346213	0.217083	1.59484	0.110748	0.241085	0.617831
SAUSA300_2128	469.447	-0.653528	0.410755	-1.59104	0.1116	0.242771	0.614804
lpl3	29.557	-0.747211	0.470074	-1.58956	0.111934	0.243159	0.61411
SAUSA300_1026	6701.2	-0.277019	0.174576	-1.58681	0.112555	0.244339	0.612008
srn_4760_RsaX23	19.8816	0.915208	0.576909	1.5864	0.112649	0.244372	0.611949
SAUSA300_1953	60.7575	-0.55852	0.352375	-1.58502	0.112962	0.244882	0.611044
srn_2520_Teg60	265.603	-1.12041	0.70759	-1.58342	0.113326	0.245501	0.609946
miaB	2256.47	-0.321069	0.202998	-1.58164	0.113733	0.246211	0.608693
SAUSA300_0700	178.333	-0.643379	0.406928	-1.58106	0.113864	0.246324	0.608494
SAUSA300_0871	7589.49	0.338451	0.214471	1.57807	0.114549	0.24757	0.606302
SAUSA300_0275	19.2542	-1.63909	1.0388	-1.57786	0.114598	0.24757	0.606302
SAUSA300_0536	10352.6	0.338208	0.2145	1.57673	0.114858	0.24796	0.605618
srn_4550_sprA2	124.945	0.436973	0.277613	1.57404	0.115478	0.249127	0.603578
SAUSA300_0070	869.705	0.461997	0.294503	1.56874	0.11671	0.25161	0.599272
SAUSA300_1031	25.8551	-1.26801	0.808546	-1.56827	0.116819	0.251672	0.599164
ptsG_2	3084.99	-0.40827	0.260703	-1.56603	0.11734	0.252621	0.59753
SAUSA300_0440	382.157	0.352449	0.225231	1.56483	0.117622	0.253053	0.596789
SAUSA300_0644	766.883	-0.342974	0.219308	-1.56389	0.117843	0.253355	0.59627
SAUSA300_1693	664.413	0.351187	0.224851	1.56187	0.11832	0.25403	0.595115
mecA	16152.7	-0.240719	0.154213	-1.56095	0.118536	0.254319	0.594621
SAUSA300_0430	845.609	-0.294241	0.188546	-1.56058	0.118623	0.254333	0.594598
menB	5357.21	0.403874	0.25893	1.55978	0.118813	0.254563	0.594204
SAUSA300_1025	155.844	-0.43509	0.279193	-1.55839	0.119142	0.255094	0.593299
SAUSA300_1873	1684.19	-0.268116	0.172188	-1.55711	0.119445	0.255567	0.592495
SAUSA300_2263	39.8082	0.922005	0.592502	1.55612	0.119679	0.255703	0.592264
SAUSA300_1532	9296.75	0.380129	0.244471	1.5549	0.11997	0.255703	0.592264
fabZ	1568.16	0.359539	0.231248	1.55478	0.119999	0.255703	0.592264
SAUSA300_2045	1023.44	0.232246	0.149225	1.55635	0.119626	0.255703	0.592264
SAUSA300_0617	1016.67	-0.463327	0.297975	-1.55492	0.119966	0.255703	0.592264
pbuX	3189.8	0.305508	0.196668	1.55342	0.120322	0.256042	0.591689
SAUSA300_0670	562.839	-0.249091	0.160528	-1.5517	0.120734	0.256569	0.590796
srn_1890_sRNA161	29.291	-0.776124	0.500363	-1.55112	0.120873	0.25669	0.59059
rplS	8602.34	0.397768	0.256635	1.54994	0.121157	0.257118	0.589867
SAUSA300_0391	16.0388	-1.55278	1.00229	-1.54924	0.121325	0.257301	0.589559
rplJ	14197	-0.318881	0.205967	-1.54822	0.12157	0.257646	0.588976
putP	743.909	0.312183	0.201901	1.54622	0.122052	0.258493	0.587552
srn_1340_sRNA119	13.171	-0.96306	0.623159	-1.54545	0.122238	0.258711	0.587186
SAUSA300_0305	3727.95	0.337527	0.218601	1.54403	0.12258	0.25926	0.586265
SAUSA300_2585	818.483	0.254846	0.165384	1.54093	0.123333	0.260324	0.584486
srn_1650_sRNA139	101.949	-0.583414	0.378604	-1.54096	0.123326	0.260324	0.584486
SAUSA300_0810	104.066	-0.621554	0.403336	-1.54103	0.123309	0.260324	0.584486
epiD	17.2116	-1.49205	0.968944	-1.53987	0.123592	0.260694	0.583869
SAUSA300_1066	60.8406	0.571911	0.373372	1.53175	0.125585	0.264718	0.577216
SAUSA300_2412	56.164	0.485497	0.317355	1.52982	0.12606	0.265364	0.576159
SAUSA300_1584	2158.98	0.254122	0.166079	1.53013	0.125985	0.265364	0.576159
SAUSA300_0213	117.673	-0.530622	0.347175	-1.5284	0.126414	0.265929	0.575235
purA	10962.1	0.358871	0.235023	1.52696	0.12677	0.266499	0.574304
infB	6592.22	-0.177076	0.115993	-1.52661	0.126859	0.266506	0.574293
gmk	3031.66	-0.31349	0.2056	-1.52476	0.12732	0.267295	0.573009
ileS	7889.42	0.261843	0.172002	1.52232	0.127929	0.268394	0.571228
srn_1450_Sau6057	21656.6	0.449116	0.295146	1.52167	0.128092	0.268485	0.57108
cap5P	269.281	0.332534	0.218562	1.52146	0.128144	0.268485	0.57108
ybaK	218.028	0.353061	0.232257	1.52013	0.128477	0.269002	0.570244
SAUSA300_0579	1059.85	0.261157	0.172113	1.51736	0.129177	0.269924	0.568759
srn_4460_Teg26	296.278	-0.811225	0.534594	-1.51746	0.12915	0.269924	0.568759
srtB	25.3088	-0.944276	0.622283	-1.51744	0.129156	0.269924	0.568759
SAUSA300_2272	1324.64	0.341725	0.22538	1.51622	0.129465	0.270345	0.568081
SAUSA300_2385	1426.96	0.24041	0.159027	1.51175	0.130596	0.272526	0.564592
SAUSA300_2099	1683.57	-0.543982	0.36109	-1.5065	0.131939	0.275144	0.56044
SAUSA300_0604	170.088	-0.746005	0.495851	-1.50449	0.132454	0.276035	0.559036
SAUSA300_1710	1371.67	-0.295687	0.197025	-1.50076	0.133417	0.277671	0.556469
moaC	846.853	0.435052	0.290066	1.49984	0.133657	0.277765	0.556323
SAUSA300_2574	296.039	0.310009	0.206686	1.4999	0.133639	0.277765	0.556323
SAUSA300_1261	1258.32	0.2243	0.149583	1.4995	0.133744	0.277765	0.556323
pgk	25167.7	-0.279779	0.186652	-1.49894	0.13389	0.277765	0.556323
SAUSA300_1908	1304.84	-0.413691	0.276001	-1.49887	0.133906	0.277765	0.556323
nanA	36.1085	0.82599	0.551782	1.49695	0.134407	0.278583	0.555045
trmD	6444.07	0.386451	0.258207	1.49667	0.134479	0.278583	0.555045
SAUSA300_2260	429.938	0.30437	0.203602	1.49492	0.134935	0.279342	0.553864
SAUSA300_2456	409.191	-0.344076	0.230413	-1.4933	0.135359	0.280034	0.552789
SAUSA300_2407	95.6955	0.402406	0.270303	1.48872	0.136561	0.281961	0.54981
SAUSA300_1402	19.7613	0.945469	0.635773	1.48712	0.136984	0.2823	0.549289
srn_0980_sRNA86	26.008	0.677213	0.455347	1.48725	0.13695	0.2823	0.549289
vraR	865.761	-0.284044	0.191044	-1.4868	0.137069	0.2823	0.549289
SAUSA300_2378	831.311	-0.294423	0.198049	-1.48662	0.137115	0.2823	0.549289
SAUSA300_0866	405.352	-0.503483	0.338729	-1.48639	0.137177	0.2823	0.549289
SAUSA300_0346	51.1808	0.561866	0.378431	1.48473	0.137617	0.28302	0.548184
SAUSA300_0803	1091.35	-0.346484	0.23355	-1.48355	0.137928	0.283473	0.547488
srn_2610_Sau24	5708.94	0.401701	0.270844	1.48315	0.138035	0.283507	0.547437
SAUSA300_0183	8205.24	0.432495	0.291788	1.48222	0.138281	0.283655	0.547209
radA	2356.39	0.324428	0.218934	1.48185	0.138379	0.283655	0.547209
SAUSA300_2052	386.53	0.30596	0.20646	1.48194	0.138357	0.283655	0.547209
SAUSA300_1483	79.3397	-0.429234	0.289959	-1.48032	0.138787	0.28413	0.546483
gntR	188.17	-0.449441	0.303614	-1.4803	0.138793	0.28413	0.546483
murA_1	3262.48	0.319231	0.21577	1.4795	0.139007	0.284346	0.546154
coaD	1657.81	-0.373813	0.253745	-1.47318	0.140702	0.287099	0.541968
pyrB	3779.09	0.659041	0.447684	1.47211	0.140991	0.287501	0.541361
lexA	4962.55	0.392266	0.266628	1.47121	0.141235	0.28772	0.54103
SAUSA300_1302	233.098	-0.474098	0.32229	-1.47103	0.141283	0.28772	0.54103
SAUSA300_2324	75645.3	-0.592612	0.403261	-1.46955	0.141683	0.288348	0.540083
srn_4470_RsaX28	75050.6	-0.596519	0.406077	-1.46898	0.141838	0.288475	0.539891
tuf	90390.9	0.466919	0.318179	1.46747	0.142247	0.288493	0.539865
kdpB	66.0061	0.46564	0.317088	1.46849	0.141971	0.288493	0.539865
SAUSA300_0622	188.878	0.326621	0.222511	1.46788	0.142136	0.288493	0.539865
SAUSA300_0283	4413.66	0.244138	0.16628	1.46824	0.14204	0.288493	0.539865
SAUSA300_1230	195.177	-1.02544	0.699126	-1.46674	0.142447	0.288587	0.539724
SAUSA300_0365	55.5947	-0.676427	0.46214	-1.46368	0.14328	0.289899	0.537754
srn_4205_tsr32	18.7274	-0.828271	0.565772	-1.46397	0.143203	0.289899	0.537754
SAUSA300_0469	762.001	0.29071	0.198724	1.46289	0.143499	0.290153	0.537373
srn_4220_sRNA345	4928.93	0.374856	0.256626	1.46071	0.144094	0.290981	0.536135
srn_4260_Sau30	6014.02	0.590229	0.405067	1.45711	0.145085	0.292683	0.533603
SAUSA300_1523	1316.27	-0.346572	0.237872	-1.45697	0.145124	0.292683	0.533603
SAUSA300_0302	144.086	-0.793286	0.544622	-1.45658	0.145232	0.292712	0.533559
fni	1487.58	0.31063	0.21345	1.45528	0.145592	0.293248	0.532765
SAUSA300_0169	69.2416	-0.828073	0.569455	-1.45415	0.145905	0.293689	0.532113
adhE	1894.3	0.410674	0.282544	1.45348	0.146089	0.293871	0.531844
SAUSA300_0316	28.4425	0.650053	0.447391	1.45299	0.146227	0.29396	0.531712
SAUSA300_0463	517.083	-0.290284	0.199997	-1.45145	0.146656	0.294442	0.531
SAUSA300_2460	86.6645	-0.627219	0.432062	-1.45169	0.146589	0.294442	0.531
tmRNA	240829	0.80869	0.557346	1.45097	0.146789	0.294521	0.530884
fabF	6128.27	0.391543	0.270176	1.44922	0.147277	0.29531	0.529723
ung	1163.07	0.278869	0.192651	1.44753	0.147748	0.295959	0.528768
SAUSA300_2495	677.007	-0.334319	0.230982	-1.44738	0.14779	0.295959	0.528768
pyk	21957	0.219399	0.152051	1.44293	0.149039	0.297799	0.526077
era	2946.61	-0.254834	0.17663	-1.44275	0.14909	0.297799	0.526077
srn_3185_tsr28	169.633	-0.478125	0.332108	-1.43967	0.149961	0.299157	0.524101
rpsI	14860.6	0.479686	0.333647	1.4377	0.150518	0.299742	0.523253
SAUSA300_0237	543.469	0.353139	0.245699	1.43728	0.150638	0.299742	0.523253
SAUSA300_0637	166.312	-0.390799	0.271843	-1.43759	0.15055	0.299742	0.523253
SAUSA300_1861	1437.67	0.440638	0.306773	1.43637	0.150898	0.29976	0.523227
sdaAA	459.6	0.436968	0.304245	1.43624	0.150935	0.29976	0.523227
SAUSA300_0987	704.337	0.335922	0.234445	1.43284	0.151903	0.300604	0.522006
SAUSA300_0712	5976.45	0.204515	0.142642	1.43376	0.151639	0.300604	0.522006
SAUSA300_1642	5504.75	-0.177385	0.123689	-1.43412	0.151538	0.300604	0.522006
SAUSA300_1323	771.888	-0.315801	0.22042	-1.43272	0.151937	0.300604	0.522006
SAUSA300_0721	207.234	-0.611482	0.426675	-1.43313	0.15182	0.300604	0.522006
SAUSA300_0223	24.9231	-0.74431	0.519158	-1.43369	0.151661	0.300604	0.522006
srn_4750_sRNA384	20.8871	0.796753	0.556435	1.43189	0.152176	0.300886	0.521598
SAUSA300_0652	815.413	-0.286902	0.200735	-1.42926	0.15293	0.302186	0.519725
ssb	21998	0.424015	0.296877	1.42825	0.15322	0.302549	0.519204
SAUSA300_0689	892.022	-0.615381	0.430955	-1.42795	0.153307	0.302549	0.519204
epiF	74.704	-0.827265	0.580027	-1.42625	0.153795	0.303321	0.518097
SAUSA300_0063	13.4709	0.920735	0.646765	1.4236	0.154562	0.303872	0.517309
SAUSA300_1007	2724.12	0.462945	0.325268	1.42327	0.154658	0.303872	0.517309
SAUSA300_2480	629.435	0.285074	0.200233	1.42372	0.154529	0.303872	0.517309
SAUSA300_0826	973.004	-0.228108	0.160268	-1.42329	0.154652	0.303872	0.517309
rpsH	11896.5	-0.282495	0.198421	-1.42371	0.154529	0.303872	0.517309
glk	2733.16	0.204843	0.144006	1.42246	0.154894	0.303953	0.517193
ftsK	3989.73	-0.220122	0.155015	-1.42	0.155607	0.304918	0.515817
srn_4120_Teg20	2385.47	0.470394	0.331648	1.41836	0.156087	0.305528	0.51495
rpsD	12212.3	-0.240623	0.170071	-1.41484	0.157115	0.307348	0.512369
SAUSA300_0409	4307.22	0.552614	0.391215	1.41256	0.157786	0.30838	0.510913
SAUSA300_2510	188.848	0.384422	0.272182	1.41237	0.15784	0.30838	0.510913
SAUSA300_1480	39.0758	0.64133	0.454471	1.41116	0.158198	0.308742	0.510404
SAUSA300_0586	27.2298	-1.22301	0.867754	-1.4094	0.158718	0.309322	0.509589
cap5M	84.4087	0.493525	0.35037	1.40858	0.158958	0.309498	0.509343
SAUSA300_1172	869.647	-0.342593	0.24378	-1.40533	0.159922	0.310877	0.507412
nrdG	169.374	-0.520855	0.370578	-1.40552	0.159867	0.310877	0.507412
SAUSA300_2308	151.468	0.368607	0.262542	1.40399	0.160321	0.311281	0.506847
srn_2510_Sau6297	49.3712	0.594016	0.423902	1.40131	0.161122	0.31245	0.50522
SAUSA300_2404	704.624	0.263459	0.187984	1.4015	0.161065	0.31245	0.50522
SAUSA300_1005	1409.02	0.32424	0.23151	1.40054	0.161351	0.312698	0.504874
SAUSA300_2468	197.978	0.392681	0.281022	1.39733	0.162314	0.31437	0.502558
SAUSA300_0922	816.204	-0.236589	0.169531	-1.39555	0.162849	0.315211	0.501398
SAUSA300_1850	1814.31	0.251867	0.180532	1.39514	0.162974	0.315257	0.501335
SAUSA300_0458	310.008	-0.331199	0.238106	-1.39098	0.164233	0.317497	0.498261
SAUSA300_1451	415.077	0.282033	0.202845	1.39039	0.164411	0.317644	0.498059
rpmF	2827.29	-0.261756	0.188516	-1.38851	0.164982	0.318551	0.496822
SAUSA300_1980	134.44	-1.0674	0.770296	-1.3857	0.165838	0.320006	0.494842
SAUSA300_0297	35.7604	-1.47153	1.06238	-1.38513	0.166013	0.320146	0.494652
srn_3020_Teg65	1020.55	-0.723194	0.522589	-1.38387	0.166399	0.320495	0.494178
SAUSA300_0906	621.57	0.278967	0.201808	1.38234	0.166868	0.321201	0.493223
SAUSA300_0564	1129.01	0.30384	0.219998	1.3811	0.167247	0.321732	0.492506
SAUSA300_1923	24.8693	-0.840481	0.608728	-1.38072	0.167366	0.321762	0.492465
SAUSA300_2376	179.518	0.305268	0.221238	1.37982	0.167643	0.322098	0.492012
SAUSA300_0647	731.443	0.243309	0.176708	1.3769	0.168544	0.323629	0.489952
SAUSA300_1229	1402.39	-0.294217	0.213857	-1.37577	0.168893	0.323902	0.489586
betB	3592	0.390738	0.284336	1.37421	0.169375	0.324627	0.488615
thiI	637.666	-0.254542	0.185311	-1.37359	0.169568	0.324798	0.488386
srn_2860_sRNA229	23.6638	-0.760651	0.553946	-1.37315	0.169706	0.324862	0.488301
accB_1	4297.61	0.382427	0.278583	1.37276	0.169827	0.324896	0.488256
SAUSA300_1322	1465.14	-0.190493	0.138801	-1.37242	0.169934	0.3249	0.48825
acsA	184.529	0.435549	0.318198	1.3688	0.171061	0.326457	0.486173
SAUSA300_0279	2291.46	-0.36618	0.267518	-1.36881	0.17106	0.326457	0.486173
metS	3482.73	-0.230905	0.168805	-1.36788	0.17135	0.326809	0.485706
SAUSA300_1410	64.1919	0.437622	0.320294	1.36631	0.17184	0.327057	0.485377
nusG	13478.9	0.387699	0.283759	1.3663	0.171845	0.327057	0.485377
SAUSA300_0995	45239.7	0.363755	0.266231	1.36631	0.171841	0.327057	0.485377
SAUSA300_1179	16863.1	0.335942	0.245908	1.36613	0.171898	0.327057	0.485377
SAUSA300_2517	1211.39	0.235873	0.173241	1.36153	0.173345	0.329408	0.482266
moaD	640.264	0.305394	0.224421	1.36081	0.173575	0.329644	0.481955
SAUSA300_0558	1876.91	0.2366	0.173927	1.36034	0.173722	0.329724	0.48185
srn_0910_sRNA73	34.6499	-0.626628	0.461611	-1.35748	0.174628	0.331242	0.479854
adh	4128.43	0.278711	0.205544	1.35597	0.17511	0.331955	0.47892
SAUSA300_1805	643.813	-0.513291	0.378646	-1.3556	0.175228	0.331977	0.478891
srn_4670_RsaOT	112.632	-0.717099	0.529469	-1.35437	0.175617	0.33238	0.478365
SAUSA300_0392	13.04	-1.73856	1.28377	-1.35426	0.175653	0.33238	0.478365
gid	2224.81	0.288946	0.213484	1.35348	0.175903	0.332651	0.478011
SAUSA300_1519	512.455	-0.34313	0.254127	-1.35023	0.176941	0.334254	0.475923
srn_4230_sRNA344	25.6092	-1.03511	0.766655	-1.35016	0.176964	0.334254	0.475923
SAUSA300_2339	901.9	-0.349527	0.258951	-1.34978	0.177086	0.334282	0.475887
SAUSA300_1807	173.934	-0.421777	0.312713	-1.34877	0.177412	0.334695	0.475351
arsC	304.663	0.266308	0.19765	1.34738	0.177859	0.335336	0.47452
epiC	53.4545	-0.690492	0.512872	-1.34632	0.178198	0.33557	0.474216
opuCc	1695.19	0.207231	0.15399	1.34574	0.178385	0.335709	0.474037
srrB	2708.35	-0.204503	0.151998	-1.34543	0.178486	0.335709	0.474037
sdrC	191.141	0.306779	0.22819	1.3444	0.178818	0.335722	0.47402
SAUSA300_0181	9530.56	0.176874	0.131515	1.3449	0.178656	0.335722	0.47402
SAUSA300_1301	390.898	-0.235427	0.175159	-1.34408	0.178923	0.335722	0.47402
SAUSA300_0775	87.2093	0.488679	0.363965	1.34265	0.179384	0.336184	0.473423
pstC	15.781	-0.803068	0.599372	-1.33985	0.180295	0.337688	0.471484
SAUSA300_1839	475.231	0.663371	0.495483	1.33884	0.180623	0.338101	0.470954
rplW	10065.5	-0.226889	0.169713	-1.3369	0.181256	0.339082	0.469695
SAUSA300_2530	168.517	-0.279667	0.209437	-1.33532	0.181771	0.339638	0.468983
srn_2590_Sau46	18.1796	-1.13064	0.846634	-1.33545	0.18173	0.339638	0.468983
murB	2142.89	-0.189172	0.141778	-1.33428	0.182113	0.340074	0.468427
ftsZ	21150.4	0.276722	0.207587	1.33304	0.182518	0.340221	0.468239
SAUSA300_0720	24.6822	-1.02316	0.768183	-1.33192	0.182887	0.340707	0.467619
SAUSA300_0073	673.864	0.234997	0.176541	1.33112	0.183151	0.340857	0.467427
dtd	1397.32	-0.320598	0.240869	-1.33101	0.183186	0.340857	0.467427
pstB	39.7978	-0.676777	0.508677	-1.33046	0.183366	0.340988	0.467261
srn_2347	89.2068	-1.0106	0.759953	-1.32982	0.183576	0.341177	0.46702
SAUSA300_2156	693.858	0.246084	0.185135	1.32922	0.183777	0.341346	0.466805
srn_1730_Sau7006	21.7698	-0.761498	0.573277	-1.32832	0.184071	0.341605	0.466476
SAUSA300_1141	50.7483	-0.932061	0.701784	-1.32813	0.184134	0.341605	0.466476
SAUSA300_0123	41.4428	0.520732	0.39248	1.32677	0.184584	0.342235	0.465675
SAUSA300_0636	175.753	-0.333461	0.251754	-1.32455	0.18532	0.343396	0.464204
ansA	1138.67	0.20893	0.158065	1.3218	0.186236	0.344315	0.463045
SAUSA300_2294	442.6	-0.297791	0.225283	-1.32185	0.186218	0.344315	0.463045
SAUSA300_0807	117.613	-0.466337	0.352566	-1.32269	0.185937	0.344315	0.463045
SAUSA300_2327	1092.91	-0.819689	0.620161	-1.32174	0.186256	0.344315	0.463045
srn_1420_Sau60	797.696	-0.554754	0.41988	-1.32122	0.186428	0.344429	0.462901
SAUSA300_2502	109.476	0.562894	0.426544	1.31966	0.186947	0.345184	0.461949
srn_0070_sRNA4	20.4215	-0.85359	0.647559	-1.31817	0.187448	0.345294	0.461811
SAUSA300_1008	90.2665	-0.998511	0.757346	-1.31843	0.187358	0.345294	0.461811
secY_1	20365.2	-0.235045	0.17872	-1.31516	0.188456	0.346946	0.459738
SAUSA300_0780	255.257	-0.243199	0.185059	-1.31417	0.188789	0.347353	0.459228
srn_3765	20.0208	-1.26444	0.963582	-1.31223	0.189442	0.34835	0.457984
malR	168.56	-0.368	0.281101	-1.30914	0.190488	0.350067	0.455848
putA	116.795	-0.627448	0.479476	-1.30861	0.190666	0.350189	0.455697
SAUSA300_1572	3025.87	0.268778	0.205558	1.30755	0.191026	0.350644	0.455134
srn_1580_sbrC	135.396	0.301264	0.230472	1.30716	0.191157	0.350679	0.45509
SAUSA300_0725	582.809	-0.359233	0.275092	-1.30587	0.191598	0.351076	0.454599
srn_2540_sRNA210	41.3342	0.559294	0.428804	1.30431	0.192127	0.351279	0.454348
SAUSA300_2320	2005.01	0.3226	0.247414	1.30389	0.192271	0.351279	0.454348
SAUSA300_2397	339.972	0.273769	0.209899	1.30429	0.192135	0.351279	0.454348
SAUSA300_1050	735.719	-0.282354	0.21674	-1.30273	0.192666	0.35159	0.453964
hemE	1673.57	-0.259479	0.199453	-1.30095	0.193274	0.352494	0.452849
srn_1850_sRNA157	22.041	-0.726362	0.558607	-1.30031	0.193495	0.35269	0.452606
SAUSA300_0848	14.0431	0.770188	0.592653	1.29956	0.193752	0.352739	0.452547
SAUSA300_0839	3375.81	0.559312	0.430387	1.29956	0.193752	0.352739	0.452547
SAUSA300_2068	6739.72	0.395033	0.304053	1.29922	0.193867	0.352739	0.452547
ubiE	2694.54	0.255853	0.197019	1.29863	0.194072	0.352739	0.452547
SAUSA300_1298	1504.37	-0.267295	0.205835	-1.29859	0.194085	0.352739	0.452547
SAUSA300_0370	34.3844	-0.719438	0.554256	-1.29803	0.194279	0.352885	0.452367
gap_1	85365.1	0.356914	0.275319	1.29636	0.19485	0.353513	0.451595
mtlD	434.911	-0.460433	0.356	-1.29335	0.19589	0.354781	0.45004
SAUSA300_2370	21.2119	-0.705382	0.545335	-1.29348	0.195844	0.354781	0.45004
SAUSA300_0735	31.4186	-0.746583	0.577144	-1.29358	0.195809	0.354781	0.45004
SAUSA300_1687	7543.47	-0.201204	0.155611	-1.29299	0.196014	0.354801	0.450015
srn_2250_sprG4	1142.56	0.505926	0.392685	1.28838	0.197615	0.357491	0.446735
SAUSA300_1174	2291.5	0.222833	0.173146	1.28697	0.198105	0.35817	0.44591
hslV	3206.37	0.384051	0.298566	1.28632	0.198331	0.358372	0.445666
SAUSA300_0714	465.181	-0.368893	0.287077	-1.285	0.198793	0.358999	0.444906
SAUSA300_0030	749.638	-0.215415	0.167682	-1.28466	0.19891	0.359003	0.444902
SAUSA300_1651	2381.9	0.292808	0.228007	1.28421	0.19907	0.359085	0.444803
srn_0170_Teg9as	216.187	-0.318379	0.248026	-1.28365	0.199265	0.359229	0.444629
cap5C	39.1097	-0.603609	0.470735	-1.28227	0.199748	0.359892	0.443828
tkt	17113.7	0.277728	0.216896	1.28047	0.200381	0.360825	0.442703
int_2	85.6706	0.381926	0.298513	1.27943	0.200747	0.361274	0.442163
SAUSA300_1941	75.9079	-0.384119	0.300475	-1.27837	0.201117	0.361734	0.441611
SAUSA300_2500	583.484	0.473611	0.370751	1.27743	0.201449	0.362121	0.441146
SAUSA300_1853	635.595	-0.316263	0.247685	-1.27687	0.201647	0.36227	0.440968
SAUSA300_2538	282.387	0.24114	0.189137	1.27495	0.202327	0.363282	0.439756
lacC	32.2388	0.509802	0.400186	1.27391	0.202694	0.363725	0.439227
brnQ_3	348.863	-0.374227	0.293835	-1.2736	0.202806	0.363725	0.439227
SAUSA300_1915	20.7909	-1.22993	0.968428	-1.27003	0.204075	0.365695	0.436881
rpmG_2	984.797	-0.228288	0.179884	-1.26908	0.204411	0.365764	0.436799
SAUSA300_1436	1381.05	0.24639	0.195065	1.26312	0.206548	0.369375	0.432532
SAUSA300_2414	15.3772	0.730091	0.57854	1.26195	0.206966	0.369912	0.431902
SAUSA300_2139	57.821	-0.478925	0.380122	-1.25992	0.207697	0.371005	0.43062
SAUSA300_1746	106.199	0.391107	0.310686	1.25885	0.208085	0.371274	0.430305
tmk	780.63	0.178683	0.141911	1.25912	0.207986	0.371274	0.430305
SAUSA300_0933	1554.24	0.474067	0.376761	1.25827	0.208294	0.371436	0.430116
srn_2230_sprG2	1555.87	0.472473	0.375831	1.25714	0.208701	0.37195	0.429515
rpmB	1338.54	-0.361195	0.287567	-1.25604	0.209102	0.37226	0.429153
SAUSA300_1111	1708.65	-0.236843	0.188788	-1.25455	0.209643	0.372876	0.428436
SAUSA300_2384	380.429	-0.382714	0.305098	-1.2544	0.209698	0.372876	0.428436
SAUSA300_2133	1037.23	-0.344461	0.274883	-1.25312	0.210163	0.373279	0.427967
srn_2570_sRNA213	34.9906	0.700579	0.559397	1.25238	0.21043	0.373541	0.427662
SAUSA300_2306	26.9936	-0.581756	0.464951	-1.25122	0.210854	0.37408	0.427035
srn_0370_sRNA22	17.5193	0.805353	0.643963	1.25062	0.211073	0.374256	0.426831
lipA	4763.07	0.236687	0.189427	1.24949	0.211487	0.374778	0.426226
SAUSA300_1396	58.607	0.459784	0.368703	1.24703	0.212386	0.375475	0.425419
SAUSA300_0235	68846.3	0.364645	0.292496	1.24667	0.21252	0.375475	0.425419
SAUSA300_1318	1704.26	-0.178871	0.143488	-1.24659	0.212548	0.375475	0.425419
srn_2900_Teg113	17.1402	-1.01739	0.815801	-1.2471	0.21236	0.375475	0.425419
SAUSA300_1857	1203.65	0.300473	0.241187	1.24581	0.212834	0.375602	0.425273
SAUSA300_1671	547.407	0.223683	0.179981	1.24282	0.213935	0.376988	0.423672
ctpA	1343.06	-0.226849	0.18253	-1.2428	0.21394	0.376988	0.423672
kdpC	41.6789	0.521529	0.421161	1.23831	0.2156	0.379485	0.420805
dnaK	10005.3	-0.18225	0.14734	-1.23694	0.21611	0.380168	0.420024
sdhA	7653.87	0.365689	0.295799	1.23627	0.216357	0.380263	0.419916
srn_0590_sRNA37	113.488	0.442993	0.35884	1.23451	0.217011	0.381111	0.418949
SAUSA300_1003	2384.64	-0.225795	0.183458	-1.23078	0.218407	0.383346	0.416409
coa	99.2893	0.393004	0.319484	1.23012	0.218652	0.383561	0.416166
SAUSA300_2319	314.285	0.340678	0.277288	1.22861	0.219219	0.384125	0.415527
SAUSA300_2126	576.461	-0.233571	0.190109	-1.22861	0.219216	0.384125	0.415527
dnaB	3575.88	0.262758	0.214037	1.22763	0.219587	0.384473	0.415134
SAUSA300_2083	1124.67	-0.341049	0.277858	-1.22742	0.219664	0.384473	0.415134
SAUSA300_0997	363.037	0.2505	0.204232	1.22655	0.219993	0.384619	0.414969
accD	1322.41	-0.217478	0.177297	-1.22663	0.219963	0.384619	0.414969
hprK	3160.62	0.322217	0.262886	1.22569	0.220316	0.384753	0.414818
argH	239.372	-0.441033	0.360852	-1.2222	0.221632	0.386834	0.412475
rpsF	12994.7	0.377737	0.309188	1.22171	0.221818	0.386944	0.412352
SAUSA300_1927	21.4712	-0.593689	0.486218	-1.22103	0.222073	0.387172	0.412096
SAUSA300_0408	121.581	-0.279754	0.229412	-1.21944	0.222677	0.388009	0.411158
SAUSA300_2413	23.1239	0.700464	0.575162	1.21785	0.223279	0.388625	0.410469
SAUSA300_0606	79.153	-0.480936	0.394896	-1.21788	0.22327	0.388625	0.410469
SAUSA300_0362	415.697	-0.247355	0.203293	-1.21674	0.223703	0.389146	0.409888
SAUSA300_1506	823.052	-0.339558	0.279498	-1.21488	0.224411	0.390161	0.408756
rpoD	2738.99	-0.190472	0.156982	-1.21334	0.225002	0.390799	0.408047
sucC	5574.85	-0.361731	0.298185	-1.21311	0.225089	0.390799	0.408047
SAUSA300_0344	15.7175	0.67252	0.555376	1.21093	0.225923	0.391483	0.407287
pnbA	1369.72	0.235504	0.194454	1.2111	0.225856	0.391483	0.407287
SAUSA300_0248	1160.4	-0.210932	0.174178	-1.21101	0.225891	0.391483	0.407287
SAUSA300_1951	55.1955	-0.439251	0.363308	-1.20903	0.22665	0.392307	0.406373
SAUSA300_0212	126.186	-0.420419	0.348042	-1.20795	0.227065	0.392808	0.405819
trpA	414.235	0.226303	0.187514	1.20686	0.227486	0.392884	0.405736
srn_1900_Sau15	114.552	-0.479566	0.397276	-1.20714	0.22738	0.392884	0.405736
SAUSA300_2494	2775.84	0.245398	0.203531	1.2057	0.227931	0.393436	0.405125
SAUSA300_0355	3119.63	0.294777	0.244615	1.20507	0.228177	0.393643	0.404897
SAUSA300_2622	372.933	-0.271419	0.225356	-1.2044	0.228435	0.39387	0.404647
srn_2058	394.781	0.400153	0.332399	1.20383	0.228654	0.394031	0.404469
SAUSA300_2043	277.958	0.242197	0.201559	1.20162	0.229512	0.395291	0.403083
SAUSA300_1071	1602.2	-0.209007	0.174167	-1.20004	0.230123	0.396125	0.402167
SAUSA300_1388	16.9811	0.678778	0.566098	1.19905	0.23051	0.396355	0.401916
SAUSA300_1069	962.761	0.328427	0.273852	1.19929	0.230416	0.396355	0.401916
SAUSA300_1187	1362.51	0.180864	0.150924	1.19838	0.230771	0.396585	0.401663
trpB	26.0323	0.61901	0.516883	1.19758	0.231079	0.396898	0.401321
alr2	182.992	-0.419713	0.350656	-1.19694	0.231331	0.397112	0.401087
sirB	61.6866	0.580658	0.485725	1.19545	0.231912	0.397891	0.400236
SAUSA300_1759	76.3723	0.463677	0.388094	1.19475	0.232183	0.398137	0.399967
SAUSA300_2459	180.299	0.257276	0.21562	1.19319	0.232796	0.398969	0.399061
srn_3580_SprA1	25.5774	-0.665568	0.558528	-1.19165	0.2334	0.399785	0.398174
pyrP	4530.79	0.555335	0.467022	1.1891	0.234401	0.400754	0.397122
tcaA	593.323	-0.213099	0.179287	-1.18859	0.2346	0.400754	0.397122
cap5I	32.9784	-0.771876	0.648899	-1.18952	0.234236	0.400754	0.397122
SAUSA300_0577	23.8744	0.676113	0.570015	1.18613	0.23557	0.402037	0.395734
srn_0250_Sau6372	50.4616	-0.534427	0.450606	-1.18602	0.235615	0.402037	0.395734
SAUSA300_0077	183.111	0.230963	0.195081	1.18393	0.236439	0.403019	0.394675
arsB	213.871	-0.33178	0.280318	-1.18359	0.236577	0.403019	0.394675
SAUSA300_1942	41.7849	-0.419503	0.354347	-1.18388	0.236462	0.403019	0.394675
arcB_1	123.322	0.314346	0.265675	1.1832	0.236731	0.403061	0.394629
SAUSA300_0076	323.947	0.268631	0.227305	1.18181	0.237282	0.403622	0.394025
srn_0100_sRNA6	20.6323	0.60972	0.517241	1.17879	0.238481	0.405379	0.392139
SAUSA300_2256	1069.35	0.192139	0.163161	1.1776	0.238955	0.405964	0.391513
SAUSA300_0977	27.4791	-0.849317	0.721948	-1.17642	0.239425	0.406542	0.390895
SAUSA300_1537	1019.03	-0.217994	0.185657	-1.17418	0.240325	0.407405	0.389973
srn_9580_tsr1	367.248	-0.230461	0.196182	-1.17473	0.240102	0.407405	0.389973
SAUSA300_0856	245.443	-0.280002	0.238421	-1.1744	0.240234	0.407405	0.389973
SAUSA300_2451	46.2076	-0.541029	0.462459	-1.1699	0.242043	0.40943	0.38782
pnpA	10115.4	0.260375	0.222655	1.16941	0.242239	0.409539	0.387704
SAUSA300_1258	1136.48	0.609274	0.521751	1.16775	0.242908	0.410227	0.386976
plsX	3601.41	-0.264406	0.226983	-1.16487	0.244072	0.41197	0.385134
srn_1920_Teg95	442.471	-0.19626	0.168587	-1.16414	0.244366	0.412244	0.384845
SAUSA300_0378	253.548	-0.302237	0.26007	-1.16214	0.245179	0.413393	0.383637
srn_3310_sRNA263	601.996	0.324081	0.278979	1.16167	0.24537	0.413491	0.383534
srn_1230_sRNA108	14.9367	-0.862193	0.742733	-1.16084	0.245708	0.413837	0.38317
aroA	892.48	-0.22166	0.191043	-1.16026	0.245942	0.414009	0.38299
SAUSA300_1518	1309.6	-0.231282	0.199422	-1.15977	0.246144	0.414126	0.382867
msrA_2	2566.03	0.228546	0.197581	1.15672	0.247386	0.415991	0.380916
rnc	1222.6	0.231387	0.200748	1.15262	0.249066	0.418513	0.378291
SAUSA300_1913	1663.78	-0.472166	0.409721	-1.15241	0.249153	0.418513	0.378291
hutU	66.9312	0.447154	0.389174	1.14898	0.250563	0.419529	0.377238
SAUSA300_1716	210.617	0.271969	0.236655	1.14922	0.250464	0.419529	0.377238
ychF	2027.38	0.259241	0.22549	1.14968	0.250276	0.419529	0.377238
SAUSA300_0097	751.281	0.247098	0.214927	1.14968	0.250275	0.419529	0.377238
SAUSA300_0540	744.96	0.245197	0.213107	1.15058	0.249903	0.419529	0.377238
SAUSA300_2289	486.313	-0.340527	0.296371	-1.14899	0.250562	0.419529	0.377238
epiA	39.5099	-0.618992	0.540283	-1.14568	0.251927	0.421361	0.375346
SAUSA300_0276	36.5158	-0.842562	0.735367	-1.14577	0.25189	0.421361	0.375346
SAUSA300_0139	157.862	-0.325747	0.284597	-1.14459	0.252379	0.421891	0.3748
rpoA	14537.4	-0.214902	0.188404	-1.14064	0.254019	0.424179	0.372451
SAUSA300_0719	19.4412	-1.10448	0.969523	-1.13919	0.254622	0.424959	0.371653
SAUSA300_1864	1386.93	-0.507216	0.445743	-1.13791	0.255158	0.425508	0.371093
SAUSA300_2544	24.8768	-1.03454	0.909279	-1.13775	0.255223	0.425508	0.371093
fnbB	172.166	0.340913	0.299921	1.13668	0.255673	0.426031	0.370558
glpF	324.24	-0.389477	0.343483	-1.13391	0.256834	0.427509	0.369055
rpsT	4041.98	-0.486199	0.428701	-1.13412	0.256744	0.427509	0.369055
SAUSA300_1533	11651	0.279478	0.246749	1.13264	0.257364	0.428164	0.368389
SAUSA300_0925	991.468	0.225219	0.198928	1.13217	0.257564	0.428229	0.368324
srn_0170_srn_0120_Teg9as_Teg6as	29.4687	-0.483949	0.427555	-1.1319	0.257677	0.428229	0.368324
SAUSA300_0593	1013.17	0.171984	0.152169	1.13022	0.258385	0.429177	0.367363
SAUSA300_1934	137.522	-0.294054	0.260615	-1.12831	0.25919	0.430286	0.366243
purD	39841.2	0.247893	0.220539	1.12403	0.261	0.432594	0.363919
SAUSA300_2257	2237.4	0.210445	0.187329	1.1234	0.261268	0.432594	0.363919
SAUSA300_0421	1252.65	-0.230661	0.205112	-1.12456	0.260775	0.432594	0.363919
SAUSA300_0209	91.4946	-0.490794	0.436888	-1.12339	0.261273	0.432594	0.363919
SAUSA300_0258	550.773	-0.211556	0.188667	-1.12132	0.262152	0.433794	0.362716
SAUSA300_2207	11252.3	-0.240608	0.21483	-1.11999	0.262719	0.434299	0.362211
SAUSA300_0307	1714.95	0.181179	0.162437	1.11538	0.264686	0.43732	0.3592
SAUSA300_1186	1382.69	-0.2063	0.185022	-1.115	0.264851	0.43736	0.359161
narH	1030.75	-0.666088	0.598021	-1.11382	0.265356	0.437963	0.358562
SAUSA300_0620	26844.4	0.299756	0.2696	1.11185	0.266201	0.438663	0.357869
mfd	1720.63	-0.221493	0.199162	-1.11213	0.266084	0.438663	0.357869
SAUSA300_1868	225.137	-0.34203	0.307476	-1.11238	0.265975	0.438663	0.357869
SAUSA300_1674	4952.06	0.219742	0.197797	1.11095	0.266591	0.438748	0.357785
sspB	432.141	-0.227713	0.20505	-1.11052	0.266774	0.438748	0.357785
atpD	26663.2	-0.279464	0.251671	-1.11043	0.266814	0.438748	0.357785
SAUSA300_1871	28.7769	-0.889349	0.801795	-1.1092	0.267345	0.43939	0.357149
ipdC	1861.32	0.255294	0.230254	1.10875	0.267538	0.439477	0.357064
ureA	403.236	0.347381	0.313687	1.10741	0.268115	0.440194	0.356356
rrfC	18.3423	0.716481	0.647624	1.10632	0.268587	0.440736	0.355822
rrlB	2697.68	0.334637	0.303281	1.10339	0.269859	0.442505	0.354082
SAUSA300_0709	432.978	-0.215814	0.195629	-1.10318	0.269948	0.442505	0.354082
rpoF	3010.76	0.269342	0.244595	1.10117	0.270821	0.443292	0.35331
SAUSA300_0127	64.6439	-0.782255	0.710431	-1.1011	0.270854	0.443292	0.35331
srn_0765_tsr11	681.037	0.336571	0.30588	1.10034	0.271185	0.443375	0.353228
srn_4590_Teg28	139.068	-0.968242	0.879955	-1.10033	0.271188	0.443375	0.353228
hisIE	26.5385	0.481714	0.438416	1.09876	0.271872	0.444029	0.352588
SAUSA300_2381	474.778	0.221235	0.202035	1.09503	0.273502	0.446332	0.350342
recR	2259.96	0.164952	0.150657	1.09488	0.273568	0.446332	0.350342
SAUSA300_0794	461.505	0.382175	0.349306	1.0941	0.273912	0.446662	0.350021
SAUSA300_1933	79.1342	-0.341107	0.31213	-1.09284	0.274465	0.44733	0.349372
SAUSA300_0447	48.9149	0.521112	0.477278	1.09184	0.274903	0.44764	0.349071
SAUSA300_1695	6534.33	0.162947	0.149283	1.09153	0.27504	0.44764	0.349071
SAUSA300_0048	13.1241	-1.35634	1.24272	-1.09143	0.275085	0.44764	0.349071
srn_9335.1_tsr29	37.9895	-0.569991	0.522659	-1.09056	0.275466	0.448027	0.348696
parE	3554.9	0.20781	0.190756	1.0894	0.275976	0.44839	0.348344
qoxB	54566.3	0.2047	0.187885	1.0895	0.275934	0.44839	0.348344
SAUSA300_0419	1258.7	-0.193391	0.177806	-1.08765	0.276749	0.449411	0.347356
srn_1910_rsaH	19.7565	-1.10084	1.01482	-1.08476	0.278026	0.451251	0.345582
SAUSA300_2587	1585.1	0.201227	0.18563	1.08402	0.278356	0.451551	0.345293
phnE_1	55.1264	0.363695	0.336295	1.08148	0.279485	0.452624	0.344262
SAUSA300_2304	114.529	0.29541	0.272986	1.08214	0.27919	0.452624	0.344262
SAUSA300_0706	1010.24	0.189636	0.17539	1.08123	0.279596	0.452624	0.344262
SAUSA300_0958	2554.8	-0.168642	0.155959	-1.08132	0.279556	0.452624	0.344262
srn_0110_Teg5as	37.3623	0.416106	0.385031	1.08071	0.279827	0.452763	0.344129
SAUSA300_0795	318.664	0.566721	0.525478	1.07849	0.280817	0.45413	0.34282
SAUSA300_0289	1732	-0.301429	0.279622	-1.07799	0.281039	0.454255	0.342701
ilvC	69.7031	0.347342	0.323135	1.07491	0.282414	0.456006	0.341029
SAUSA300_2070	655.192	-0.20454	0.190651	-1.07285	0.283339	0.457263	0.339834
srn_3740_Sau6492	57.5746	-0.359503	0.335388	-1.0719	0.283763	0.457711	0.339409
tpx	7243.09	0.274635	0.256409	1.07108	0.284133	0.457836	0.33929
purC	9510.28	-0.154192	0.143927	-1.07132	0.284027	0.457836	0.33929
SAUSA300_0978	106.255	-0.374844	0.350288	-1.0701	0.284572	0.458307	0.338844
budA_1	306.425	-0.365788	0.342122	-1.06917	0.284992	0.458746	0.338428
trmU	2326.29	0.20486	0.192313	1.06524	0.286767	0.461128	0.336179
srn_3570_sRNA284	210.495	-0.25226	0.237004	-1.06437	0.287161	0.461229	0.336083
SAUSA300_1904	255.846	-0.55706	0.52332	-1.06447	0.287115	0.461229	0.336083
SAUSA300_0334	110.763	0.290859	0.273885	1.06198	0.288247	0.462556	0.334835
srn_4920_Sau39	72.8073	-0.316718	0.298855	-1.05977	0.289248	0.462976	0.334441
SAUSA300_2321	40.0659	-0.407785	0.384815	-1.05969	0.289285	0.462976	0.334441
SAUSA300_2429	92.1615	-0.412653	0.389619	-1.05912	0.289545	0.462976	0.334441
SAUSA300_2410	30.9583	-0.541246	0.5109	-1.0594	0.289419	0.462976	0.334441
SAUSA300_0401	36.3282	-0.599373	0.56519	-1.06048	0.288927	0.462976	0.334441
srn_4360_sRNA354	37.1622	-0.662674	0.625173	-1.05999	0.289151	0.462976	0.334441
coaBC	973.485	0.253378	0.239437	1.05823	0.289952	0.463086	0.334338
SAUSA300_0587	81.3747	-0.377574	0.356878	-1.05799	0.290058	0.463086	0.334338
SAUSA300_0754	1420.67	0.195179	0.184544	1.05763	0.290223	0.463113	0.334313
rumA	885.966	-0.147946	0.139933	-1.05726	0.290392	0.463145	0.334283
moeA	1837.23	0.259654	0.246168	1.05478	0.291525	0.463363	0.334078
SAUSA300_0035	2209.23	0.199337	0.188896	1.05527	0.291301	0.463363	0.334078
SAUSA300_0559	68.211	-0.370612	0.351393	-1.05469	0.291566	0.463363	0.334078
SAUSA300_2315	970.632	-0.414099	0.392462	-1.05513	0.291365	0.463363	0.334078
SAUSA300_1750	190.349	-0.605277	0.573647	-1.05514	0.291362	0.463363	0.334078
srn_9526_tsr27	28.5498	0.621268	0.589363	1.05413	0.291822	0.463515	0.333936
SAUSA300_1785	2110.92	-0.178082	0.168985	-1.05384	0.291958	0.463515	0.333936
SAUSA300_2620	296.442	-0.471205	0.447874	-1.05209	0.292757	0.464547	0.33297
srn_2070_Sau6851	746.715	0.32366	0.307741	1.05173	0.292925	0.464578	0.332941
SAUSA300_1576	1529.26	-0.136052	0.129564	-1.05008	0.293683	0.465309	0.332259
arcB_2	22.8396	-0.539206	0.51442	-1.04818	0.294554	0.466452	0.331193
srn_2300_sRNA193	57.0343	-0.426746	0.40761	-1.04695	0.295124	0.467089	0.330601
SAUSA300_2336	20.0557	-0.869724	0.830949	-1.04666	0.295255	0.467089	0.330601
SAUSA300_2426	208.832	0.228326	0.218373	1.04557	0.295757	0.467569	0.330154
SAUSA300_0600	510.371	-0.190337	0.182151	-1.04494	0.29605	0.467637	0.330091
rrlC	1983.45	0.326791	0.31327	1.04316	0.296875	0.468702	0.329103
lysP	2526.61	0.183189	0.176076	1.0404	0.298156	0.470308	0.327618
SAUSA300_0553	1103.2	-0.224536	0.21595	-1.03976	0.298453	0.470308	0.327618
srn_2660_sRNA219	263.147	-0.360767	0.347002	-1.03967	0.298494	0.470308	0.327618
SAUSA300_0261	80.1323	0.329065	0.316676	1.03912	0.298747	0.47047	0.327468
SAUSA300_0876	54.2525	-0.416236	0.401032	-1.03791	0.29931	0.47112	0.326869
SAUSA300_2576	614.569	0.433902	0.420127	1.03279	0.301703	0.47417	0.324066
gltC	87.6657	-0.269895	0.261278	-1.03298	0.301613	0.47417	0.324066
SAUSA300_0199	314.33	-0.374459	0.362374	-1.03335	0.30144	0.47417	0.324066
glyA	12957.2	0.265577	0.257913	1.02972	0.303144	0.475716	0.322652
srn_3660_Sau6515	14.9427	-0.60873	0.591131	-1.02977	0.303117	0.475716	0.322652
SAUSA300_1170	1102.78	-0.157827	0.153417	-1.02874	0.303601	0.476195	0.322215
SAUSA300_1668	818.778	0.248836	0.242129	1.0277	0.304091	0.476725	0.321732
ilvN	18.199	0.541684	0.528006	1.0259	0.304937	0.47781	0.320744
6S	782.323	0.297857	0.290823	1.02418	0.305748	0.478842	0.319808
SAUSA300_1689	983.31	-0.263402	0.257667	-1.02226	0.306659	0.479788	0.318951
srn_3070_Sau6889	41.8246	-1.00771	0.985606	-1.02242	0.306581	0.479788	0.318951
SAUSA300_0512	937.503	-0.274721	0.269193	-1.02054	0.307474	0.480822	0.318016
SAUSA300_0734	109.066	-0.296313	0.291161	-1.01769	0.308825	0.482693	0.316329
rrsC	478.556	0.418396	0.412095	1.01529	0.309967	0.483809	0.315326
luxS	3039.1	0.29814	0.293672	1.01522	0.310003	0.483809	0.315326
sdrE	1891.58	0.272785	0.26869	1.01524	0.309991	0.483809	0.315326
SAUSA300_1119	5423.13	-0.15092	0.148724	-1.01476	0.310218	0.483903	0.315242
rpsA	19000	0.186985	0.184519	1.01336	0.310887	0.484463	0.31474
eno	50848.5	0.28465	0.281148	1.01245	0.311321	0.484897	0.314351
SAUSA300_0947	1976.88	0.30629	0.303306	1.00984	0.312573	0.486151	0.313229
SAUSA300_0465	283.435	0.309488	0.307098	1.00778	0.313559	0.48717	0.312319
SAUSA300_0808	78.6109	-0.388784	0.386098	-1.00696	0.313955	0.487301	0.312203
srn_1860_sRNA158	17.4118	-0.728437	0.724238	-1.0058	0.314513	0.487924	0.311647
SAUSA300_1462	797.779	-0.262856	0.261846	-1.00386	0.315447	0.488888	0.31079
pbpA	8537.45	-0.22253	0.222011	-1.00234	0.316181	0.489055	0.310642
SAUSA300_0033	2770.38	-0.336025	0.335184	-1.00251	0.316097	0.489055	0.310642
SAUSA300_0133	40.0517	-0.580117	0.578228	-1.00327	0.315732	0.489055	0.310642
srn_5030_Sau37	15.6816	0.696434	0.696445	0.999984	0.317318	0.490572	0.309297
SAUSA300_2145	1857.96	0.373289	0.373838	0.998531	0.318022	0.491174	0.308765
rplM	14292.6	0.283575	0.284085	0.998204	0.31818	0.491176	0.308763
SAUSA300_2449	180.932	0.225735	0.226384	0.99713	0.318701	0.491737	0.308267
SAUSA300_1446	100.354	0.246633	0.247665	0.995832	0.319332	0.492467	0.307623
SAUSA300_1725	2215.59	0.229113	0.230431	0.994279	0.320087	0.493195	0.306981
asnC	5768.53	-0.190695	0.191805	-0.994213	0.320119	0.493195	0.306981
SAUSA300_1702	148.737	0.232477	0.233982	0.993568	0.320433	0.493435	0.30677
bioA	19.8991	-0.505357	0.508817	-0.993202	0.320612	0.493467	0.306742
SAUSA300_2030	990.16	-0.187769	0.189135	-0.992777	0.320818	0.493543	0.306675
rplQ	10871.3	0.300795	0.303259	0.991875	0.321259	0.493977	0.306294
SAUSA300_0273	193.115	-0.323163	0.32633	-0.990293	0.322031	0.494921	0.305464
mgtE	882.828	-0.173609	0.175592	-0.988707	0.322806	0.495869	0.304633
gyrB	8342.06	0.223767	0.227351	0.984237	0.324999	0.498013	0.302759
glcU	827.333	-0.166205	0.168953	-0.983738	0.325244	0.498145	0.302644
SAUSA300_0414	26.0554	-0.538403	0.548087	-0.982333	0.325936	0.49896	0.301934
ackA	9700.99	-0.111938	0.114256	-0.979713	0.327228	0.500692	0.300429
SAUSA300_0124	33.1141	0.503097	0.514006	0.978776	0.32769	0.501155	0.300028
trx	7068.35	0.345939	0.355151	0.974061	0.330026	0.503495	0.298005
SAUSA300_0180	1043.38	-0.287639	0.295472	-0.97349	0.33031	0.50351	0.297992
empbp	54.6821	-0.520257	0.534479	-0.973393	0.330358	0.50351	0.297992
SAUSA300_2116	108.808	0.424583	0.436779	0.972078	0.331012	0.504261	0.297345
srtA	1024.94	-0.172455	0.177562	-0.97124	0.331429	0.50465	0.29701
rpsK	12013.4	0.21302	0.219407	0.970892	0.331602	0.504668	0.296994
phnE_2	30.0835	0.394918	0.407375	0.969421	0.332335	0.505046	0.296669
SAUSA300_2489	33.7867	-0.393102	0.405409	-0.969644	0.332224	0.505046	0.296669
SAUSA300_1905	391.552	0.155574	0.160697	0.968117	0.332986	0.505338	0.296418
SAUSA300_0250	2598.72	-0.124037	0.128129	-0.968065	0.333012	0.505338	0.296418
SAUSA300_0182	1082.63	-0.219972	0.227498	-0.966919	0.333584	0.505961	0.295883
SAUSA300_2555	82.8918	-0.362798	0.375403	-0.966424	0.333832	0.50609	0.295772
SAUSA300_0255	357.853	-0.256366	0.265558	-0.965387	0.334351	0.506632	0.295308
srn_0230_rsaOX	33.0232	0.441036	0.458536	0.961834	0.336133	0.509085	0.29321
rrlD	2136.91	0.322087	0.335272	0.960674	0.336716	0.509184	0.293125
alsS	962.799	0.24483	0.254966	0.960243	0.336933	0.509184	0.293125
topA	2762.99	0.158865	0.16538	0.960605	0.336751	0.509184	0.293125
SAUSA300_1464	3527.04	-0.212076	0.220666	-0.961071	0.336516	0.509184	0.293125
SAUSA300_0292	88.6057	-0.675289	0.703363	-0.960085	0.337013	0.509184	0.293125
srn_2080_Sau6851	2676.82	0.22942	0.239582	0.957586	0.338271	0.510592	0.291926
SAUSA300_0031	476.092	-0.165528	0.173187	-0.955778	0.339184	0.511476	0.291174
SAUSA300_0384	793.18	-0.156366	0.163879	-0.954155	0.340005	0.512467	0.290334
pdhA	30544.3	0.238004	0.249625	0.953445	0.340364	0.512595	0.290226
SAUSA300_0729	502.179	0.196219	0.20628	0.951227	0.341489	0.51396	0.289071
SAUSA300_2505	815.34	-0.241174	0.25458	-0.947341	0.343465	0.516685	0.286774
purL	46959.5	0.179828	0.189893	0.946995	0.343641	0.516702	0.28676
SAUSA300_0903	1470.72	-0.182587	0.193289	-0.944636	0.344845	0.518262	0.285451
SAUSA300_1296	5080.14	0.247254	0.262076	0.943443	0.345454	0.518679	0.285101
SAUSA300_1449	2284.05	0.233615	0.247706	0.943112	0.345624	0.518684	0.285097
SAUSA300_1175	1235.17	0.152797	0.162076	0.942748	0.34581	0.518715	0.285071
SAUSA300_1691	2545.4	0.169225	0.179745	0.941476	0.346461	0.519193	0.284671
SAUSA300_0214	154.49	-0.274473	0.291435	-0.941798	0.346296	0.519193	0.284671
SAUSA300_0091	17.3378	-0.770174	0.818647	-0.940789	0.346813	0.519472	0.284438
SAUSA300_0561	55.0892	0.401922	0.427574	0.940005	0.347215	0.519825	0.284143
SAUSA300_0410	71.7559	0.297283	0.316705	0.938673	0.347899	0.520599	0.283497
kdpD	256.429	-0.227869	0.243045	-0.937557	0.348472	0.520958	0.283197
treC	943.953	-0.321808	0.343579	-0.936635	0.348946	0.521418	0.282814
SAUSA300_2632	118.558	-0.708306	0.757007	-0.935666	0.349445	0.521664	0.282609
SAUSA300_0294	115.264	0.255342	0.273206	0.934614	0.349987	0.521976	0.28235
rsbW	1615	0.206447	0.221065	0.933877	0.350368	0.522255	0.282118
SAUSA300_0907	1215.2	0.116209	0.124483	0.933527	0.350548	0.522255	0.282118
SAUSA300_0342	29.1978	0.517698	0.555192	0.932466	0.351096	0.522631	0.281805
SAUSA300_0770	15.1224	0.583416	0.626671	0.930976	0.351866	0.52328	0.281266
srn_1870_Sau6428	35.9091	-0.486587	0.522526	-0.931222	0.351739	0.52328	0.281266
SAUSA300_1349	1190.49	-0.138208	0.148825	-0.928662	0.353064	0.524313	0.280409
SAUSA300_0650	3038.7	-0.19114	0.205752	-0.928984	0.352898	0.524313	0.280409
SAUSA300_0234	8795.63	-0.199413	0.214641	-0.929053	0.352862	0.524313	0.280409
gltA	2048.72	-0.239905	0.258632	-0.927592	0.353619	0.524639	0.28014
SAUSA300_0044	18.5305	0.537305	0.580724	0.925234	0.354844	0.526206	0.278844
SAUSA300_0286	463.377	-0.268597	0.291003	-0.923005	0.356005	0.527677	0.277632
SAUSA300_0932	2483.1	-0.285401	0.309629	-0.921751	0.356659	0.528396	0.277041
clpX	5116.67	-0.121058	0.13149	-0.920664	0.357226	0.528985	0.276556
SAUSA300_0330	72.7178	0.376019	0.409395	0.918475	0.35837	0.529927	0.275784
SAUSA300_0295	117.861	0.230305	0.250601	0.919011	0.35809	0.529927	0.275784
SAUSA300_1846	886.214	-0.276237	0.300653	-0.918788	0.358207	0.529927	0.275784
SAUSA300_2138	339.524	0.199821	0.217688	0.91792	0.358661	0.530105	0.275638
SAUSA300_0659	627.731	-0.192856	0.210273	-0.91717	0.359054	0.530436	0.275367
purN	14311.1	-0.131805	0.144777	-0.910398	0.362612	0.534989	0.271655
SAUSA300_0170	250.179	-0.291282	0.319974	-0.910329	0.362649	0.534989	0.271655
SAUSA300_0847	521.16	-0.169556	0.186375	-0.909761	0.362948	0.535178	0.271502
rplT	6955.69	-0.245012	0.27021	-0.906746	0.364541	0.537273	0.269805
SAUSA300_2267	690.757	-0.138507	0.152942	-0.90562	0.365137	0.537897	0.269301
SAUSA300_0323	16.9365	0.581993	0.644295	0.903301	0.366366	0.539442	0.268056
SAUSA300_0590	969.362	-0.170546	0.188868	-0.902992	0.36653	0.539442	0.268056
dnaA	3574.38	-0.150588	0.167532	-0.898863	0.368726	0.542162	0.265871
glyS	5461.26	-0.162208	0.180456	-0.898876	0.368719	0.542162	0.265871
lysA	732.005	-0.23441	0.26182	-0.895308	0.370622	0.544695	0.263847
SAUSA300_2232	274.405	-0.166949	0.186806	-0.893703	0.371481	0.545443	0.26325
SAUSA300_1911	1846.97	-0.333061	0.372603	-0.893874	0.371389	0.545443	0.26325
SAUSA300_1184	281.483	-0.315138	0.35275	-0.893373	0.371657	0.545446	0.263248
SAUSA300_1437	577.938	-0.427982	0.479843	-0.891921	0.372435	0.546331	0.262544
fusA	86202	0.232054	0.26055	0.89063	0.373128	0.546834	0.262144
phoP	1520.11	-0.127609	0.143262	-0.890737	0.37307	0.546834	0.262144
ilvA_2	36.6501	-0.513822	0.577833	-0.889222	0.373884	0.547319	0.26176
SAUSA300_2637	30.5799	-0.54038	0.607827	-0.889036	0.373984	0.547319	0.26176
aldA2	1148.82	-0.126119	0.142237	-0.886678	0.375252	0.548662	0.260695
SAUSA300_0331	23.2448	0.587492	0.663512	0.885428	0.375926	0.549389	0.26012
SAUSA300_0555	2558.48	0.171725	0.194548	0.882686	0.377406	0.551251	0.258651
SAUSA300_0110	35.4479	-0.565082	0.640381	-0.882415	0.377552	0.551251	0.258651
purK	13267.6	-0.130226	0.147837	-0.880878	0.378384	0.552207	0.257898
SAUSA300_1070	1636.14	-0.286375	0.325432	-0.879984	0.378868	0.552398	0.257748
SAUSA300_0092	24.9049	-0.444747	0.505304	-0.880158	0.378774	0.552398	0.257748
srn_3760_Sau7009	322.728	-0.37763	0.430065	-0.878076	0.379902	0.553648	0.256766
pth	517.883	-0.161886	0.184526	-0.877307	0.38032	0.55391	0.256561
SAUSA300_1930	258.239	-0.166822	0.190198	-0.877093	0.380436	0.55391	0.256561
arcC_1	183.504	0.228712	0.261278	0.87536	0.381378	0.554764	0.255892
rrsD	562.31	0.33007	0.3778	0.873665	0.382301	0.555589	0.255246
SAUSA300_1479	21.0355	-0.590405	0.676036	-0.873334	0.382481	0.555593	0.255243
SAUSA300_1376	80.5506	0.291296	0.333682	0.872975	0.382677	0.555619	0.255223
SAUSA300_1891	395.672	-0.168952	0.194247	-0.869781	0.38442	0.557354	0.253869
SAUSA300_2344	1160.84	-0.410846	0.472366	-0.869761	0.384431	0.557354	0.253869
cap5K	19.1712	-0.739295	0.849498	-0.870273	0.384151	0.557354	0.253869
fabH	3745.95	0.225952	0.260019	0.868983	0.384856	0.557489	0.253764
srn_2620_Teg61	7676.59	0.335139	0.386442	0.867241	0.38581	0.558612	0.25289
SAUSA300_2130	3038.68	-0.126173	0.145614	-0.866486	0.386224	0.558951	0.252626
SAUSA300_0431	15.8191	0.519024	0.600411	0.864449	0.387341	0.559872	0.251911
SAUSA300_1517	1107.92	-0.170584	0.197356	-0.864347	0.387397	0.559872	0.251911
thiE	55.1486	-0.284696	0.330417	-0.861628	0.388893	0.561514	0.250639
rnhC	368.377	-0.210996	0.24553	-0.859348	0.390149	0.562967	0.249517
SAUSA300_0060	18.9841	-0.510608	0.59432	-0.859147	0.390259	0.562967	0.249517
rpmA	7548.94	0.158347	0.184505	0.858224	0.390769	0.563442	0.249151
comK	130.415	0.277774	0.323953	0.857452	0.391195	0.563797	0.248877
SAUSA300_1303	1300.96	0.210862	0.246346	0.855959	0.392021	0.564062	0.248673
SAUSA300_2578	3290.44	0.15792	0.184619	0.85538	0.392341	0.564062	0.248673
pyrG	4416.94	-0.16117	0.1882	-0.856373	0.391791	0.564062	0.248673
tcaR	517.286	-0.222767	0.260497	-0.855162	0.392461	0.564062	0.248673
srn_3690_rsaOW6	38.894	-0.511508	0.597798	-0.855653	0.39219	0.564062	0.248673
SAUSA300_0479	16234.9	0.206494	0.241756	0.854144	0.393025	0.564457	0.248369
cidA	110.556	-0.506105	0.592619	-0.854014	0.393097	0.564457	0.248369
SAUSA300_1295	4792.37	0.208995	0.245294	0.852019	0.394204	0.565526	0.247548
SAUSA300_2522	564.739	0.136889	0.160943	0.850544	0.395023	0.566181	0.247045
SAUSA300_1926	25.5268	-0.512741	0.602709	-0.850727	0.394921	0.566181	0.247045
SAUSA300_0534	529.221	0.177529	0.208838	0.85008	0.39528	0.566291	0.24696
sbi	2071.36	0.183336	0.215794	0.849591	0.395553	0.566421	0.246861
SAUSA300_0498	21.4556	0.549637	0.649856	0.845783	0.397674	0.568158	0.245531
pbp4	687.574	-0.166071	0.196342	-0.845824	0.397651	0.568158	0.245531
SAUSA300_2271	159.394	-0.362999	0.429178	-0.8458	0.397664	0.568158	0.245531
crtN	860.033	0.279665	0.3316	0.843382	0.399015	0.569292	0.244665
srn_2850_Teg112	176.414	-0.546092	0.647267	-0.843689	0.398843	0.569292	0.244665
SAUSA300_0369	16.8528	-0.618513	0.732821	-0.844016	0.39866	0.569292	0.244665
SAUSA300_0769	1033.72	-0.277972	0.329728	-0.843035	0.399209	0.56931	0.244651
SAUSA300_0660	213.44	-0.388188	0.460788	-0.842442	0.39954	0.569523	0.244489
SAUSA300_1786	1967.75	-0.152737	0.181776	-0.840248	0.40077	0.571014	0.243353
srn_3840_sprG1	1826.52	0.339962	0.4052	0.838999	0.40147	0.571605	0.242904
SAUSA300_0400	21.4349	-0.408711	0.487223	-0.838857	0.401549	0.571605	0.242904
srn_0275_tsr6	18.6189	-0.449953	0.537772	-0.836699	0.402762	0.573069	0.241793
SAUSA300_2511	53.4157	0.307094	0.36815	0.834156	0.404193	0.574322	0.240845
ffh	3051.86	-0.157323	0.188498	-0.834611	0.403937	0.574322	0.240845
SAUSA300_0027	1134.32	-0.192721	0.230985	-0.834345	0.404087	0.574322	0.240845
SAUSA300_2094	1136.47	-0.219683	0.263695	-0.833092	0.404793	0.574465	0.240737
sucD	5950.06	-0.285684	0.342958	-0.832999	0.404845	0.574465	0.240737
srn_4560_sRNA372	58.4334	-0.292988	0.351711	-0.833037	0.404824	0.574465	0.240737
SAUSA300_1809	555.423	0.137249	0.16501	0.831763	0.405543	0.575194	0.240186
srn_3830_sprF1	87.181	0.434435	0.52262	0.831264	0.405825	0.575303	0.240103
rpe	1293.68	-0.122227	0.147088	-0.830974	0.405988	0.575303	0.240103
phnC	29.9608	0.394132	0.47538	0.829087	0.407055	0.576292	0.239357
hisA	15.1332	0.533266	0.644528	0.827374	0.408025	0.577404	0.23852
purQ	18711.1	0.152324	0.184524	0.825497	0.409089	0.578287	0.237857
hsdR	1932.7	0.122004	0.14783	0.825296	0.409204	0.578287	0.237857
SAUSA300_1022	227.453	-0.334643	0.405327	-0.825613	0.409024	0.578287	0.237857
SAUSA300_0676	1212.44	0.133282	0.161742	0.824041	0.409916	0.578771	0.237493
SAUSA300_0328	587.704	0.253256	0.307741	0.822951	0.410536	0.579122	0.23723
SAUSA300_0952	402.688	0.170617	0.207279	0.823127	0.410436	0.579122	0.23723
SAUSA300_0489	12503.7	0.153541	0.186731	0.822254	0.410933	0.579159	0.237202
SAUSA300_0675	282.817	0.186399	0.226898	0.821508	0.411357	0.579496	0.23695
SAUSA300_0326	245.902	0.183597	0.224557	0.817599	0.413586	0.58185	0.235189
SAUSA300_1118	1809.14	-0.132516	0.162229	-0.816848	0.414015	0.58193	0.235129
fmhA	83.3148	-0.271842	0.333156	-0.81596	0.414523	0.582381	0.234793
dltA	6450.83	-0.114539	0.140989	-0.812396	0.416565	0.584644	0.233109
SAUSA300_2299	284.628	-0.18462	0.227316	-0.81217	0.416694	0.584644	0.233109
SAUSA300_1212	58.9894	-0.563536	0.694894	-0.810967	0.417385	0.58535	0.232584
SAUSA300_2624	80.5483	-0.510239	0.632418	-0.806807	0.419778	0.588442	0.230297
SAUSA300_1747	516.569	0.162487	0.201667	0.805721	0.420404	0.589055	0.229844
mutS2	5326.96	0.209687	0.26072	0.80426	0.421247	0.589708	0.229363
SAUSA300_1314	1699.14	0.12327	0.15322	0.804528	0.421092	0.589708	0.229363
trmE	1144.34	0.178325	0.222924	0.799935	0.423749	0.592945	0.226986
SAUSA300_1795	7312.25	-0.210714	0.263525	-0.7996	0.423943	0.592951	0.226981
rsbV	1212.45	0.192837	0.242048	0.796687	0.425633	0.594782	0.225642
mutM	1387.96	-0.11206	0.140987	-0.794822	0.426717	0.596031	0.224731
srn_3140_Teg151	15.9889	-0.678711	0.855209	-0.79362	0.427417	0.596742	0.224214
rrsB	573.297	0.319206	0.402644	0.792773	0.42791	0.597164	0.223906
srn_5120_Sau5995	6688.84	-0.243746	0.307624	-0.79235	0.428157	0.597241	0.22385
SAUSA300_0080	15.9898	-0.478448	0.604417	-0.791587	0.428602	0.597595	0.223593
lacE	62.1543	0.352536	0.446105	0.790253	0.42938	0.598413	0.222999
SAUSA300_2409	27.3525	0.390744	0.496001	0.787789	0.43082	0.599194	0.222432
moeB	1540.23	0.151558	0.192156	0.788727	0.430272	0.599194	0.222432
ppnK	1934.37	0.13129	0.166616	0.787978	0.43071	0.599194	0.222432
SAUSA300_0394	283.607	-0.209918	0.26651	-0.787655	0.430899	0.599194	0.222432
SAUSA300_2136	278.055	-0.406542	0.515906	-0.788016	0.430687	0.599194	0.222432
SAUSA300_2639	7237.8	-0.240665	0.30609	-0.786256	0.431717	0.600066	0.221801
SAUSA300_1981	29.7272	0.359798	0.45844	0.784831	0.432552	0.600598	0.221416
recF	4164.52	-0.129645	0.165279	-0.784398	0.432807	0.600598	0.221416
rpmI	9441.27	-0.222017	0.282766	-0.78516	0.43236	0.600598	0.221416
SAUSA300_1910	471.195	-0.465621	0.593683	-0.784293	0.432868	0.600598	0.221416
lepA	3553.93	0.10157	0.129578	0.783849	0.433129	0.600692	0.221348
[truncated: 1,158 more rows]
