# Supplementary material for: The RNA-bound proteome of MRSA reveals post-transcriptional roles for helix-turn-helix DNA-binding and Rossmann-fold proteins
Source: Nat Commun. 2022 May 24;13:2883. doi: 10.1038/s41467-022-30553-8 (PMC9130240; doi:10.1038/s41467-022-30553-8)
Supplement: Supplementary file 9 — Supplementary Data 6 [file 41467_2022_30553_MOESM9_ESM.xlsx]

## Sheet: Plasmids
Supplementary Data 6. Plasmids, DNA fragments, oligonucleotides and bacterial strains used in this study
	Plasmids used in this study
	Name	Source
	pIMAY	pIMAY was a gift from Tim Foster (Addgene plasmid # 68939 ; http://n2t.net/addgene:68939 ; RRID:Addgene_68939)
	pIMAY-ccpA-HTF	This work
	pIMAY-sam93-HTF	This work
	pIMAY-truA-HTF	This work
	pIMAY-rapZ-HTF	This work
	pIMAY-rpoC-HTF	This work
	pIMAY-murE-HTF	This work
	pIMAY-SAUSA300_RS11115-HTF	This work
	pIMAY-murR2-HTF	This work
	pIMAY-rnc-HTF	This work
	pIMAY-rnr-HTF	This work
	pTwist	Twist Biosciences
	pCN33-PtufA::recF-gryB-sGFP	Ivain et al., 2017
	pCN33-PtufA::ccpA-HTF	This work
	pCN33-PtufA::ccpAT18DT33D-HTF	This work
	pRSET-EmGFP	pRSET-emGFP was a gift from Manfred Auer (Invitrogen, V35320)
	pRSET	This work (pRSET vector was generated from pRSET-EmGFP plasmid digested by NheI and XhoI restriction enzymes)
	pRSET-ccpA	This work
	pRSET-ccpAT18DT33D	This work

## Sheet: DNA fragments
Supplementary Data 6. Plasmids, DNA fragments, oligonucleotides and bacterial strains used in this study
	DNA fragments used in this study
	G-blocks used in this study: each gene contains 20 fragments in pTwist vector (5' KpnI + upstream homology arm + HTF + downstream homology arm + EcoRI NotI)
	Locus_tag	Gene name	Sequence	To length (nt)	Fragment
	SAUSA300_RS09185	ccpA	TCAGGTACCGTCGACAAGCTGCGAAAGAAATTACGGGAGAATTAATTGAAAAAGGCGCTA	60	1
	SAUSA300_RS11115	SAUSA300_RS11115	TCAGGTACCGTCGACAGCCATTGGATAATACATCGATTCATCCCGAAAGCTATAAAGTAA	60	1
	SAUSA300_RS04940	murE	TCAGGTACCGTCGACAAAATTTAGAACCTGTTGAAGGGCGATTAGAAGTTTTAGATCCTT	60	1
	SAUSA300_RS11995	truA	TCAGGTACCGTCGACGTTATGATTGTGTAGGTAAACGTTATCGCTACAAAGTATATCAAG	60	1
	SAUSA300_RS09320	sam93	TCAGGTACCGTCGACAAAGTATTGTTGTAGACGCAACTTGCGGTAACGGCAATGACACTT	60	1
	SAUSA300_RS04040	rapZ	TCAGGTACCGTCGACATTTGTCTCAAATTAGAAGTATAGCTAATTTTGTTATAGATACTA	60	1
	SAUSA300_RS09185	ccpA	AATCATTTGCTTTAGTAGGTGGAGAACATTCTAAAAAAGCTCAAGAAGATGTTTTAGAAG	120	2
	SAUSA300_RS11115	SAUSA300_RS11115	CGTATCAGTTATTAGATAAACTCGGATTTGGTGGCAATGATTTAGGTAGTGATGCATTAA	120	2
	SAUSA300_RS04940	murE	CGTTACCTATTGATTTAATTATCGATTATGCACATACAGCTGATGGTATGAACAAATTAA	120	2
	SAUSA300_RS11995	truA	CACAACACCGCGATCCATTTCAAAGTGGTTTGAAAACATTTATTCCTGAAACGTTGGATT	120	2
	SAUSA300_RS09320	sam93	TATTTTTAGCCGAACAAGTACCAGAAGGACATGTTTATGGTTTCGACATTCAAGATTTAG	120	2
	SAUSA300_RS04040	rapZ	CAAAGTTATCACCTAAAGAATTAAAAGAACGCATTCGTCGATACTATGAAGATGAAGAGT	120	2
	SAUSA300_RS09185	ccpA	GTTTAACTGAAGTGTTAAATAAAAATGGCCTTCAATTAGGTGATACATTGAATTGTTCTG	180	3
	SAUSA300_RS11115	SAUSA300_RS11115	AAGCTAAATTAAATTCATTGGATATGGATGAACTGGCGATTGAATTACAAGTCGGTGTAC	180	3
	SAUSA300_RS04940	murE	TCGATGCAGTACAGCCTTTTGTAAAGCAAAAGTTGATATTTTTAGTTGGTATGGCAGGCG	180	3
	SAUSA300_RS11995	truA	TAGGTAAAATGAACAGAGCGGCGCAACAATTCATAGGTACACATGATTTTACGGGATTTT	180	3
	SAUSA300_RS09320	sam93	CTTTGGAAAATACACGTGATAAAGTTAAGGATTTCAATCATGTTTCTTTAATAAAAGATG	180	3
	SAUSA300_RS04040	rapZ	TTGAAACTTTTACAATTAATGTCACAAGTTTCGGTTTTAAACATGGGATTCAGATGGATG	180	3
	SAUSA300_RS09185	ccpA	GTGCTGAAAGTTATAAAGAAGGCGTAAAAGCTTTTGCCAAAATGAAAGGCAATTTGCCAG	240	4
	SAUSA300_RS11115	SAUSA300_RS11115	CTACATTAGAGGATATTATTAAATCCTTGAAAGCACCTAATCGAGATCCAAGGGACGAGT	240	4
	SAUSA300_RS04940	murE	AACGTGATTTAACTAAAACGCCTGAAATGGGGCGAGTTGCCTGTCGTGCAGATTATGTCA	240	4
	SAUSA300_RS11995	truA	GTTCGCAAAAAACTGAAGTAGAAAGCAAAGTTAGAACATTATACCAAAGTGAAATCGTAA	240	4
	SAUSA300_RS09320	sam93	GACATGAAAATATTGAACATCATATAAATGATGCACATAAAGGTCATATTGATGCAGCCA	240	4
	SAUSA300_RS04040	rapZ	CAGATTTAGTATTTGATGTACGATTTTTACCAAATCCATATTATGTAGTAGATTTAAGAC	240	4
	SAUSA300_RS09185	ccpA	ATGCCATTTTATGTATCAGCGACGAAGAAGCAATTGGTATTATGCATAGTGCAATGGATG	300	5
	SAUSA300_RS11115	SAUSA300_RS11115	TTGAAACACCAATCCTTAAATCCGATGTGCTATCAATTGAAGATTTACAAGAAGGAATGA	300	5
	SAUSA300_RS04940	murE	TTTTCACACCGGATAATCCGGCAAATGATGACCCGAAAATGTTAACGGCAGAATTAGCCA	300	5
	SAUSA300_RS11995	truA	AGACAGATGATGGCTTTGATTATATTGTCACTGGATCTGGATTTTTATATAACATGGTGC	300	5
	SAUSA300_RS09320	sam93	TCTTTAACCTAGGTTATTTGCCTAAAGGTGATAAATCTATCGTGACAAAGCCTGACACGA	300	5
	SAUSA300_RS04040	rapZ	CTTTAACAGGATTAGATAAAGACGTTTATAATTATGTTATGAAATGGAAAGAGACGGAGA	300	5
	SAUSA300_RS09185	ccpA	CTGGTATTAAAGTTCCAGAGGAATTACAAATTATTAGTTTCAATAATACACGATTAGTTG	360	6
	SAUSA300_RS11115	SAUSA300_RS11115	AATTGAGTGGTACAGTTAGAAATGTAGTAGATTTTGGAGCATTTGTAGATATAGGTGTTA	360	6
	SAUSA300_RS04940	murE	AAGGTGCAACACATCAAAACTATATTGAATTTGATGATCGTGCAGAAGGGATAAAACATG	360	6
	SAUSA300_RS11995	truA	GTGTCTTAGTTGCATTTTTAATAGAAGTTGGAAAAGGGCGACATGAAGTATCTGATGTAC	360	6
	SAUSA300_RS09320	sam93	CAATCCAAGCTATTAATTCATTGCTATCATTAATGTCAATTGAAGGTATTATTGTACTTG	360	6
	SAUSA300_RS04040	rapZ	TTTTCTTTGAAAAATTAACTGATTTGTTAGATTTTATGATACCCGGGTATAAAAAAGAAG	360	6
	SAUSA300_RS09185	ccpA	AGATGGTTAGACCACAACTTTCTAGTGTTATTCAACCATTATATGATATCGGTGCAGTAG	420	7
	SAUSA300_RS11115	SAUSA300_RS11115	AACAAGATGGACTTGTCCATGTTTCGAAACTTTCTAAGAAGTTCGTAAAAAATCCAATGG	420	7
	SAUSA300_RS04940	murE	CAATTGACATAGCTGAGCCTGGGGATACTGTCGTTTTAGCATCAAAAGGAAGAGAACCAT	420	7
	SAUSA300_RS11995	truA	CAAAACTTCTTGAATCAAAGAATCGTAAGAATGTACCTTTCACTGCACCGGCTGAAGGAT	420	7
	SAUSA300_RS09320	sam93	TTATATATCATGGTCATAGCGAAGGACAAATTGAGAAGCATGCATTGCTTGATTACTTGA	420	7
	SAUSA300_RS04040	rapZ	GGAAATCTCAATTAGTAATTGCCATCGGTTGTACGGGTGGACAACATCGATCTGTAGCAT	420	7
	SAUSA300_RS09185	ccpA	GGATGCGCTTATTAACAAAATATATGAACGATGAAAAGATAGAAGAACCAAATGTAGTTT	480	8
	SAUSA300_RS11115	SAUSA300_RS11115	ATATTGTCAGTGTTGGTGATATCGTTGACGTTTGGATTTACAGTATTGACAAAAATAAAG	480	8
	SAUSA300_RS04940	murE	ATCAAATCATGCCAGGGCATATTAAGGTGCCACATCGAGATGATTTAATTGGCCTTGAAG	480	8
	SAUSA300_RS11995	truA	TATATTTAGAGAAAATTTATTTAGATGAAAATGAGTTATTAAAAGACTTTGGTAACGATA	480	8
	SAUSA300_RS09320	sam93	GTACTTTGGATCAAAAGCATGCGCAAGTTTTGCAATATCAATTTTTAAACCAACGTAATC	480	8
	SAUSA300_RS04040	rapZ	TAGCAGAACGACTAGGTAATTATCTAAATGAAGTATTTGAATATAATGTTTATGTGCATC	480	8
	SAUSA300_RS09185	ccpA	TACCTCACAGAATTGAATACCGAGGAACTACAAAAATGGAACATCATCACCATCATCATG	540	9
	SAUSA300_RS11115	SAUSA300_RS11115	ACAAAGTATCATTAACGATGATTGATCCACATGAAATGGAACATCATCACCATCATCATG	540	9
	SAUSA300_RS04940	murE	CAGCTTACAAAAAGTTCGGTGGTGGCCCTGTTGATATGGAACATCATCACCATCATCATG	540	9
	SAUSA300_RS11995	truA	TCAAAATACATCGTAAAAAATCATTACAAAATGACATGGAACATCATCACCATCATCATG	540	9
	SAUSA300_RS09320	sam93	ATGCTCCATTCATTTGTGCCATAGAAAAAATTTCTATGGAACATCATCACCATCATCATG	540	9
	SAUSA300_RS04040	rapZ	ATAGGGACGCACATATTGAAAGTGGCGAGAAAAAAATGGAACATCATCACCATCATCATG	540	9
	SAUSA300_RS09185	ccpA	ATTATGATATTCCGACAACAGCGAGCGAAAACCTGTATTTTCAAGGCGAACTGGATTATA	600	10
	SAUSA300_RS11115	SAUSA300_RS11115	ATTATGATATTCCGACAACAGCGAGCGAAAACCTGTATTTTCAAGGCGAACTGGATTATA	600	10
	SAUSA300_RS04940	murE	ATTATGATATTCCGACAACAGCGAGCGAAAACCTGTATTTTCAAGGCGAACTGGATTATA	600	10
	SAUSA300_RS11995	truA	ATTATGATATTCCGACAACAGCGAGCGAAAACCTGTATTTTCAAGGCGAACTGGATTATA	600	10
	SAUSA300_RS09320	sam93	ATTATGATATTCCGACAACAGCGAGCGAAAACCTGTATTTTCAAGGCGAACTGGATTATA	600	10
	SAUSA300_RS04040	rapZ	ATTATGATATTCCGACAACAGCGAGCGAAAACCTGTATTTTCAAGGCGAACTGGATTATA	600	10
	SAUSA300_RS09185	ccpA	AAGACGACGACGACAAAGACTACAAAGATGATGATGACAAGGACTATAAGGATGACGACG	660	11
	SAUSA300_RS11115	SAUSA300_RS11115	AAGACGACGACGACAAAGACTACAAAGATGATGATGACAAGGACTATAAGGATGACGACG	660	11
	SAUSA300_RS04940	murE	AAGACGACGACGACAAAGACTACAAAGATGATGATGACAAGGACTATAAGGATGACGACG	660	11
	SAUSA300_RS11995	truA	AAGACGACGACGACAAAGACTACAAAGATGATGATGACAAGGACTATAAGGATGACGACG	660	11
	SAUSA300_RS09320	sam93	AAGACGACGACGACAAAGACTACAAAGATGATGATGACAAGGACTATAAGGATGACGACG	660	11
	SAUSA300_RS04040	rapZ	AAGACGACGACGACAAAGACTACAAAGATGATGATGACAAGGACTATAAGGATGACGACG	660	11
	SAUSA300_RS09185	ccpA	ATAAATAAATTCACAAAATTAGGCATTCATCTAACGACCCAAATTATATGGGTGTTGGAA	720	12
	SAUSA300_RS11115	SAUSA300_RS11115	ATAAATAATGACAAACTTCAGCGAATGGTTGAGAATCTTTCGGAAGAAAAATTTGGACGT	720	12
	SAUSA300_RS04940	murE	ATAAATAATAAAAGATTTATTGATGAAGGTAAAACTATTGATGTTTATTTATTCGAAGCA	720	12
	SAUSA300_RS11995	truA	ATAAATAATTGCCATTGACAAAAAGCTTGTGAAATTATAAGATTATTAACGGTATTGTTT	720	12
	SAUSA300_RS09320	sam93	ATAAATAAGCATTTGCTGCGCTATACTATTTATAATTTAGGATTGAGTAGTCAACATTTG	720	12
	SAUSA300_RS04040	rapZ	ATAAATAAGACAAATAAAAGTTGTACTTATCGGTGGTGGCACTGGCTTATCAGTTATGGC	720	12
	SAUSA300_RS09185	ccpA	GAATGCCTTTTATTTATCTTTTAAAATCGTTGCAGATTAGGTTACTTATTGACGAGTAGA	780	13
	SAUSA300_RS11115	SAUSA300_RS11115	ACGTTTCGACATTGTGCATATTTTAATAAAAGGTTACGTACAACAGGCGGACGTTATCTT	780	13
	SAUSA300_RS04940	murE	TTAAATAACCAGATAATCATTGCTATACCAGATTGGTTTTGGTCATATCAGATGGCAATG	780	13
	SAUSA300_RS11995	truA	TATATCCACCCCACGATAAGCCCCGGAAACTTATTGTGTTACAAGATATATAAGCAGAAA	780	13
	SAUSA300_RS09320	sam93	AAAAATTAATGCCAACAACAAAAAGAGGTTTTCAACTTAATGAAAACCTCTTTTTATGCT	780	13
	SAUSA300_RS04040	rapZ	TAGGGGATTAAGAGAATTCCCAATTGATATTACGGCGATTGTAACAGTTGCTGATAATGG	780	13
	SAUSA300_RS09185	ccpA	TTCGTACCAACTCGCTATATGTAAAGCTAATTTTTTATTTTTTTCACTAATTTCTTTTGT	840	14
	SAUSA300_RS11115	SAUSA300_RS11115	TTAAAGTCCCATGATATTGAAATTAATCCAAAACAATATGAGCATTATGGAGAAGATGCT	840	14
	SAUSA300_RS04940	murE	ACATTAGATGAAGAAACTTGTTTTGAAGCAATACTCATGCAATTGTTTGTTTTTAAAGAA	840	14
	SAUSA300_RS11995	truA	CGAACAACAGTTAACAAAATAAATGAAATTAAACGTTTTAAAAATGAAACAAATGAAATC	840	14
	SAUSA300_RS09320	sam93	ATTAAACTTACACAGCAATAATTGCGTTTAAACTATTTTGCATTGCTGTTGCTCTACTTG	840	14
	SAUSA300_RS04040	rapZ	TGGGAGTACAGGGAAAATCAGAGATGAAATGGATATACCAGCACCAGGAGACATCAGAAA	840	14
	SAUSA300_RS09185	ccpA	GCGGGGGACATAGGTATAATCATTTAAACGATCTTCCCATCTTTTAGGTAATAATTCAGA	900	15
	SAUSA300_RS11115	SAUSA300_RS11115	GTTGTAAAAATTATACTGCACGAATTGTGTCATTATCACTTGCATATTGCTGGTAAAGGT	900	15
	SAUSA300_RS04940	murE	GAGGAAGAGGCAGAATCGATTGCATCACAACTAACAGATTGGATAGAAACATATAAAAAG	900	15
	SAUSA300_RS11995	truA	ATCTATTAGGTTATGAAACTGTTTATAGCTTGAATAGAAGCATTTATTTTTTAGGAGGAC	900	15
	SAUSA300_RS09320	sam93	CAATCGCATCACTGATGAAATTCAACAACTCTACTTTCTCTTGTTGTAACTTTTCATTGA	900	15
	SAUSA300_RS04040	rapZ	TGTGATTGCAGCTTTAAGTGATTCTGAGTCAGTTTTAAGCCAACTTTTTCAGTATCGCTT	900	15
	SAUSA300_RS09185	ccpA	TGAATAATGTTTCCATTTATTAATCCATTCTAACGGTAAATAACCACTTTGAATTGGTTG	960	16
	SAUSA300_RS11115	SAUSA300_RS11115	TATCAACATAAAGATCAAGATTTTAAACGATTGAGCCAACAGGTTGGAGCGCCTAGATTT	960	16
	SAUSA300_RS04940	murE	GAGAAAGACTAATGAACTTAAAGCAAGAAGTTGAGTCTAGAAAGACTTTTGCGATTATTT	960	16
	SAUSA300_RS11995	truA	AATTATTATGCGTCAAACATTTATGGCAAATGAATCAAACATTGAGCGCAAATGGTATGT	960	16
	SAUSA300_RS09320	sam93	AATGAATAATAACTGTTCTTTCATCGTCAACAGGACGCTCTTTGTAAATCCATTCTAATT	960	16
	SAUSA300_RS04040	rapZ	TGAAGAAAATCAAATTAGCGGTCACTCATTAGGTAATTTATTAATCGCAGGTATGACTAA	960	16
	SAUSA300_RS09185	ccpA	ATCAATTAAACTTAAGAATACATGACTCCATGCACGTGGTACGACTCTCCAAATATTGTA	1020	17
	SAUSA300_RS11115	SAUSA300_RS11115	TGTAACAGCATTGAAAGCTATCAACAACGGGCAAATTATGAATATTATTGCACTAAATGT	1020	17
	SAUSA300_RS04940	murE	CACATCCCGATGCAGGGAAAACAACGTTAACTGAAAAACTATTGTACTTCAGTGGTGCTA	1020	17
	SAUSA300_RS11995	truA	TATCGATGCTGAAGGCCAAACATTAGGTCGTTTATCATCAGAAGTAGCATCTATCTTACG	1020	17
	SAUSA300_RS09320	sam93	CAACTAAATTATTATACGTTCTCGTACGCTTATACGGTTTAACTTCAACAAATCTGTCCA	1020	17
	SAUSA300_RS04040	rapZ	TATTACGAATGATTTCGGACATGCCATTAAAGCATTAAGTAAAATTTTAAATATTAAAGG	1020	17
	SAUSA300_RS09185	ccpA	GCCTCCGCCACCAAACATAATTACCTTTCCATTCGTATAAGAATCAGCTAAATATTTTAC	1080	18
	SAUSA300_RS11115	SAUSA300_RS11115	CATGCAAAATATATACGTATCCGTAAAGTTGATACGAATCGTATGCGTTGCGGACATTGC	1080	18
	SAUSA300_RS04940	murE	TTCGTGAAGCGGGTACAGTTAAAGGGAAGAAGACTGGTAAATTTGCGACAAGTGACTGGA	1080	18
	SAUSA300_RS11995	truA	CGGTAAAAATAAAGTAACTTACACACCACACGTTGATACTGGTGATTATGTAATCGTTAT	1080	18
	SAUSA300_RS09320	sam93	TTTCTTTAAGCGTCATAGAACCTTTTTGCCATAAAGTTAGTAAAATTAAAATTTCTTCTC	1080	18
	SAUSA300_RS04040	rapZ	TAGAGTCATTCCATCTACAAATACAAGTGTGCAATTAAATGCTGTTATGGAAGATGGAGA	1080	18
	SAUSA300_RS09185	ccpA	AAAATATGGAATTTCATATAATGAATGTAACGTACAATTTAGATGAGTTAGTGGATCACG	1140	19
	SAUSA300_RS11115	SAUSA300_RS11115	AATGGAAAATTAAGAATGAAAAGACAATTGAAATAAGTACAATACAAATAGAGCTAATTC	1140	19
	SAUSA300_RS04940	murE	TGAAAGTTGAACAAGAGCGTGGTATTTCTGTAACTAGTTCAGTAATGCAATTTGATTACG	1140	19
	SAUSA300_RS11995	truA	TAATGCATCAAAAATCGAATTTACTGGTAACAAAGAAACTGACAAAGTTTACTACCGTCA	1140	19
	SAUSA300_RS09320	sam93	TAGACATTTTGTATTCGCTTTCAATCTCGCTGAAAATTGAGTTAATGTCACCCAAAAGTG	1140	19
	SAUSA300_RS04040	rapZ	AATTGTTTTTGGAGAAACAAATATTCCTAAAAAACATAAAAAAATTGATCGTGTGTTTTT	1140	19
	SAUSA300_RS09185	ccpA	ATAATGTATATCGACACCATTTACGCTTGAATTCGCGGCCGCTCA	1185	20
	SAUSA300_RS11115	SAUSA300_RS11115	GTGTATATGTAAGATTATTTATGAGTTGGAATTCGCGGCCGCTCA	1185	20
	SAUSA300_RS04940	murE	ATGATTATAAAATCAATATCTTAGATACGAATTCGCGGCCGCTCA	1185	20
	SAUSA300_RS11995	truA	CTCAAATCACCCAGGTGGTATCAAATCAGAATTCGCGGCCGCTCA	1185	20
	SAUSA300_RS09320	sam93	TTTCTAATTGCAAAATTCCAAATACAGTGAATTCGCGGCCGCTCA	1185	20
	SAUSA300_RS04040	rapZ	AGAACCTAACGATGTGCAACCAATGGAAGAATTCGCGGCCGCTCA	1185	20

## Sheet: Oligonucleotides
Supplementary Data 6. Plasmids, DNA fragments, oligonucleotides and bacterial strains used in this study
	DNA oligonucleotides used in this study
	Name	Sequence (5' - 3')	Remarks
	MurR2_F1F	GGAACAAAAGCTGGGTACATTGTTTAAAACGTTCTG	pIMAY construct fragment 1 forward primer
	MurR2_F1R	ATGATGTTCCATATGTTTAAAGTTAATATTTGATAAA	pIMAY construct fragment 1 reverse primer
	MurR2_F2F	AACTTTAAACATATGGAACATCATCAC	pIMAY construct fragment 2 forward primer
	MurR2_F2R	TTATATAAGACTGTTATTTATCGTCGTCATCC	pIMAY construct fragment 2 reverse primer
	MurR2_F3F	GACGATAAATAACAGTCTTATATAAATTCTTTAATC	pIMAY construct fragment 3 forward primer
	MurR2_F3R	GGGGGGGCCCGGTACATGGTATTTAATGTTGAAAC	pIMAY construct fragment 3 reverse primer
	MurR2_CF	ACAATGTTGAATTAATGAATAACG	pIMAY integration/excision confirmation chromosomal forward primer
	MurR2_CR	ATGATTTTATTCAGTCATTTACG	pIMAY integration/excision confimation choromosomal reverse primer
	CcpA-CF	ATTAAGTAAACAGGTTGATGG	pIMAY integration/excision confirmation chromosomal forward primer
	CcpA-CR	CTGGTCACTATACTGAGCGCG	pIMAY integration/excision confimation choromosomal reverse primer
	SAUSA300_RS11115_CF	CATCATTATTACAATATGTGTCTGG	pIMAY integration/excision confirmation chromosomal forward primer
	SAUSA300_RS11115_CR	GCCGAGATTGCGAAGTATT	pIMAY integration/excision confimation choromosomal reverse primer
	HTF-F	GACGACGACGACAAAGACTAC	pIMAY integration/excision confirmation HTF forward primer
	HTF-R	TCGGAATATCATAATCATG	pIMAY integration/excision confimation HTF reverse primer
	MCS-F	TACATGTCAAGAATAAACTGCCAAAGC	pIMAY bacbone multiple cloning site sequencing forward primer
	MCS-R	AATACCTGTGACGGAAGATCACTTCG	pIMAY bacbone multiple cloning site sequencing reverse primer
	RpoC_CF	AACGTGGTGAAGTATTAACTGAAGG	pIMAY integration/excision confirmation chromosomal forward primer
	RpoC_CR	TTGAAACCTTTATTTAAAGCTGG	pIMAY integration/excision confimation choromosomal reverse primer
	SAM93_CF	GGCTTGCGTTACAAGTCTAA	pIMAY integration/excision confirmation chromosomal forward primer
	SAM93_CR	GGGATTGTTGGGATGTTTGTTAATA	pIMAY integration/excision confimation choromosomal reverse primer
	TruA_CF	GGGTTAGTTCTTCTTAATTCA	pIMAY integration/excision confirmation chromosomal forward primer
	TruA_CR	CCGAACGTTACCTGATGATA	pIMAY integration/excision confimation choromosomal reverse primer
	RNR_CF	ATGGATAACAAAGAAGTGAAGCG	pIMAY integration/excision confirmation chromosomal forward primer
	RNR_CR	TCCGACACGCTTAATGAGCTCGG	pIMAY integration/excision confimation choromosomal reverse primer
	RapZ_CF	TGTTTTTAGAAGCAAGTACTG	pIMAY integration/excision confirmation chromosomal forward primer
	RapZ_CR	AACGCATCTGAAATACCATTC	pIMAY integration/excision confimation choromosomal reverse primer
	MurE_CF	AATCGCCTTATGTTGGTAAG	pIMAY integration/excision confirmation chromosomal forward primer
	MurE_CR	AATGTTTGTGGTTCAATACC	pIMAY integration/excision confimation choromosomal reverse primer
	UppP_F1F	AGGGAACAAAAGCTGGGTACAAGAAAATGAATATATACATCTTTAGTCTAG	pIMAY construct fragment 1 forward primer
	UppP_F1R	TGATGGTGATGATGTTCCATAATACCTTTACCAATGCCAAAT	pIMAY construct fragment 1 reverse primer
	UppP_F2F	TTGGCATTGGTAAAGGTATTATGGAACATCATCACCATCA	pIMAY construct fragment 2 forward primer
	UppP_F2R	GTCTATATTTTAAAAGGAAATTATTTATCGTCGTCATCCTTATAGTCC	pIMAY construct fragment 2 reverse primer
	UppP_F3F	AGGATGACGACGATAAATAATTTCCTTTTAAAATATAGACTGTCAATT	pIMAY construct fragment 3 forward primer
	UppP_F3R	CTCGAGGGGGGGCCCGGTACGTTGATACATGTGGAGGATATAATT	pIMAY construct fragment 3 reverse primer
	UppP_CF	TGACCAAGAACATGAGTACCGG	pIMAY integration/excision confirmation chromosomal forward primer
	UppP_CR	TGATGCATGACAATTAAGACT	pIMAY integration/excision confimation choromosomal reverse primer
	CcpA frag1 Fwd	GGAACAAAAGCTGGGTACGGATTAAATGATGAAGAGAATGGTCAA	Cloning the upstream flanking region of ccpA into pIMAY for deletion of ccpA
	CcpA frag1 Rev	AAGGAGGAAATTATTCACAAAATTAGGCATTCATCTAAC	Cloning the upstream flanking region of ccpA into pIMAY for deletion of ccpA
	CcpA frag2 Fwd	AATTTTGTGAATAATTTCCTCCTTGTAAACGTTTTATTC	Cloning the downstream flanking region of ccpA into pIMAY for deletion of ccpA
	CcpA frag2 Rev	GGGCGAATTGGAGCTATATGCAAAACTTCGAGTTATTAAAAGAAG	Cloning the downstream flanking region of ccpA into pIMAY for deletion of ccpA
	ccpA del OUT Fwd	TTACGTCGAAGCTATTAAGC	Checking the pIMAY integration in the chromosome for deletion of ccpA
	ccpA del OUT rev	TCCAAATGATTTTGAAGTGG	Checking the pIMAY integration in the chromosome for deletion of ccpA
	CcpA del conf F	AAAGGCATTCTTCCAACACC	Checking the ccpA deletion from the chromosome
	CcpA del conf R	TATCGTTCGTTATCATTTAGC	Checking the ccpA deletion from the chromosome
	rpsO NB probe	GCGTTGATTTCTGCAGTAAGTAC	NB probe for rpsO target
	srn_1910_rsaH	GGGTCCACTACTAAAGGGAGTCA	NB probe for rsaH target
	srn_3770_ Teg122	GGGGTTGTGTAGTATAATTCTGTGGAT	NB probe for Teg122 target
	qPCR lip 1F	AAGGCGGTCGTGTAGATTATG	For qPCR of lip
	qPCR lip 1R	CTGTCCTGGTTTCCAGTCTTT	For qPCR of lip
	qPCR_acuC 1F	TGTCACTTAGGTGGTGGTTTG	For qPCR of acuC
	qPCR_acuC 1R	CCATGATGTGCATCGGTATCT	For qPCR of acuC
	qPCR_acuC 2F	GGAGTTTCTATGCCGATAACCA	For qPCR of acuC
	qPCR_acuC 2R	TAAATGTCCCACTTGAACCGT	For qPCR of acuC
	qPCR ndk 1F	CCAATGGAACTTGCTGAAACAC	For qPCR of ndK
	qPCR ndk 1R	CGAACACTGGTGCTGATGTAATA	For qPCR of ndK
	qPCR hutI 1F	CGTTAGGCGGACTGGAATTAG	For qPCR of hutI
	qPCR hutI 1R	AGAACGTCGTTGCAGGTAAG	For qPCR of hutI
	qPCR_fmtC 1F	AGTGGCGACATTCTTCACTTACG	For qPCR of fmtC
	qPCR_fmtC 1R	GTAGAGCACGTAGGTTGAAACG	For qPCR of fmtC
	qPCR_fmtC 2F	TCACAGTGGCGACATTCTTC	For qPCR of fmtC
	qPCR_fmtC 2R	TGTAGCTTTCCGTAGAGCACG	For qPCR of fmtC
	qPCR_srtA 1F	ACCAGCAACACCTGAACAA	For qPCR of srtA
	qPCR_srtA 1R	GATAGTTCGGACGGTCAATGAA	For qPCR of srtA
	5S_fw_qPCR	GCAAGGAGGTCACACCTGTT	For qPCR of rRNA 5S
	5S_rev_qPCR	TGCCTGGCAACGTTCTACTC	For qPCR of rRNA 5S
	pCN33-PtufA-CcpA-HTF-F	AGAAGATCTGTTTACAAGGAGGAAATTATGACAGTTACTATA	For making complementary vector
	pCN33-PtufA-CcpA-HTF-R	CTCGGTACCCGATTTTAAAAGATAAATAAAAGGCATTCTTC	For making complementary vector
	CcpA_T18DT33D-F	AACCAAAATGTTAAAGCAGAAGACAAAAATAAAGTTAACGAAGTCATTAAGC	For making site-mutation vector
	CcpA_T18DT33D-R	CCCATTAACAACACGCGACACGTCGGCCATAGAGACACGCGCTTCTCTTGCTACATC	For making site-mutation vector
	pRSET_CcpA_F	ATGGCTAGCCTGGAGGTGCTGTTCCAGGGGCCCGGTATGACAGTTACTATATATGATGTAGCAAG	For cloning ccpA wildtype and mutant gene into pRSET vector; containing NheI restriction site and HRV-3C protease cleavage site
	pRSET_CcpA_R	CTTCTCGAGTTATTTTGTAGTTCCTCGGTATTCAATTCTG	For cloning ccpA wildtype and mutant gene into pRSET vector; containing XhoI restriction site
	IRD800_Cre_Watson	/5IRD800/CTGTTAGCGCTTTCAG	For the EMSA
	Cre_Crick	CTGAAAGCGCTAACAG	For the EMSA
	RNA oligonucleotides used in this study
	Name	Sequence (5' - 3')	Remarks
	IctP	rGrArArUrCrGrArArCrUrArGrUrArCrGrArArArUrGrCrArArUrGrArGrCrArUrCrUrUrGrUrCrUrArGrUrUrCrGrArUrUrUrU	For the EMSA
	RT oligonucleotides:
	PE_reverse (CLASH)	5’-CAGACGTGTGCTCTTCCGATCT-3’

## Sheet: Bacterial and virus strains 
Supplementary Data 6. Plasmids, DNA fragments, oligonucleotides and bacterial strains used in this study
	Bacterial and virus strains used in this study
	Name	Source
	E. coli DH5⍺	Subcloning Efficiency™ DH5α Competent Cells. Stratagene (18265017)
	E. coli BL21(DE3)	One Shot™ BL21(DE3) Chemically Competent E. coli (C600003)
	S. aureus RN4220	Baolin Sun (University of Science and Technology of China, China) (Nair et al., 2011)
	S. aureus RN450 80α phage	Ross Fitzgerald (Roslin Institute, Edinburgh) (Novick, 1967)
	S. aureus USA300	https://www.uniprot.org/proteomes/UP000001939
	JKD6009::rnc-HTF	Jai Tree (https://www.ncbi.nlm.nih.gov/assembly/GCF_900607245.1/)
	USA300::rnc-HTF	This work
	USA300::ΔccpA	This work
	USA300 + pCN33-PtufA	This work
	USA300::ΔccpA + pCN33-PtufA	This work
	USA300::ΔccpA + pCN33-PtufA::ccpA-HTF	This work
	USA300::ΔccpA + pCN33-PtufA::ccpAT18DT33D-HTF	This work
	USA300::ccpA-HTF	This work
	USA300::sam93-HTF	This work
	USA300::truA-HTF	This work
	USA300::rapZ-HTF	This work
	USA300::rnr-HTF	This work
	USA300::uppP-HTF	This work
	USA300::rpoC-HTF	This work
	USA300::murE-HTF	This work
	RN4220::SAUSA300_RS11115-HTF	This work
	USA300::murR2-HTF	This work
