# Supplementary material for: The RNA-bound proteome of MRSA reveals post-transcriptional roles for helix-turn-helix DNA-binding and Rossmann-fold proteins
Source: Nat Commun. 2022 May 24;13:2883. doi: 10.1038/s41467-022-30553-8 (PMC9130240; doi:10.1038/s41467-022-30553-8)
Supplement: Supplementary file 10 — Source Data [file 41467_2022_30553_MOESM10_ESM.zip]

Archive with 72 entries (68 files):
- Source_Data/
- __MACOSX/._Source_Data
- Source_Data/.DS_Store
- __MACOSX/Source_Data/._.DS_Store
- Source_Data/Source_Data_remaining_figures.xlsx
- __MACOSX/Source_Data/._Source_Data_remaining_figures.xlsx
- Source_Data/Source_Data_qPCRs_Fig_8c/
- __MACOSX/Source_Data/._Source_Data_qPCRs_Fig_8c
- Source_Data/Source_Data_Growth_curves_Fig_6b/
- __MACOSX/Source_Data/._Source_Data_Growth_curves_Fig_6b
- Source_Data/.DS_Store.gz
- __MACOSX/Source_Data/._.DS_Store.gz
- Source_Data/Source_Data_qPCRs_Fig_8c/Raw data lip.txt.gz
- __MACOSX/Source_Data/Source_Data_qPCRs_Fig_8c/._Raw data lip.txt.gz
- Source_Data/Source_Data_qPCRs_Fig_8c/Sum _sprD_gene.txt.gz
- __MACOSX/Source_Data/Source_Data_qPCRs_Fig_8c/._Sum _sprD_gene.txt.gz
- Source_Data/Source_Data_qPCRs_Fig_8c/Raw data fmtC.txt.gz
- __MACOSX/Source_Data/Source_Data_qPCRs_Fig_8c/._Raw data fmtC.txt.gz
- Source_Data/Source_Data_qPCRs_Fig_8c/Raw data srtA.txt.gz
- __MACOSX/Source_Data/Source_Data_qPCRs_Fig_8c/._Raw data srtA.txt.gz
- Source_Data/Source_Data_qPCRs_Fig_8c/qPCR_analysis_Down_regulated targets.pdf.gz
- __MACOSX/Source_Data/Source_Data_qPCRs_Fig_8c/._qPCR_analysis_Down_regulated targets.pdf.gz
- Source_Data/Source_Data_qPCRs_Fig_8c/qPCR_analysis_Down_regulated targets.ipynb.gz
- __MACOSX/Source_Data/Source_Data_qPCRs_Fig_8c/._qPCR_analysis_Down_regulated targets.ipynb.gz
- Source_Data/Source_Data_qPCRs_Fig_8c/Sum_fmtC_gene.txt.gz
- __MACOSX/Source_Data/Source_Data_qPCRs_Fig_8c/._Sum_fmtC_gene.txt.gz
- Source_Data/Source_Data_qPCRs_Fig_8c/qPCR_analysis_Upregulated targets_updated.ipynb.gz
- __MACOSX/Source_Data/Source_Data_qPCRs_Fig_8c/._qPCR_analysis_Upregulated targets_updated.ipynb.gz
- Source_Data/Source_Data_qPCRs_Fig_8c/5S+rt.txt.gz
- __MACOSX/Source_Data/Source_Data_qPCRs_Fig_8c/._5S+rt.txt.gz
- Source_Data/Source_Data_qPCRs_Fig_8c/Down_regulated_targets.pdf.gz
- __MACOSX/Source_Data/Source_Data_qPCRs_Fig_8c/._Down_regulated_targets.pdf.gz
- Source_Data/Source_Data_qPCRs_Fig_8c/Sum lip_gene.txt.gz
- __MACOSX/Source_Data/Source_Data_qPCRs_Fig_8c/._Sum lip_gene.txt.gz
- Source_Data/Source_Data_qPCRs_Fig_8c/Sum acuC_gene.txt.gz
- __MACOSX/Source_Data/Source_Data_qPCRs_Fig_8c/._Sum acuC_gene.txt.gz
- Source_Data/Source_Data_qPCRs_Fig_8c/Sum ndk_gene.txt.gz
- __MACOSX/Source_Data/Source_Data_qPCRs_Fig_8c/._Sum ndk_gene.txt.gz
- Source_Data/Source_Data_qPCRs_Fig_8c/Raw data acuC.txt.gz
- __MACOSX/Source_Data/Source_Data_qPCRs_Fig_8c/._Raw data acuC.txt.gz
- Source_Data/Source_Data_qPCRs_Fig_8c/Sum srtA_gene.txt.gz
- __MACOSX/Source_Data/Source_Data_qPCRs_Fig_8c/._Sum srtA_gene.txt.gz
- Source_Data/Source_Data_qPCRs_Fig_8c/211125_upregulated genes.pdf.gz
- __MACOSX/Source_Data/Source_Data_qPCRs_Fig_8c/._211125_upregulated genes.pdf.gz
- Source_Data/Source_Data_qPCRs_Fig_8c/.ipynb_checkpoints/
- __MACOSX/Source_Data/Source_Data_qPCRs_Fig_8c/._.ipynb_checkpoints
- Source_Data/Source_Data_qPCRs_Fig_8c/Raw data sprD.txt.gz
- __MACOSX/Source_Data/Source_Data_qPCRs_Fig_8c/._Raw data sprD.txt.gz
- Source_Data/Source_Data_qPCRs_Fig_8c/Sum hutI_gene.txt.gz
- __MACOSX/Source_Data/Source_Data_qPCRs_Fig_8c/._Sum hutI_gene.txt.gz
- Source_Data/Source_Data_qPCRs_Fig_8c/5S+rt_raw.txt.gz
- __MACOSX/Source_Data/Source_Data_qPCRs_Fig_8c/._5S+rt_raw.txt.gz
- Source_Data/Source_Data_qPCRs_Fig_8c/Raw data ndk.txt.gz
- __MACOSX/Source_Data/Source_Data_qPCRs_Fig_8c/._Raw data ndk.txt.gz
- Source_Data/Source_Data_qPCRs_Fig_8c/qPCR_analysis_Upregulated targets_updated.pdf.gz
- __MACOSX/Source_Data/Source_Data_qPCRs_Fig_8c/._qPCR_analysis_Upregulated targets_updated.pdf.gz
- Source_Data/Source_Data_qPCRs_Fig_8c/Raw data hutI.txt.gz
- __MACOSX/Source_Data/Source_Data_qPCRs_Fig_8c/._Raw data hutI.txt.gz
- Source_Data/Source_Data_Growth_curves_Fig_6b/ccpA_mutant_growth_curves.svg.gz
- __MACOSX/Source_Data/Source_Data_Growth_curves_Fig_6b/._ccpA_mutant_growth_curves.svg.gz
- Source_Data/Source_Data_Growth_curves_Fig_6b/ccpA_platereader_values.csv.gz
- __MACOSX/Source_Data/Source_Data_Growth_curves_Fig_6b/._ccpA_platereader_values.csv.gz
- Source_Data/Source_Data_Growth_curves_Fig_6b/ccpA_mutants_GC.csv.gz
- __MACOSX/Source_Data/Source_Data_Growth_curves_Fig_6b/._ccpA_mutants_GC.csv.gz
- Source_Data/Source_Data_Growth_curves_Fig_6b/platereadr_ccpA.nb.html
- __MACOSX/Source_Data/Source_Data_Growth_curves_Fig_6b/._platereadr_ccpA.nb.html
- Source_Data/Source_Data_Growth_curves_Fig_6b/platereadr_ccpA.Rmd
- __MACOSX/Source_Data/Source_Data_Growth_curves_Fig_6b/._platereadr_ccpA.Rmd
- Source_Data/Source_Data_Growth_curves_Fig_6b/platemap_key.csv
- __MACOSX/Source_Data/Source_Data_Growth_curves_Fig_6b/._platemap_key.csv
- Source_Data/Source_Data_qPCRs_Fig_8c/.ipynb_checkpoints/qPCR_analysis_Down_regulated targets-checkpoint.ipynb.gz
- __MACOSX/Source_Data/Source_Data_qPCRs_Fig_8c/.ipynb_checkpoints/._qPCR_analysis_Down_regulated targets-checkpoint.ipynb.gz
