# Supplementary material for: The RNA-bound proteome of MRSA reveals post-transcriptional roles for helix-turn-helix DNA-binding and Rossmann-fold proteins
Source: Nat Commun. 2022 May 24;13:2883. doi: 10.1038/s41467-022-30553-8 (PMC9130240; doi:10.1038/s41467-022-30553-8)
Supplement: Supplementary file 10 — Source Data [file 41467_2022_30553_MOESM10_ESM.zip › Source_Data/Source_Data_remaining_figures.xlsx]

## Sheet: Fig 1bc
	Western blot and gel staining analysis of 2C and PTex in USA300

## Sheet: Fig 3b-h
					Autoradiography (top) and Western blots (bottom) of predicted RBPs

## Sheet: Fig. 6cd
	CcpA site-mutation
														Results from ImageQuant TL
	Experiment 1: (only for Fig. 6d statistical analysis)													Exp	Name	Volume.x	label.x	Norm_32P	Volume.y	Norm_WB	ratio
														Experiment 1	ΔccpA USA300 + pCN33-PtufA-CcpA-HTF	6.13321e+09	WT	1	1.00068e+08	1	1
														Experiment 1	ΔccpA USA300 + pCN33-PtufA-CcpA-HTF-T18D33D	2.18699e+09	T18D33D	0.356582	78676307	0.786232	0.453533
														Experiment 2	ΔccpA USA300 + pCN33-PtufA-CcpA-HTF	2.58366e+09	WT	1	6.86791e+06	1	1
														Experiment 2	ΔccpA USA300 + pCN33-PtufA-CcpA-HTF-T18D33D	1.17753e+09	T18D33D	0.455762	4.57452e+06	0.666072	0.684253
	Experiment 2: (picture in Fig. 6c)

## Sheet: Fig. 7ade
	SDS-PAGE of purified recombinant CcpA WT and T18DT33D phosphomimetic mutant											EMSA Replicate 1												EMSA Replicate 2

## Sheet: Fig. 8b
	Northern blots of CcpA
	Gel 1																														Gel 2

## Sheet: Supplementary_Figure_1cd
	Western blot and gel staining analysis of 2C in JKD6009
