# Supplementary material for: The RNA-bound proteome of MRSA reveals post-transcriptional roles for helix-turn-helix DNA-binding and Rossmann-fold proteins
Source: Nat Commun. 2022 May 24;13:2883. doi: 10.1038/s41467-022-30553-8 (PMC9130240; doi:10.1038/s41467-022-30553-8)
Supplement: Supplementary file 10 — Source Data [file 41467_2022_30553_MOESM10_ESM.zip › Source_Data/Source_Data_Growth_curves_Fig_6b/platereadr_ccpA.Rmd]

---
title: "Growth Curve Analysis"
output: html_notebook
---

This is an r-notebook to take the output file of the i-control software and create a growth-curve from this.
Input is a csv of the excel sheet produced by the program.

```{r}
library(dplyr)
library(tidyr)
library(reshape2)
library(ggplot2)
library(reticulate)
conda_create("r-reticulate")
py_install("pandas")
py_install("numpy")
```

```{bash}
pip install tkintertable

```

```{python}
from tkintertable import TableCanvas, TableModel, Prefs, Tables_IO
from tkinter import *
import csv as csv
import tkinter as tk
import random
from collections import OrderedDict
import pandas as pd
import numpy as np
data={"A": {'1_Var': "A1 Variable", '1_Rep': "A1 Replicate", '2_Var': "A2 Variable", '2_Rep': "A2 Replicate",'3_Var': "A3 Variable", '3_Rep': "A3 Replicate", '4_Var': "A4 Variable", '4_Rep': "A4 Replicate",'5_Var': "A5 Variable", '5_Rep': "A5 Replicate", '6_Var': "A6 Variable", '6_Rep':"A6 Replicate", '7_Var':"A7 Variable",'7_Rep': "A7 Replicate",'8_Var': "A8 Variable", '8_Rep': "A8 Replicate", '9_Var': "A9 Variable", '9_Rep':"A9 Replicate", '10_Var':"A10 Variable", '10_Rep': "A10 Replicate",'11_Var': "A11 Variable", '11_Rep': "A11 Replicate", '12_Var': "A12 Variable", '12_Rep': "A12 Replicate"},
 "B": {'1_Var': "B1 Variable", '1_Rep': "B1 Replicate", '2_Var': "B2 Variable", '2_Rep': "B2 Replicate",'3_Var': "B3 Variable", '3_Rep': "B3 Replicate", '4_Var': "B4 Variable", '4_Rep': "B4 Replicate",'5_Var': "B5 Variable", '5_Rep': "B5 Replicate", '6_Var': "B6 Variable", '6_Rep':"A6 Replicate", '7_Var':"A7 Variable",'7_Rep': "B7 Replicate",'8_Var': "B8 Variable", '8_Rep': "B8 Replicate", '9_Var': "B9 Variable", '9_Rep':"A9 Replicate", '10_Var':"A10 Variable",'10_Rep': "B10 Replicate",'11_Var': "B11 Variable", '11_Rep': "B11 Replicate", '12_Var': "B12 Variable", '12_Rep': "B12 Replicate"},
 "C": {'1_Var': "C1 Variable", '1_Rep': "C1 Replicate", '2_Var': "C2 Variable", '2_Rep': "C2 Replicate",'3_Var': "C3 Variable", '3_Rep': "C3 Replicate", '4_Var': "C4 Variable", '4_Rep': "C4 Replicate",'5_Var': "C5 Variable", '5_Rep': "C5 Replicate", '6_Var': "C6 Variable", '6_Rep':"A6 Replicate", '7_Var':"A7 Variable",'7_Rep': "C7 Replicate",'8_Var': "C8 Variable", '8_Rep': "C8 Replicate", '9_Var': "C9 Variable", '9_Rep':"A9 Replicate", '10_Var':"A10 Variable",'10_Rep': "C10 Replicate",'11_Var': "C11 Variable", '11_Rep': "C11 Replicate", '12_Var': "C12 Variable", '12_Rep': "C12 Replicate"},
 "D": {'1_Var': "D1 Variable", '1_Rep': "D1 Replicate", '2_Var': "D2 Variable", '2_Rep': "D2 Replicate",'3_Var': "D3 Variable", '3_Rep': "D3 Replicate", '4_Var': "D4 Variable", '4_Rep': "D4 Replicate",'5_Var': "D5 Variable", '5_Rep': "D5 Replicate", '6_Var': "D6 Variable", '6_Rep':"A6 Replicate", '7_Var':"A7 Variable",'7_Rep': "D7 Replicate",'8_Var': "D8 Variable", '8_Rep': "D8 Replicate", '9_Var': "D9 Variable", '9_Rep':"A9 Replicate", '10_Var':"A10 Variable",'10_Rep': "D10 Replicate",'11_Var': "D11 Variable", '11_Rep': "D11 Replicate", '12_Var': "D12 Variable", '12_Rep': "D12 Replicate"},
 "E": {'1_Var': "E1 Variable", '1_Rep': "E1 Replicate", '2_Var': "E2 Variable", '2_Rep': "E2 Replicate",'3_Var': "E3 Variable", '3_Rep': "E3 Replicate", '4_Var': "E4 Variable", '4_Rep': "E4 Replicate",'5_Var': "E5 Variable", '5_Rep': "E5 Replicate", '6_Var': "E6 Variable", '6_Rep':"A6 Replicate", '7_Var':"A7 Variable",'7_Rep': "E7 Replicate",'8_Var': "E8 Variable", '8_Rep': "E8 Replicate", '9_Var': "E9 Variable", '9_Rep':"A9 Replicate", '10_Var':"A10 Variable",'10_Rep': "E10 Replicate",'11_Var': "E11 Variable", '11_Rep': "E11 Replicate", '12_Var': "E12 Variable", '12_Rep': "E12 Replicate"},
 "F": {'1_Var': "F1 Variable", '1_Rep': "F1 Replicate", '2_Var': "F2 Variable", '2_Rep': "F2 Replicate",'3_Var': "F3 Variable", '3_Rep': "F3 Replicate", '4_Var': "F4 Variable", '4_Rep': "F4 Replicate",'5_Var': "F5 Variable", '5_Rep': "F5 Replicate", '6_Var': "F6 Variable", '6_Rep':"A6 Replicate", '7_Var':"A7 Variable",'7_Rep': "F7 Replicate",'8_Var': "F8 Variable", '8_Rep': "F8 Replicate", '9_Var': "F9 Variable", '9_Rep':"A9 Replicate", '10_Var':"A10 Variable",'10_Rep': "F10 Replicate",'11_Var': "F11 Variable", '11_Rep': "F11 Replicate", '12_Var': "F12 Variable", '12_Rep': "F12 Replicate"},
 "G": {'1_Var': "G1 Variable", '1_Rep': "G1 Replicate", '2_Var': "G2 Variable", '2_Rep': "G2 Replicate",'3_Var': "G3 Variable", '3_Rep': "G3 Replicate", '4_Var': "G4 Variable", '4_Rep': "G4 Replicate",'5_Var': "G5 Variable", '5_Rep': "G5 Replicate", '6_Var': "G6 Variable", '6_Rep':"A6 Replicate", '7_Var':"A7 Variable",'7_Rep': "G7 Replicate",'8_Var': "G8 Variable", '8_Rep': "G8 Replicate", '9_Var': "G9 Variable", '9_Rep':"A9 Replicate", '10_Var':"A10 Variable",'10_Rep': "G10 Replicate",'11_Var': "G11 Variable", '11_Rep': "G11 Replicate", '12_Var': "G12 Variable", '12_Rep': "G12 Replicate"},
 "H": {'1_Var': "H1 Variable", '1_Rep': "H1 Replicate", '2_Var': "H2 Variable", '2_Rep': "H2 Replicate",'3_Var': "H3 Variable", '3_Rep': "H3 Replicate", '4_Var': "H4 Variable", '4_Rep': "H4 Replicate",'5_Var': "H5 Variable", '5_Rep': "H5 Replicate", '6_Var': "H6 Variable", '6_Rep':"A6 Replicate", '7_Var':"A7 Variable",'7_Rep': "H7 Replicate",'8_Var': "H8 Variable", '8_Rep': "H8 Replicate", '9_Var': "H9 Variable", '9_Rep':"A9 Replicate", '10_Var':"A10 Variable",'10_Rep': "H10 Replicate",'11_Var': "H11 Variable", '11_Rep': "H11 Replicate", '12_Var': "H12 Variable", '12_Rep': "H12 Replicate"}}
```

```{python}
class PlateMapMaker(Frame):
    def __init__(self, parent=None):
        self.parent = parent
        global table
        Frame.__init__(self)
        self.main = self.master
        self.main.geometry('1800x400')
        self.main.title('Platemap')
        f = Frame(self.main)
        f.pack(fill=BOTH,expand=1)
        table = TableCanvas(f, data=data, showkeynamesinheader=True, rowheight=40, thefont=("",12))
        table.redraw
        table.update()
        btn2 = tk.Button(table, text="Export as CSV for platereadr", command = save_platemap)
        table.create_window((900,330), window=btn2) 
        table.show()
        return
    
def save_platemap():
        from tkintertable.Tables_IO import TableExporter
        exporter = TableExporter()
        exporter.ExportTableData(table)
        return

def save_4_r(filename = "~/Documents/platereadr/platereadr_python/platemap_key.csv"):
        pl_df.to_csv(filename)
    
```


```{python}
app=PlateMapMaker()
app.mainloop()
```

```{python}
app.quit()
```

```{python}
filename="new4.csv"
plate = pd.read_csv(filename)
n=0
pl_list_1 = []
pl_list_2 = []

for i in (range(12)):
    pl_list_1.append((plate.iloc[:,n:n+1].values))
    pl_list_2.append((plate.iloc[:,n+1:n+2].values))
    n=n+2

pl_df_1 = pd.DataFrame(np.concatenate(pl_list_1), columns = ["variables"])
pl_df_2 = pd.DataFrame(np.concatenate(pl_list_2), columns = ["replicates"])

pl_df = pd.concat([pl_df_1['variables'],pl_df_2['replicates']], axis=1, keys=['variable',"replicate"])

o=0
row_list = ["A","B","C","D","E","F","G","H"]
cell_list = []
for h in range(12):
    o=o+1
    for i in range(8):
        cell_list.append((row_list[i] + str(o)))

cell_list_df = pd.DataFrame(cell_list, columns = ["cell"])
pl_df = pl_df.assign(cell=cell_list_df.values)

pl_df
save_4_r()
```

```{r}
#Variables (n is the number of replicates of each condition, wells)
input<-"~/Documents/new_format/programming/platereadr/others_work/pedro_growth_curves/20211001_ccpA_mutants/ccpA_mutants_GC.csv"
timepoints<-60
wells<-27 #Need to set the number of rows in the raw data
```

```{r}
#import platemap key from python script
platemap<-"~/Documents/new_format/programming/platereadr/others_work/pedro_growth_curves/20211001_ccpA_mutants/platemap_key.csv"
platemap_in<-read.csv(platemap)

```

```{r}
#Import the file as a dataframe
raw_df<-read.csv(input, header = FALSE, stringsAsFactors=FALSE)

#Create vector of the Time
time_Labels<-raw_df[38,2:(timepoints+1)]

#Create vector of the Temp
temp_labels<-raw_df[39,]

#Create vector of the Cycle number
cycle_labels<-raw_df[37,]

#Trim the dataframe
clean_df<-raw_df[40:(39+wells),1:(timepoints+1)]

#Assign correct row names
row.names(clean_df)<-clean_df[,1]

#Remove row names column
cleanest_df<-clean_df[,1:ncol(clean_df)]

#get rid of horrible factors
cleanest_df$V2<-as.numeric(as.character(cleanest_df$V2))
cleanest_df$V4<-as.numeric(as.character(cleanest_df$V4))
cleanest_df$V5<-as.numeric(as.character(cleanest_df$V5))
cleanest_df$V6<-as.numeric(as.character(cleanest_df$V6))
cleanest_df$V8<-as.numeric(as.character(cleanest_df$V8))
cleanest_df$V9<-as.numeric(as.character(cleanest_df$V9))
```

```{r}
#filter data to include only those which appear in the key
input_used <- left_join(platemap_in,cleanest_df,by = c("cell" = "V1"))
input_used <- input_used[,2:ncol(input_used)]
input_used <- filter(input_used, !grepl("Variable", variable))
```

```{r}
#filter data to include only those which appear in the key
input_used <- left_join(platemap_in,cleanest_df,by = c("cell" = "V1"))
input_used <- input_used[,2:ncol(input_used)]
input_used <- filter(input_used, !grepl("Variable", variable))
```

```{r}
#make a list of unique variables
variables_list<-input_used$variable[!duplicated(input_used$variable)]
```

```{r}
replicates <- list()
#make dfs for the variables
for (i in variables_list){
  a <- (filter(input_used, input_used$variable == i))
  a <- a[,4:ncol(a)]
  replicates[[i]] <- a
  }

```

```{r}
#Split replicates into separate dataframes held in a list
#nr <- nrow(cleanest_df)
#replicates<-split(cleanest_df, rep(1:ceiling(nr/n), each=n, length.out=nr))

#Calculate mean and standard deviation for each data point
means<-mapply(colMeans, replicates) 
colSdThomas <- function(x)sqrt(rowMeans(na.rm=TRUE, (t(x)-colMeans(x, na.rm=TRUE))^2)*((dim(x)[1])/(dim(x)[1]-1)))
sdevs<-mapply(colSdThomas, replicates)
```

```{r}
#Append these to the dataframes
e<-1
rep_list<-list()
for(x in (1:length(variables_list))){
  rep<-rbind(replicates[[x]], (t(means[,x])),(t(sdevs[,x])),((means[,x])+(2*sdevs[,x])), (means[,x]-(2*sdevs[,x])))
  rep_list[[e]]<-rep
  e<-e+1
}
```

```{r}
#Name the new rows
j<-1
for(x in rep_list){
  row.names(rep_list[[j]])[(nrow(replicates[[j]])+1)]<-"mean"
  row.names(rep_list[[j]])[(nrow(replicates[[j]])+2)]<-"stdev"
  row.names(rep_list[[j]])[(nrow(replicates[[j]])+3)]<-"upperbound"
  row.names(rep_list[[j]])[(nrow(replicates[[j]])+4)]<-"lowerbound"
  j<-j+1
}
```

```{r}
#Split out the time labels and move to hours format
time_labels<-as.numeric(time_Labels)
timepoints_h<-time_labels/3600
timepoints_h <- c("Time (h)", timepoints_h)
```


```{r}
#get means
means_out = list()
upper_error = list()
lower_error = list()

for (i in 1:length(rep_list)){
  means_out[[i]]<-rep_list[[i]][4,]
  upper_error[[i]]<-rep_list[[i]][6,]
  lower_error[[i]]<-rep_list[[i]][7,]
}

names(rep_list)<-variables_list
names(means_out)<-variables_list
names(upper_error)<-variables_list
names(lower_error)<-variables_list

means_fin<-bind_rows(means_out, .id = "variables")
upper_error_fin<-bind_rows(upper_error, .id = 'variables')
lower_error_fin<-bind_rows(lower_error, .id = 'variables')
```

```{r}
rep_list[1]
```

```{r}
means_final<-rbind.data.frame(means_fin, timepoints_h)
means_final_2<-(means_final[,-1])
rownames(means_final_2)<-means_final[,1]
means_final_2<-as.data.frame(t(means_final_2))


upper_final<-rbind.data.frame(upper_error_fin, timepoints_h)
upper_final_2<-upper_final[,-1]
rownames(upper_final_2)<-upper_final[,1]
upper_final_2<-as.data.frame(t(upper_final_2))

lower_final<-rbind.data.frame(lower_error_fin, timepoints_h)
lower_final_2<-lower_final[,-1]
rownames(lower_final_2)<-lower_final[,1]
lower_final_2<-as.data.frame(t(lower_final_2))

```

```{r}
#Make the dataframe for a long format
long_df <- data.frame(OD595=integer(), Time=integer(), SDev=integer(), Sample=character(), stringsAsFactors = FALSE)

#Get a list of names for the assignment of the names
sample_names <- colnames(means_final_2)

```

```{r}
#make the long dataframe
for (i in (1:(length(variables_list)))){
  new_df <- data.frame(means_final_2[i], means_final_2$Time, lower_final_2[i], upper_final_2[i], variables_list[i])
  colnames(new_df) <- c("OD595", "Time", "Lower", "Upper", "Sample")
  long_df <- rbind.data.frame(long_df, new_df)
}
```

```{r}
#use the sample names to make factor levels - user can create this list to get consistent colours...
long_df$Sample<-factor(long_df$Sample, levels = variables_list)
graph_colours<-c("red", "black","blue","peru","brown4","magenta","turquoise3","green","khaki","#black")
graph_line_opacity <- c(1,1,1,1,1,1,1,1,1)
gph_1_labels_df <- data.frame(variables_list)
gph_1_labels_df$opacity <- graph_line_opacity
gph_1_labels_df <- gph_1_labels_df[(!gph_1_labels_df$opacity == 0),]
gph_1_labels_list <-gph_1_labels_df$variables_list
```


```{r}
long_df$OD595 <- as.numeric(long_df$OD595)
long_df$Time<- as.numeric(long_df$Time)
long_df$Lower<- as.numeric(long_df$Lower)
long_df$Upper<- as.numeric(long_df$Upper)
```

```{r}
#Input fields to make graph 1 programatically
#gph_title_1<-"Graph 1"
#gph_variables_1<-variables_list
#gph_colours_1<-graph_colours


#Input to make graph 2 programatically
#gph_title_2 <- "Graph 2"
#gph_variables_2 <- variables_list[2:4]
#gph_colours_2 <- c("black","yellow","red")

#total_gph_number <- 2

```


```{r}
#x = 1:(total_gph_number)
#gph_titles<-paste0("gph_title_", x)
#gph_variables<-paste0("gph_variables_", x)
#gph_colours<-paste0("gph_variables_", x)
```

```{r}
#for (i in 1:(total_gph_number)){
#  gph_lines<- long_df %>% filter(Sample %in% gph_variables[[i]])
#  print(gph_lines)
#}
```


```{r}
#Graph 1
gph_1_lines <- long_df %>% filter(Sample %in% gph_1_labels_list)
graph_1 = ggplot(gph_1_lines, aes(x=Time, y=OD595, colour = Sample)) +
  theme(axis.line.x = element_line(colour = 'black', size = 1), axis.line.y = element_line(colour = 'black', size = 1), legend.title = element_blank())+
  geom_line(size = 1.5)+
  geom_ribbon(aes(x=Time, ymax=Upper, ymin=Lower, color = Sample), fill = "black", alpha = 0.2, linetype = 0)+
  scale_x_continuous(expand = c(0, 0))+ 
  scale_y_continuous(expand = c(0, 0))+
  scale_color_manual(values = graph_colours)

print(graph_1)

```


```{r}
ggsave("ccpA_mutant_growth_curves.svg", plot = graph_1, width = 10, height = 7, device = 'svg')
```
