# Supplementary material for: The RNA-bound proteome of MRSA reveals post-transcriptional roles for helix-turn-helix DNA-binding and Rossmann-fold proteins
Source: Nat Commun. 2022 May 24;13:2883. doi: 10.1038/s41467-022-30553-8 (PMC9130240; doi:10.1038/s41467-022-30553-8)
Supplement: Supplementary file 10 — Source Data [file 41467_2022_30553_MOESM10_ESM.zip › Source_Data/Source_Data_Growth_curves_Fig_6b/platemap_key.csv]

	variable	replicate	cell
0	USA_300+pCN33-PtufA	1	A1
1	∆ccpA+pCN33	1	B1
2	∆ccpA+pCN33-PtufA::ccpA	1	C1
3	∆ccpA+pCN33::ccpA*T18D33D	1	D1
4	Variable	1	E1
5	Variable	1	F1
6	Variable	1	G1
7	Variable	1	H1
8	USA_300+pCN33-PtufA	2	A2
9	∆ccpA+pCN33	2	B2
10	∆ccpA+pCN33-PtufA::ccpA	2	C2
11	∆ccpA+pCN33::ccpA*T18D33D	2	D2
12	Variable	2	E2
13	Variable	2	F2
14	Variable	2	G2
15	Variable	2	H2
16	USA_300+pCN33-PtufA	3	A3
17	∆ccpA+pCN33	3	B3
18	∆ccpA+pCN33-PtufA::ccpA	3	C3
19	∆ccpA+pCN33::ccpA*T18D33D	3	D3
20	Variable	3	E3
21	Variable	3	F3
22	Variable	3	G3
23	Variable	3	H3
24	A4 Variable	A4 Replicate	A4
25	B4 Variable	B4 Replicate	B4
26	C4 Variable	C4 Replicate	C4
27	D4 Variable	D4 Replicate	D4
28	E4 Variable	E4 Replicate	E4
29	F4 Variable	F4 Replicate	F4
30	G4 Variable	G4 Replicate	G4
31	H4 Variable	H4 Replicate	H4
32	A5 Variable	A5 Replicate	A5
33	B5 Variable	B5 Replicate	B5
34	C5 Variable	C5 Replicate	C5
35	D5 Variable	D5 Replicate	D5
36	E5 Variable	E5 Replicate	E5
37	F5 Variable	F5 Replicate	F5
38	G5 Variable	G5 Replicate	G5
39	H5 Variable	H5 Replicate	H5
40	A6 Variable	A6 Replicate	A6
41	B6 Variable	A6 Replicate	B6
42	C6 Variable	A6 Replicate	C6
43	D6 Variable	A6 Replicate	D6
44	E6 Variable	A6 Replicate	E6
45	F6 Variable	A6 Replicate	F6
46	G6 Variable	A6 Replicate	G6
47	Negative Control	1	H6
48	A7 Variable	A7 Replicate	A7
49	A7 Variable	B7 Replicate	B7
50	A7 Variable	C7 Replicate	C7
51	A7 Variable	D7 Replicate	D7
52	A7 Variable	E7 Replicate	E7
53	A7 Variable	F7 Replicate	F7
54	A7 Variable	G7 Replicate	G7
55	Negative Control	2	H7
56	A8 Variable	A8 Replicate	A8
57	B8 Variable	B8 Replicate	B8
58	C8 Variable	C8 Replicate	C8
59	D8 Variable	D8 Replicate	D8
60	E8 Variable	E8 Replicate	E8
61	F8 Variable	F8 Replicate	F8
62	G8 Variable	G8 Replicate	G8
63	Negative Control	3	H8
64	A9 Variable	A9 Replicate	A9
65	B9 Variable	A9 Replicate	B9
66	C9 Variable	A9 Replicate	C9
67	D9 Variable	A9 Replicate	D9
68	E9 Variable	A9 Replicate	E9
69	F9 Variable	A9 Replicate	F9
70	G9 Variable	A9 Replicate	G9
71	H9 Variable	A9 Replicate	H9
72	A10 Variable	A10 Replicate	A10
73	A10 Variable	B10 Replicate	B10
74	A10 Variable	C10 Replicate	C10
75	A10 Variable	D10 Replicate	D10
76	A10 Variable	E10 Replicate	E10
77	A10 Variable	F10 Replicate	F10
78	A10 Variable	G10 Replicate	G10
79	A10 Variable	H10 Replicate	H10
80	A11 Variable	A11 Replicate	A11
81	B11 Variable	B11 Replicate	B11
82	C11 Variable	C11 Replicate	C11
83	D11 Variable	D11 Replicate	D11
84	E11 Variable	E11 Replicate	E11
85	F11 Variable	F11 Replicate	F11
86	G11 Variable	G11 Replicate	G11
87	H11 Variable	H11 Replicate	H11
88	A12 Variable	A12 Replicate	A12
89	B12 Variable	B12 Replicate	B12
90	C12 Variable	C12 Replicate	C12
91	D12 Variable	D12 Replicate	D12
92	E12 Variable	E12 Replicate	E12
93	F12 Variable	F12 Replicate	F12
94	G12 Variable	G12 Replicate	G12
95	H12 Variable	H12 Replicate	H12
